# Supplementary material for: High-level tumour methylation of BRCA1 and RAD51C is required for homologous recombination deficiency in solid cancers
Source: NAR Cancer. 2024 Jul 25;6(3):zcae033. doi: 10.1093/narcan/zcae033 (PMC11270467; doi:10.1093/narcan/zcae033)
Supplement: zcae033_Supplemental_Files [file zcae033_supplemental_files.zip › Table_S1.xlsx]

## Sheet: Table_S1-1
Table S1-1: CpG probes annotation for XRCC3, RAD51B, RAD51C, RAD51D, BRCA1, BRCA2, PALB2, BRIP1
probeID: ID for CpG probes from HM450 methylation array CGI: If the probes locate within a island CGI_Promoter Overlap: If the probes locate within a island and whether the island is overlap with the promoter Promoter: if the probe locate within a promoter region, according to EPD new annotation Promoter_200: if the probe locate within a promoter region extended +-200bps, according to EPD new ann…
Gene	probeID	CpG_chrm	CpG_beg	CpG_end	CGI	CGI_Promoter_overlap	Promoter	Promoter_200	IQR_Tumor	Median_Tumour	IQR_Normal	Median_Normal	INCLUDE
XRCC3	cg21787568	chr14	103716613	103716615	TRUE	TRUE	FALSE	FALSE	0.0816175	0.121529	0.0495643	0.125054	TRUE
XRCC3	cg13617904	chr14	103716607	103716609	TRUE	TRUE	FALSE	FALSE	0.0250298	0.0251927	0.0196415	0.0285363	TRUE
XRCC3	cg13865940	chr14	103716498	103716500	TRUE	TRUE	FALSE	FALSE	0.0187171	0.060153	0.0172608	0.0618727	TRUE
XRCC3	cg27077050	chr14	103715837	103715839	TRUE	TRUE	FALSE	FALSE	0.00423569	0.0156444	0.00444459	0.0138806	TRUE
XRCC3	cg03520401	chr14	103715736	103715738	TRUE	TRUE	FALSE	FALSE	0.00688239	0.0188014	0.00638001	0.0150732	TRUE
XRCC3	cg23418208	chr14	103715707	103715709	TRUE	TRUE	FALSE	FALSE	0.00476194	0.0173352	0.00451759	0.0151138	TRUE
XRCC3	cg23706441	chr14	103715591	103715593	TRUE	TRUE	FALSE	TRUE	0.0108938	0.0328739	0.0110884	0.0311248	TRUE
XRCC3	cg15616173	chr14	103715586	103715588	TRUE	TRUE	FALSE	TRUE	0.0130709	0.0360605	0.0126732	0.0351484	TRUE
XRCC3	cg10063260	chr14	103715537	103715539	TRUE	TRUE	FALSE	TRUE	0.00584353	0.0164282	0.00568741	0.0154027	TRUE
XRCC3	cg13042487	chr14	103715055	103715057	TRUE	TRUE	FALSE	FALSE	0.112958	0.0938333	0.0495618	0.121218	TRUE
XRCC3	cg27002562	chr14	103713322	103713324	FALSE	TRUE	FALSE	FALSE	0.0398732	0.89794	0.0285721	0.898764	FALSE
XRCC3	cg03474687	chr14	103712822	103712824	FALSE	TRUE	FALSE	FALSE	0.209789	0.651357	0.290968	0.621346	FALSE
XRCC3	cg25999604	chr14	103712797	103712799	FALSE	TRUE	FALSE	FALSE	0.299167	0.685976	0.417542	0.647956	FALSE
XRCC3	cg01812400	chr14	103712757	103712759	FALSE	TRUE	FALSE	FALSE	0.202087	0.730067	0.32087	0.732223	FALSE
XRCC3	cg18597188	chr14	103712332	103712334	FALSE	TRUE	FALSE	FALSE	0.233451	0.404134	0.136686	0.391637	FALSE
XRCC3	cg23193616	chr14	103711192	103711194	FALSE	TRUE	FALSE	FALSE	0.294023	0.468141	0.178198	0.570172	FALSE
XRCC3	cg05182418	chr14	103710043	103710045	FALSE	FALSE	FALSE	FALSE	0.00619111	0.977416	0.0079491	0.976253	FALSE
XRCC3	cg19828748	chr14	103709509	103709511	FALSE	FALSE	FALSE	FALSE	0.059784	0.874485	0.0753665	0.867207	FALSE
XRCC3	cg09922085	chr14	103709430	103709432	FALSE	FALSE	FALSE	FALSE	0.113504	0.85479	0.161887	0.861498	FALSE
XRCC3	cg10347949	chr14	103709410	103709412	FALSE	FALSE	FALSE	FALSE	0.0609346	0.891607	0.105738	0.89058	FALSE
XRCC3	cg02259047	chr14	103709217	103709219	FALSE	FALSE	FALSE	FALSE	0.0255654	0.969731	0.127555	0.966698	FALSE
XRCC3	cg23861457	chr14	103706961	103706963	FALSE	FALSE	FALSE	FALSE	0.0392175	0.891915	0.0421474	0.903142	FALSE
XRCC3	cg00845775	chr14	103706636	103706638	FALSE	FALSE	FALSE	FALSE	0.0851229	0.880395	0.115363	0.836152	FALSE
XRCC3	cg00995807	chr14	103705886	103705888	FALSE	FALSE	FALSE	FALSE	0.0983244	0.94246	0.153404	0.762751	FALSE
XRCC3	cg23702848	chr14	103705771	103705773	FALSE	FALSE	FALSE	FALSE	0.175557	0.735657	0.198119	0.530587	FALSE
XRCC3	cg23369670	chr14	103705606	103705608	FALSE	FALSE	FALSE	FALSE	0.197158	0.703069	0.226328	0.558109	FALSE
XRCC3	cg12798040	chr14	103705502	103705504	FALSE	FALSE	FALSE	FALSE	0.183299	0.813189	0.155428	0.605677	FALSE
XRCC3	cg27170268	chr14	103705357	103705359	FALSE	FALSE	FALSE	FALSE	0.228738	0.840135	0.2876	0.638875	FALSE
XRCC3	cg02194129	chr14	103704975	103704977	FALSE	FALSE	FALSE	FALSE	0.134013	0.732313	0.11953	0.673815	FALSE
XRCC3	cg14172849	chr14	103704921	103704923	FALSE	FALSE	FALSE	FALSE	0.131692	0.749189	0.131856	0.66366	FALSE
XRCC3	cg04833878	chr14	103701272	103701274	FALSE	FALSE	FALSE	FALSE	0.0335746	0.952352	0.0628566	0.924737	FALSE
XRCC3	cg02256455	chr14	103699137	103699139	FALSE	FALSE	FALSE	FALSE	0.332296	0.60716	0.177043	0.607298	FALSE
XRCC3	cg25561904	chr14	103699063	103699065	FALSE	FALSE	FALSE	FALSE	0.381582	0.679285	0.21877	0.686518	FALSE
XRCC3	cg01181105	chr14	103698939	103698941	TRUE	FALSE	FALSE	FALSE	0.406383	0.65855	0.216839	0.59822	FALSE
XRCC3	cg13255208	chr14	103698845	103698847	TRUE	FALSE	FALSE	FALSE	0.288314	0.829388	0.186956	0.771245	FALSE
XRCC3	cg18514065	chr14	103698714	103698716	TRUE	FALSE	FALSE	FALSE	0.237538	0.796241	0.157384	0.796624	FALSE
XRCC3	cg07110232	chr14	103698064	103698066	FALSE	FALSE	FALSE	FALSE	0.0851722	0.773417	0.1146	0.748548	FALSE
RAD51B	cg24178897	chr14	68703292	68703294	FALSE	FALSE	FALSE	FALSE	0.379993	0.487462	0.216364	0.691313	FALSE
RAD51B	cg13508672	chr14	68694930	68694932	FALSE	FALSE	FALSE	FALSE	0.0364498	0.917215	0.0208876	0.931717	FALSE
RAD51B	cg16340767	chr14	68692501	68692503	FALSE	FALSE	FALSE	FALSE	0.142854	0.703624	0.133102	0.719581	FALSE
RAD51B	cg15921911	chr14	68689442	68689444	FALSE	FALSE	FALSE	FALSE	0.060049	0.866735	0.0384506	0.878292	FALSE
RAD51B	ch.14.68214257F	chr14	68677786	68677787	FALSE	FALSE	FALSE	FALSE	0.046121	0.0855781	0.0819803	0.141147	FALSE
RAD51B	ch.14.68209562R	chr14	68673091	68673092	FALSE	FALSE	FALSE	FALSE	0.0093512	0.0293578	0.00939514	0.028688	FALSE
RAD51B	cg14144229	chr14	68669869	68669871	FALSE	FALSE	FALSE	FALSE	0.171071	0.840923	0.122011	0.840917	FALSE
RAD51B	cg10127375	chr14	68667859	68667861	FALSE	FALSE	FALSE	FALSE	0.350891	0.72134	0.270121	0.75359	FALSE
RAD51B	cg11080456	chr14	68658406	68658408	FALSE	FALSE	FALSE	FALSE	0.109406	0.817743	0.0542136	0.872899	FALSE
RAD51B	cg04133132	chr14	68651705	68651707	FALSE	FALSE	FALSE	FALSE	0.0236881	0.928527	0.0310834	0.927623	FALSE
RAD51B	cg04856629	chr14	68638716	68638718	FALSE	FALSE	FALSE	FALSE	0.0410386	0.856416	0.0498015	0.837271	FALSE
RAD51B	cg15857051	chr14	68632398	68632400	FALSE	FALSE	FALSE	FALSE	0.0776114	0.817238	0.12594	0.79079	FALSE
RAD51B	cg21123519	chr14	68628961	68628963	FALSE	FALSE	FALSE	FALSE	0.415868	0.442234	0.322923	0.597515	FALSE
RAD51B	cg02299497	chr14	68628852	68628854	FALSE	FALSE	FALSE	FALSE	0.371838	0.44957	0.292307	0.606291	FALSE
RAD51B	cg06572093	chr14	68628513	68628515	TRUE	FALSE	FALSE	FALSE	0.23473	0.337258	0.186341	0.43915	FALSE
RAD51B	cg25582488	chr14	68628453	68628455	TRUE	FALSE	FALSE	FALSE	0.306089	0.407264	0.203309	0.53813	FALSE
RAD51B	cg12813394	chr14	68628339	68628341	TRUE	FALSE	FALSE	FALSE	0.26754	0.390743	0.174987	0.485938	FALSE
RAD51B	cg16691714	chr14	68627087	68627089	FALSE	FALSE	FALSE	FALSE	0.172835	0.857608	0.194759	0.724896	FALSE
RAD51B	cg13067714	chr14	68624735	68624737	FALSE	FALSE	FALSE	FALSE	0.0882917	0.852238	0.0689564	0.852559	FALSE
RAD51B	cg19662895	chr14	68607737	68607739	FALSE	FALSE	FALSE	FALSE	0.284445	0.658608	0.193841	0.621519	FALSE
RAD51B	cg23630256	chr14	68595705	68595707	FALSE	FALSE	FALSE	FALSE	0.0326397	0.90556	0.0269698	0.914149	FALSE
RAD51B	cg20928824	chr14	68588116	68588118	FALSE	FALSE	FALSE	FALSE	0.0249538	0.923336	0.0191071	0.929201	FALSE
RAD51B	cg12199198	chr14	68586643	68586645	FALSE	FALSE	FALSE	FALSE	0.0418402	0.91992	0.023402	0.935481	FALSE
RAD51B	cg10418626	chr14	68586022	68586024	FALSE	FALSE	FALSE	FALSE	0.2219	0.86636	0.245105	0.832808	FALSE
RAD51B	cg04147497	chr14	68586010	68586012	FALSE	FALSE	FALSE	FALSE	0.105828	0.882902	0.109935	0.881212	FALSE
RAD51B	cg20931134	chr14	68578780	68578782	FALSE	FALSE	FALSE	FALSE	0.19824	0.667926	0.0884345	0.759222	FALSE
RAD51B	cg06894612	chr14	68576204	68576206	FALSE	FALSE	FALSE	FALSE	0.241106	0.634496	0.142916	0.646503	FALSE
RAD51B	cg13075942	chr14	68569166	68569168	FALSE	FALSE	FALSE	FALSE	0.226468	0.665539	0.10743	0.594043	FALSE
RAD51B	cg27064708	chr14	68563894	68563896	FALSE	FALSE	FALSE	FALSE	0.374497	0.634536	0.209797	0.553979	FALSE
RAD51B	cg16014060	chr14	68553496	68553498	FALSE	FALSE	FALSE	FALSE	0.254338	0.734131	0.220809	0.666073	FALSE
RAD51B	cg26938013	chr14	68548481	68548483	FALSE	FALSE	FALSE	FALSE	0.288751	0.490142	0.254518	0.485318	FALSE
RAD51B	cg11006288	chr14	68545669	68545671	FALSE	FALSE	FALSE	FALSE	0.0244189	0.928289	0.0257796	0.930015	FALSE
RAD51B	cg27047671	chr14	68539422	68539424	FALSE	FALSE	FALSE	FALSE	0.0299055	0.906498	0.0379082	0.900491	FALSE
RAD51B	cg16440331	chr14	68521986	68521988	FALSE	FALSE	FALSE	FALSE	0.24293	0.822367	0.109478	0.803572	FALSE
RAD51B	cg11064738	chr14	68518839	68518841	FALSE	FALSE	FALSE	FALSE	0.0833235	0.87205	0.0813746	0.877087	FALSE
RAD51B	cg09388160	chr14	68512096	68512098	FALSE	FALSE	FALSE	FALSE	0.0695397	0.900425	0.178592	0.898261	FALSE
RAD51B	cg18459449	chr14	68509851	68509853	FALSE	FALSE	FALSE	FALSE	0.0933053	0.888206	0.15629	0.813358	FALSE
RAD51B	cg23526087	chr14	68506748	68506750	FALSE	FALSE	FALSE	FALSE	0.305047	0.404852	0.269884	0.526265	FALSE
RAD51B	cg13717532	chr14	68505837	68505839	FALSE	FALSE	FALSE	FALSE	0.0182813	0.932769	0.0156135	0.938305	FALSE
RAD51B	cg02134347	chr14	68504077	68504079	FALSE	FALSE	FALSE	FALSE	0.0329334	0.9223	0.0231392	0.930201	FALSE
RAD51B	cg13680965	chr14	68493671	68493673	FALSE	FALSE	FALSE	FALSE	0.0265669	0.917494	0.0253003	0.922667	FALSE
RAD51B	cg21503275	chr14	68477723	68477725	FALSE	FALSE	FALSE	FALSE	0.14039	0.781212	0.104273	0.762601	FALSE
RAD51B	cg08297686	chr14	68476768	68476770	FALSE	FALSE	FALSE	FALSE	0.350469	0.37544	0.257355	0.367713	FALSE
RAD51B	cg04782982	chr14	68469855	68469857	FALSE	FALSE	FALSE	FALSE	0.0622246	0.885335	0.049791	0.895666	FALSE
RAD51B	cg23675587	chr14	68459184	68459186	FALSE	FALSE	FALSE	FALSE	0.258528	0.338164	0.153078	0.28817	FALSE
RAD51B	cg21131421	chr14	68450497	68450499	FALSE	FALSE	FALSE	FALSE	0.0539906	0.859986	0.0389183	0.869127	FALSE
RAD51B	cg00934066	chr14	68416062	68416064	FALSE	FALSE	FALSE	FALSE	0.0881159	0.83395	0.0675265	0.844797	FALSE
RAD51B	cg13572771	chr14	68404710	68404712	FALSE	FALSE	FALSE	FALSE	0.356644	0.79657	0.227529	0.657141	FALSE
RAD51B	cg18207011	chr14	68394377	68394379	FALSE	FALSE	FALSE	FALSE	0.122639	0.760522	0.162351	0.699691	FALSE
RAD51B	cg23900070	chr14	68386877	68386879	FALSE	FALSE	FALSE	FALSE	0.168032	0.83444	0.160531	0.772585	FALSE
RAD51B	cg05315321	chr14	68377558	68377560	FALSE	FALSE	FALSE	FALSE	0.409058	0.235954	0.400755	0.272649	FALSE
RAD51B	cg11724735	chr14	68372504	68372506	FALSE	FALSE	FALSE	FALSE	0.0280988	0.92666	0.0151851	0.939758	FALSE
RAD51B	cg21007509	chr14	68364492	68364494	FALSE	FALSE	FALSE	FALSE	0.158781	0.897001	0.199795	0.763774	FALSE
RAD51B	cg12874792	chr14	68364380	68364382	FALSE	FALSE	FALSE	FALSE	0.0537197	0.95181	0.0752952	0.922839	FALSE
RAD51B	cg13803234	chr14	68364095	68364097	FALSE	FALSE	FALSE	FALSE	0.145069	0.716413	0.119051	0.763515	FALSE
RAD51B	cg10975863	chr14	68363986	68363988	FALSE	FALSE	FALSE	FALSE	0.106271	0.758205	0.0843703	0.786836	FALSE
RAD51B	cg18842157	chr14	68359157	68359159	FALSE	FALSE	FALSE	FALSE	0.18037	0.808313	0.155787	0.778189	FALSE
RAD51B	cg14983684	chr14	68356159	68356161	FALSE	FALSE	FALSE	FALSE	0.162324	0.675115	0.129247	0.709373	FALSE
RAD51B	cg21027282	chr14	68350003	68350005	FALSE	FALSE	FALSE	FALSE	0.375782	0.771927	0.115845	0.779657	FALSE
RAD51B	cg10246976	chr14	68342689	68342691	FALSE	FALSE	FALSE	FALSE	0.020048	0.92525	0.0185233	0.933376	FALSE
RAD51B	cg01989902	chr14	68340806	68340808	FALSE	FALSE	FALSE	FALSE	0.0231267	0.92403	0.0168583	0.932987	FALSE
RAD51B	cg26298914	chr14	68331647	68331649	FALSE	FALSE	FALSE	FALSE	0.0498066	0.900502	0.0394209	0.907564	FALSE
RAD51B	cg13539397	chr14	68318780	68318782	FALSE	FALSE	FALSE	FALSE	0.157032	0.671941	0.136299	0.67188	FALSE
RAD51B	cg22930549	chr14	68313115	68313117	FALSE	FALSE	FALSE	FALSE	0.140505	0.867872	0.046045	0.907414	FALSE
RAD51B	cg04384914	chr14	68292952	68292954	FALSE	FALSE	FALSE	FALSE	0.0945207	0.890493	0.120655	0.904005	FALSE
RAD51B	cg18825221	chr14	68283244	68283246	FALSE	FALSE	FALSE	FALSE	0.294804	0.380188	0.271485	0.436294	FALSE
RAD51B	cg02893348	chr14	68278853	68278855	FALSE	FALSE	FALSE	FALSE	0.18787	0.817835	0.114759	0.823655	FALSE
RAD51B	cg18403754	chr14	68254556	68254558	FALSE	FALSE	FALSE	FALSE	0.096638	0.853551	0.0688636	0.864542	FALSE
RAD51B	cg25603108	chr14	68248028	68248030	FALSE	FALSE	FALSE	FALSE	0.312074	0.24969	0.203262	0.227048	FALSE
RAD51B	cg26267666	chr14	68242271	68242273	FALSE	FALSE	FALSE	FALSE	0.174246	0.81141	0.231368	0.779427	FALSE
RAD51B	cg16217297	chr14	68231410	68231412	FALSE	FALSE	FALSE	FALSE	0.362665	0.808069	0.199882	0.802586	FALSE
RAD51B	cg04887735	chr14	68224236	68224238	FALSE	FALSE	FALSE	FALSE	0.0803919	0.835266	0.0743968	0.833135	FALSE
RAD51B	cg13610055	chr14	68210247	68210249	FALSE	FALSE	FALSE	FALSE	0.0367625	0.899966	0.027027	0.912699	FALSE
RAD51B	cg14290070	chr14	68199102	68199104	FALSE	FALSE	FALSE	FALSE	0.235235	0.816694	0.208196	0.684243	FALSE
RAD51B	cg24057218	chr14	68193962	68193964	FALSE	FALSE	FALSE	FALSE	0.171517	0.800853	0.190381	0.725289	FALSE
RAD51B	cg14518185	chr14	68181845	68181847	FALSE	FALSE	FALSE	FALSE	0.414328	0.511345	0.242847	0.43656	FALSE
RAD51B	cg06727242	chr14	68143771	68143773	FALSE	FALSE	FALSE	FALSE	0.222686	0.765938	0.285798	0.770262	FALSE
RAD51B	cg21848191	chr14	68141055	68141057	FALSE	FALSE	FALSE	FALSE	0.304246	0.741368	0.492472	0.738336	FALSE
RAD51B	cg00715197	chr14	68137876	68137878	FALSE	FALSE	FALSE	FALSE	0.397209	0.532612	0.430997	0.590294	FALSE
RAD51B	cg07067667	chr14	68125907	68125909	FALSE	FALSE	FALSE	FALSE	0.130084	0.827565	0.200726	0.834485	FALSE
RAD51B	cg01638193	chr14	68104338	68104340	FALSE	FALSE	FALSE	FALSE	0.255898	0.742784	0.254415	0.708531	FALSE
RAD51B	cg07112884	chr14	68081418	68081420	FALSE	FALSE	FALSE	FALSE	0.0839097	0.889096	0.0507067	0.906709	FALSE
RAD51B	cg10333051	chr14	68074673	68074675	FALSE	FALSE	FALSE	FALSE	0.0751858	0.723122	0.0679417	0.746436	FALSE
RAD51B	cg26339162	chr14	68042752	68042754	FALSE	FALSE	FALSE	FALSE	0.377187	0.484649	0.342509	0.38483	FALSE
RAD51B	cg19578161	chr14	68016201	68016203	FALSE	FALSE	FALSE	FALSE	0.228468	0.824034	0.0735878	0.881523	FALSE
RAD51B	cg10733123	chr14	68012135	68012137	FALSE	FALSE	FALSE	FALSE	0.246128	0.736096	0.142883	0.762379	FALSE
RAD51B	cg04179571	chr14	67978071	67978073	FALSE	FALSE	FALSE	FALSE	0.191383	0.836414	0.141021	0.837239	FALSE
RAD51B	cg02909789	chr14	67919308	67919310	FALSE	FALSE	FALSE	FALSE	0.122047	0.823484	0.12361	0.795204	FALSE
RAD51B	cg13247922	chr14	67868242	67868244	FALSE	FALSE	FALSE	FALSE	0.191636	0.888058	0.0252952	0.94642	FALSE
RAD51B	cg01273994	chr14	67820221	67820223	FALSE	FALSE	FALSE	FALSE	0.0158791	0.0521948	0.0164193	0.0515785	TRUE
RAD51B	cg00709805	chr14	67819980	67819982	FALSE	FALSE	FALSE	TRUE	0.00925523	0.0330286	0.0102884	0.0321758	TRUE
RAD51B	cg12803006	chr14	67819773	67819775	FALSE	FALSE	TRUE	TRUE	0.0341437	0.0834511	0.0279857	0.0759335	TRUE
RAD51B	cg04433356	chr14	67819702	67819704	FALSE	FALSE	FALSE	TRUE	0.0203562	0.0568346	0.0223925	0.0614075	TRUE
RAD51B	cg09424925	chr14	67819700	67819702	FALSE	FALSE	FALSE	TRUE	0.0212171	0.0563813	0.019154	0.0512266	TRUE
RAD51B	cg13710790	chr14	67818840	67818842	FALSE	FALSE	FALSE	FALSE	0.0663542	0.888973	0.0475402	0.884839	FALSE
RAD51B	cg11036936	chr14	67818753	67818755	FALSE	FALSE	FALSE	FALSE	0.121056	0.663741	0.0741036	0.691612	FALSE
BRIP1	cg06257227	chr17	61863770	61863772	FALSE	TRUE	FALSE	FALSE	0.0164809	0.0402035	0.0180172	0.0457163	TRUE
BRIP1	cg05986149	chr17	61863693	61863695	TRUE	TRUE	FALSE	TRUE	0.0214418	0.0444071	0.025285	0.0538429	TRUE
BRIP1	cg12435611	chr17	61863690	61863692	TRUE	TRUE	FALSE	TRUE	0.0310245	0.0535181	0.034959	0.0651894	TRUE
BRIP1	cg11529614	chr17	61863688	61863690	TRUE	TRUE	FALSE	TRUE	0.0324912	0.0525066	0.0378051	0.0635399	TRUE
BRIP1	cg00515161	chr17	61863538	61863540	TRUE	TRUE	FALSE	TRUE	0.00792707	0.0259977	0.00854935	0.0288039	TRUE
BRIP1	cg05377417	chr17	61863530	61863532	TRUE	TRUE	FALSE	TRUE	0.00789549	0.0268256	0.00875032	0.0295408	TRUE
BRIP1	cg11212038	chr17	61863464	61863466	TRUE	TRUE	FALSE	TRUE	0.0254186	0.0425752	0.0186275	0.0401741	TRUE
BRIP1	cg00869632	chr17	61863347	61863349	FALSE	TRUE	FALSE	TRUE	0.0063457	0.0226194	0.00644151	0.0232056	TRUE
BRIP1	cg11872651	chr17	61863085	61863087	FALSE	TRUE	FALSE	FALSE	0.0159206	0.0427746	0.0144475	0.0403913	TRUE
BRIP1	cg14757157	chr17	61834393	61834395	FALSE	FALSE	FALSE	FALSE	0.0758642	0.860424	0.0519477	0.875476	FALSE
BRIP1	cg13844248	chr17	61768802	61768804	FALSE	FALSE	FALSE	FALSE	0.107511	0.773166	0.0785792	0.801028	FALSE
BRIP1	cg15549767	chr17	61682736	61682738	FALSE	FALSE	FALSE	FALSE	0.0536898	0.864645	0.0400533	0.872045	FALSE
RAD51C	cg14066645	chr17	58693062	58693064	FALSE	TRUE	FALSE	FALSE	0.0351578	0.0476953	0.0392022	0.0536572	TRUE
RAD51C	cg24099023	chr17	58692827	58692829	TRUE	TRUE	FALSE	FALSE	0.0147113	0.0283465	0.0173784	0.0268393	TRUE
RAD51C	cg10487724	chr17	58692648	58692650	TRUE	TRUE	FALSE	TRUE	0.00634401	0.0197386	0.00602427	0.0181803	TRUE
RAD51C	cg02118635	chr17	58692641	58692643	TRUE	TRUE	FALSE	TRUE	0.00655152	0.0198271	0.00607043	0.0188149	TRUE
RAD51C	cg27221688	chr17	58692542	58692544	TRUE	TRUE	FALSE	TRUE	0.00320107	0.0138195	0.00381822	0.0129192	TRUE
RAD51C	cg05214530	chr17	58692529	58692531	TRUE	TRUE	FALSE	TRUE	0.0198011	0.0554959	0.0195598	0.049468	TRUE
RAD51C	cg23436779	chr17	58692468	58692470	FALSE	TRUE	FALSE	TRUE	0.0509648	0.0889554	0.0433334	0.107217	TRUE
RAD51C	cg01430588	chr17	58692405	58692407	FALSE	TRUE	FALSE	TRUE	0.231417	0.513519	0.0903599	0.545307	FALSE
RAD51C	cg25339112	chr17	58692398	58692400	FALSE	TRUE	FALSE	TRUE	0.210604	0.659373	0.0838527	0.7097	FALSE
RAD51C	cg02110529	chr17	58692334	58692336	FALSE	TRUE	FALSE	FALSE	0.187912	0.747918	0.111265	0.682406	FALSE
RAD51C	cg16398362	chr17	58692271	58692273	FALSE	TRUE	FALSE	FALSE	0.149696	0.843613	0.0609587	0.869165	FALSE
RAD51C	cg19208681	chr17	58692266	58692268	FALSE	TRUE	FALSE	FALSE	0.242701	0.595801	0.132874	0.636226	FALSE
RAD51C	cg07329131	chr17	58692195	58692197	FALSE	TRUE	FALSE	FALSE	0.026478	0.915178	0.0223117	0.920588	FALSE
RAD51C	cg19532212	chr17	58692068	58692070	FALSE	TRUE	FALSE	FALSE	0.0283033	0.941759	0.0240268	0.940323	FALSE
RAD51C	cg12778183	chr17	58692025	58692027	FALSE	TRUE	FALSE	FALSE	0.00471501	0.981662	0.00560785	0.980708	FALSE
BRCA1	cg04193083	chr17	43171544	43171546	FALSE	FALSE	FALSE	FALSE	0.0351146	0.0487297	0.0364695	0.0473855	FALSE
BRCA1	cg03670158	chr17	43171413	43171415	FALSE	FALSE	FALSE	FALSE	0.0250446	0.0810873	0.0243187	0.0816624	FALSE
BRCA1	cg20865239	chr17	43171279	43171281	TRUE	FALSE	FALSE	FALSE	0.00428912	0.0208136	0.00389871	0.019515	FALSE
BRCA1	cg20130344	chr17	43171204	43171206	TRUE	FALSE	FALSE	FALSE	0.00739346	0.0223851	0.00791707	0.0211109	FALSE
BRCA1	cg05368731	chr17	43171171	43171173	TRUE	FALSE	FALSE	FALSE	0.0871702	0.106967	0.0858538	0.109271	FALSE
BRCA1	cg14780845	chr17	43171097	43171099	TRUE	FALSE	FALSE	FALSE	0.0373235	0.0590469	0.0366674	0.0540023	FALSE
BRCA1	cg26081003	chr17	43171094	43171096	TRUE	FALSE	FALSE	FALSE	0.0475492	0.112138	0.0410699	0.10305	FALSE
BRCA1	cg15109179	chr17	43171064	43171066	TRUE	FALSE	FALSE	FALSE	0.00767235	0.0200163	0.0065036	0.0180146	FALSE
BRCA1	cg08517792	chr17	43171031	43171033	TRUE	FALSE	FALSE	FALSE	0.00616575	0.0229099	0.00670882	0.0220244	FALSE
BRCA1	cg22435081	chr17	43171017	43171019	TRUE	FALSE	FALSE	FALSE	0.00372468	0.0193578	0.00393222	0.0186738	FALSE
BRCA1	cg21824114	chr17	43170585	43170587	FALSE	FALSE	FALSE	FALSE	0.0101685	0.030481	0.0110817	0.0318307	FALSE
BRCA1	cg16393688	chr17	43170474	43170476	FALSE	FALSE	FALSE	FALSE	0.00954727	0.0357127	0.00906699	0.0348557	FALSE
BRCA1	cg17379558	chr17	43170464	43170466	FALSE	FALSE	FALSE	FALSE	0.0148752	0.0448757	0.0122307	0.0453381	FALSE
BRCA1	cg18045093	chr17	43170444	43170446	FALSE	FALSE	FALSE	FALSE	0.0149091	0.0433528	0.014492	0.0419116	FALSE
BRCA1	cg09019013	chr17	43170395	43170397	FALSE	FALSE	FALSE	FALSE	0.00452709	0.0163986	0.00467812	0.015724	FALSE
BRCA1	cg07912561	chr17	43170315	43170317	FALSE	FALSE	FALSE	FALSE	0.0486023	0.125175	0.0543245	0.135876	FALSE
BRCA1	cg21269893	chr17	43170151	43170153	FALSE	FALSE	FALSE	FALSE	0.00554736	0.0200541	0.00603768	0.0196978	FALSE
BRCA1	cg15547276	chr17	43169700	43169702	FALSE	FALSE	FALSE	FALSE	0.0173532	0.0361151	0.0201908	0.0394843	FALSE
BRCA1	cg15191021	chr17	43169200	43169202	FALSE	FALSE	FALSE	FALSE	0.20652	0.12248	0.110518	0.100137	FALSE
BRCA1	cg16463564	chr17	43169018	43169020	FALSE	FALSE	FALSE	FALSE	0.212007	0.193493	0.0954313	0.196097	FALSE
BRCA1	cg02173360	chr17	43160449	43160451	FALSE	FALSE	FALSE	FALSE	0.0532439	0.883059	0.0368455	0.898835	FALSE
BRCA1	cg14687471	chr17	43135568	43135570	FALSE	FALSE	FALSE	FALSE	0.0271228	0.920434	0.0237371	0.92672	FALSE
BRCA1	cg19015955	chr17	43135416	43135418	FALSE	FALSE	FALSE	FALSE	0.105046	0.551151	0.06069	0.515653	FALSE
BRCA1	cg19179150	chr17	43135290	43135292	FALSE	FALSE	FALSE	FALSE	0.145637	0.670992	0.08433	0.655575	FALSE
BRCA1	cg04251543	chr17	43127004	43127006	FALSE	FALSE	FALSE	FALSE	0.0684342	0.948771	0.022507	0.96314	FALSE
BRCA1	cg26879546	chr17	43126888	43126890	FALSE	FALSE	FALSE	FALSE	0.0207096	0.971284	0.0110837	0.974069	FALSE
BRCA1	cg20185525	chr17	43126694	43126696	FALSE	FALSE	FALSE	FALSE	0.162584	0.843582	0.0904169	0.874102	FALSE
BRCA1	cg11964474	chr17	43126637	43126639	FALSE	FALSE	FALSE	FALSE	0.19376	0.736246	0.167711	0.779203	FALSE
BRCA1	cg25738236	chr17	43126634	43126636	FALSE	FALSE	FALSE	FALSE	0.236701	0.767107	0.177469	0.835453	FALSE
BRCA1	cg06973652	chr17	43126604	43126606	FALSE	FALSE	FALSE	FALSE	0.304299	0.878874	0.0699046	0.881868	FALSE
BRCA1	cg05815247	chr17	43126563	43126565	FALSE	FALSE	FALSE	FALSE	0.245872	0.810851	0.0474867	0.841318	FALSE
BRCA1	cg10609677	chr17	43126555	43126557	FALSE	FALSE	FALSE	FALSE	0.166594	0.517657	0.0876401	0.561619	FALSE
BRCA1	cg27581762	chr17	43126545	43126547	FALSE	FALSE	FALSE	FALSE	0.229662	0.707241	0.0980454	0.795928	FALSE
BRCA1	cg19442659	chr17	43126488	43126490	FALSE	FALSE	FALSE	FALSE	0.288778	0.547356	0.127736	0.624861	FALSE
BRCA1	cg24900425	chr17	43126426	43126428	TRUE	FALSE	FALSE	FALSE	0.441207	0.740416	0.145588	0.834222	FALSE
BRCA1	cg26370022	chr17	43126411	43126413	TRUE	FALSE	FALSE	FALSE	0.224412	0.571602	0.0869103	0.615574	FALSE
BRCA1	cg11529738	chr17	43126407	43126409	TRUE	FALSE	FALSE	FALSE	0.277279	0.628362	0.0891766	0.682799	FALSE
BRCA1	cg15065591	chr17	43126362	43126364	TRUE	FALSE	FALSE	FALSE	0.421813	0.828888	0.120448	0.902138	FALSE
BRCA1	cg19454999	chr17	43126339	43126341	TRUE	FALSE	FALSE	FALSE	0.248029	0.644268	0.122748	0.704835	FALSE
BRCA1	cg25288140	chr17	43126323	43126325	TRUE	FALSE	FALSE	FALSE	0.502037	0.647922	0.226614	0.735868	FALSE
BRCA1	cg14687474	chr17	43126263	43126265	TRUE	FALSE	FALSE	FALSE	0.280008	0.728635	0.102179	0.781737	FALSE
BRCA1	cg18372208	chr17	43126245	43126247	TRUE	FALSE	FALSE	FALSE	0.296487	0.547643	0.129157	0.615888	FALSE
BRCA1	cg16006004	chr17	43126223	43126225	TRUE	FALSE	FALSE	FALSE	0.439814	0.531447	0.187069	0.639299	FALSE
BRCA1	cg14947218	chr17	43126179	43126181	TRUE	FALSE	FALSE	FALSE	0.282584	0.45497	0.138111	0.512626	FALSE
BRCA1	cg02286533	chr17	43126161	43126163	TRUE	FALSE	FALSE	FALSE	0.283842	0.433511	0.139738	0.48534	FALSE
BRCA1	cg06001716	chr17	43126123	43126125	TRUE	FALSE	FALSE	FALSE	0.362089	0.511511	0.166824	0.563382	FALSE
BRCA1	cg26276233	chr17	43126117	43126119	TRUE	FALSE	FALSE	FALSE	0.341944	0.492557	0.163656	0.585129	FALSE
BRCA1	cg25067162	chr17	43125956	43125958	FALSE	FALSE	FALSE	FALSE	0.194982	0.197615	0.143631	0.28195	FALSE
BRCA1	cg09831010	chr17	43125829	43125831	FALSE	FALSE	FALSE	FALSE	0.0145138	0.0387997	0.014433	0.0425994	TRUE
BRCA1	cg12182452	chr17	43125712	43125714	FALSE	FALSE	FALSE	TRUE	0.0106355	0.0387961	0.0105866	0.0385078	TRUE
BRCA1	cg11126247	chr17	43125689	43125691	FALSE	FALSE	FALSE	TRUE	0.00791096	0.0263317	0.00810402	0.0261477	TRUE
BRCA1	cg10893007	chr17	43125676	43125678	FALSE	FALSE	FALSE	TRUE	0.00876832	0.0290755	0.00948317	0.0297339	TRUE
BRCA1	cg20760063	chr17	43125562	43125564	FALSE	FALSE	FALSE	TRUE	0.0429925	0.059332	0.0506376	0.0698209	TRUE
BRCA1	cg26891576	chr17	43125523	43125525	FALSE	FALSE	TRUE	TRUE	0.0218107	0.0449835	0.0238467	0.0438438	TRUE
BRCA1	cg09441966	chr17	43125469	43125471	FALSE	FALSE	FALSE	TRUE	0.00862051	0.0255549	0.00943929	0.0247043	TRUE
BRCA1	cg17301289	chr17	43125444	43125446	FALSE	FALSE	FALSE	TRUE	0.0118281	0.0381107	0.0113247	0.037869	TRUE
BRCA1	cg04658354	chr17	43125426	43125428	FALSE	FALSE	FALSE	TRUE	0.00682683	0.0266388	0.00739139	0.0268031	TRUE
BRCA1	cg04110421	chr17	43125410	43125412	FALSE	FALSE	TRUE	TRUE	0.00809328	0.0297827	0.00845907	0.0295159	TRUE
BRCA1	cg21253966	chr17	43125408	43125410	FALSE	FALSE	TRUE	TRUE	0.00651781	0.0213371	0.00632831	0.0196928	TRUE
BRCA1	cg16630982	chr17	43125376	43125378	FALSE	FALSE	TRUE	TRUE	0.00626183	0.0261405	0.00628787	0.0251269	TRUE
BRCA1	cg16963062	chr17	43125374	43125376	FALSE	FALSE	TRUE	TRUE	0.00829936	0.0268251	0.00900184	0.0254517	TRUE
BRCA1	cg15419295	chr17	43125371	43125373	FALSE	FALSE	TRUE	TRUE	0.0107736	0.0290862	0.0108659	0.0265787	TRUE
BRCA1	cg20187250	chr17	43125363	43125365	FALSE	FALSE	TRUE	TRUE	0.00411028	0.0184916	0.00426699	0.0175801	TRUE
BRCA1	cg24806953	chr17	43125346	43125348	FALSE	FALSE	FALSE	TRUE	0.00599288	0.0202676	0.00573845	0.0187755	TRUE
BRCA1	cg08993267	chr17	43125304	43125306	FALSE	FALSE	FALSE	TRUE	0.0101378	0.0380703	0.0096335	0.0372212	TRUE
BRCA1	cg08386886	chr17	43125256	43125258	FALSE	FALSE	FALSE	TRUE	0.0514745	0.0876655	0.0480812	0.0815883	TRUE
BRCA1	cg19088651	chr17	43125195	43125197	FALSE	FALSE	TRUE	TRUE	0.0190176	0.0502326	0.0182798	0.0509228	TRUE
BRCA1	cg19531713	chr17	43125041	43125043	FALSE	FALSE	FALSE	TRUE	0.0355282	0.0687808	0.0299353	0.0760929	TRUE
BRCA1	cg12984107	chr17	43124988	43124990	FALSE	FALSE	FALSE	FALSE	0.0302369	0.0579028	0.0304871	0.0532	TRUE
BRCA1	cg04582861	chr17	43124588	43124590	FALSE	FALSE	FALSE	FALSE	0.151347	0.192189	0.0762415	0.200921	FALSE
BRCA1	cg13782816	chr17	43124074	43124076	FALSE	FALSE	FALSE	FALSE	0.106924	0.815665	0.0685491	0.819138	FALSE
BRCA1	cg14048487	chr17	43121421	43121423	FALSE	FALSE	FALSE	FALSE	0.0961456	0.808847	0.148614	0.781969	FALSE
BRCA1	cg07054526	chr17	43120490	43120492	FALSE	FALSE	FALSE	FALSE	0.034747	0.895242	0.0253062	0.898325	FALSE
BRCA1	cg27383744	chr17	43102305	43102307	FALSE	FALSE	FALSE	FALSE	0.0481689	0.884132	0.049283	0.890152	FALSE
BRCA1	cg18830083	chr17	43069521	43069523	FALSE	FALSE	FALSE	FALSE	0.188267	0.825344	0.100351	0.842914	FALSE
BRCA1	cg16919093	chr17	43064302	43064304	FALSE	FALSE	FALSE	FALSE	0.0645179	0.880009	0.050192	0.888206	FALSE
BRCA1	cg16029534	chr17	43045765	43045767	FALSE	FALSE	FALSE	FALSE	0.0333385	0.919601	0.0188229	0.929875	FALSE
BRCA1	cg01879757	chr17	43044350	43044352	FALSE	FALSE	FALSE	FALSE	0.212423	0.690625	0.185688	0.681356	FALSE
RAD51D	cg17574251	chr17	35121669	35121671	FALSE	TRUE	FALSE	FALSE	0.0354252	0.924153	0.0162124	0.930636	FALSE
RAD51D	cg09155905	chr17	35120216	35120218	FALSE	TRUE	FALSE	FALSE	0.0700042	0.112863	0.0513917	0.119928	FALSE
RAD51D	cg26683137	chr17	35120188	35120190	FALSE	TRUE	FALSE	FALSE	0.10002	0.109816	0.087016	0.127798	FALSE
RAD51D	cg16629942	chr17	35120124	35120126	FALSE	TRUE	FALSE	FALSE	0.0216352	0.0524421	0.0184148	0.0530724	TRUE
RAD51D	cg16296356	chr17	35120090	35120092	FALSE	TRUE	FALSE	TRUE	0.00830916	0.0260801	0.00804456	0.0240079	TRUE
RAD51D	cg19223675	chr17	35120066	35120068	FALSE	TRUE	FALSE	TRUE	0.00634126	0.0251633	0.00581681	0.0234143	TRUE
RAD51D	cg23202316	chr17	35120028	35120030	TRUE	TRUE	FALSE	TRUE	0.0331795	0.0633467	0.0330205	0.065732	TRUE
RAD51D	cg11295144	chr17	35119981	35119983	TRUE	TRUE	FALSE	TRUE	0.00920285	0.0313575	0.00775153	0.0316811	TRUE
RAD51D	cg14330853	chr17	35119962	35119964	TRUE	TRUE	FALSE	TRUE	0.00763605	0.027672	0.00647312	0.0273166	TRUE
RAD51D	cg18603466	chr17	35119946	35119948	TRUE	TRUE	FALSE	TRUE	0.00467255	0.0210797	0.0045392	0.0213595	TRUE
RAD51D	cg03433329	chr17	35119685	35119687	TRUE	TRUE	FALSE	TRUE	0.00428977	0.0218113	0.00377336	0.021283	TRUE
RAD51D	cg10960666	chr17	35119594	35119596	TRUE	TRUE	FALSE	TRUE	0.0190315	0.0537754	0.019401	0.0543275	TRUE
RAD51D	cg02740947	chr17	35119516	35119518	TRUE	TRUE	FALSE	FALSE	0.0287602	0.0566823	0.0186744	0.0585694	TRUE
RAD51D	cg13337740	chr17	35119278	35119280	FALSE	TRUE	FALSE	FALSE	0.243325	0.121901	0.143507	0.198232	FALSE
RAD51D	cg09457645	chr17	35116350	35116352	FALSE	TRUE	FALSE	FALSE	0.0324652	0.910859	0.0202323	0.919056	FALSE
RAD51D	cg08154963	chr17	35099865	35099867	FALSE	FALSE	FALSE	FALSE	0.0969469	0.833572	0.0922471	0.792676	FALSE
BRCA2	cg16725191	chr13	32398934	32398936	FALSE	FALSE	FALSE	FALSE	0.0408696	0.922867	0.0295793	0.931619	FALSE
BRCA2	cg06935361	chr13	32390316	32390318	FALSE	FALSE	FALSE	FALSE	0.109238	0.865159	0.0908202	0.877052	FALSE
BRCA2	cg03777697	chr13	32347509	32347511	FALSE	FALSE	FALSE	FALSE	0.0737976	0.863289	0.0450095	0.888005	FALSE
BRCA2	cg23628297	chr13	32318716	32318718	FALSE	TRUE	FALSE	FALSE	0.0841919	0.799663	0.0552884	0.821838	FALSE
BRCA2	cg25497877	chr13	32316214	32316216	FALSE	TRUE	FALSE	FALSE	0.0112616	0.0317166	0.0141222	0.0345957	FALSE
BRCA2	cg22682213	chr13	32316147	32316149	FALSE	TRUE	FALSE	FALSE	0.00850706	0.0254401	0.00758527	0.0227737	FALSE
BRCA2	cg15865175	chr13	32316077	32316079	FALSE	TRUE	FALSE	FALSE	0.0109976	0.0308211	0.0130088	0.0345622	TRUE
BRCA2	cg09102017	chr13	32315856	32315858	FALSE	TRUE	FALSE	TRUE	0.00574728	0.0225426	0.00673146	0.0215487	TRUE
BRCA2	cg08157964	chr13	32315723	32315725	TRUE	TRUE	TRUE	TRUE	0.00272267	0.0107976	0.00261901	0.00956894	TRUE
BRCA2	cg27253386	chr13	32315614	32315616	TRUE	TRUE	FALSE	TRUE	0.0130347	0.0371398	0.0136747	0.0396468	TRUE
BRCA2	cg20073910	chr13	32315401	32315403	TRUE	TRUE	FALSE	TRUE	0.0130096	0.0447656	0.0129729	0.0456668	TRUE
BRCA2	cg00031759	chr13	32315396	32315398	TRUE	TRUE	FALSE	TRUE	0.0163938	0.0523709	0.0178736	0.0534705	TRUE
BRCA2	cg05153735	chr13	32315377	32315379	FALSE	TRUE	FALSE	TRUE	0.0114364	0.0368904	0.0123616	0.0369364	TRUE
BRCA2	cg09698981	chr13	32315332	32315334	FALSE	TRUE	FALSE	TRUE	0.0381338	0.0769444	0.0379498	0.0734539	TRUE
BRCA2	cg19634711	chr13	32315323	32315325	FALSE	TRUE	FALSE	TRUE	0.0137436	0.029667	0.0136198	0.0306693	TRUE
BRCA2	cg25753010	chr13	32315296	32315298	FALSE	TRUE	FALSE	TRUE	0.0656505	0.0610014	0.0426543	0.088321	TRUE
BRCA2	cg08193369	chr13	32315177	32315179	FALSE	TRUE	FALSE	TRUE	0.0111007	0.03308	0.012257	0.0366241	TRUE
BRCA2	cg26458617	chr13	32315075	32315077	FALSE	TRUE	TRUE	TRUE	0.402076	0.24695	0.123131	0.230881	FALSE
BRCA2	cg12836863	chr13	32314885	32314887	FALSE	TRUE	FALSE	TRUE	0.109472	0.880033	0.0645539	0.895898	FALSE
PALB2	cg04035070	chr16	23641852	23641854	FALSE	TRUE	FALSE	FALSE	0.00509341	0.0209064	0.00504157	0.0198619	FALSE
PALB2	cg03524104	chr16	23641726	23641728	FALSE	TRUE	FALSE	FALSE	0.00695792	0.0259985	0.00746582	0.0238457	TRUE
PALB2	cg02735133	chr16	23641593	23641595	TRUE	TRUE	FALSE	FALSE	0.0100689	0.0303237	0.0104928	0.0305794	TRUE
PALB2	cg00905951	chr16	23641553	23641555	TRUE	TRUE	FALSE	FALSE	0.00423331	0.0132816	0.00550105	0.0131746	TRUE
PALB2	cg04961445	chr16	23641537	23641539	TRUE	TRUE	FALSE	FALSE	0.0185317	0.0679037	0.0168143	0.0683356	TRUE
PALB2	cg27568561	chr16	23641534	23641536	TRUE	TRUE	FALSE	FALSE	0.0032319	0.015025	0.003336	0.0141704	TRUE
PALB2	cg05002041	chr16	23641515	23641517	TRUE	TRUE	FALSE	FALSE	0.0874593	0.144608	0.0903342	0.126013	TRUE
PALB2	cg08762306	chr16	23641474	23641476	TRUE	TRUE	FALSE	TRUE	0.0703755	0.299544	0.0552024	0.299547	FALSE
PALB2	cg10269081	chr16	23641464	23641466	TRUE	TRUE	FALSE	TRUE	0.0187936	0.0590889	0.0190415	0.0580515	TRUE
PALB2	cg07866179	chr16	23641328	23641330	TRUE	TRUE	FALSE	TRUE	0.00309638	0.0140417	0.0031775	0.0128593	TRUE
PALB2	cg07627390	chr16	23641316	23641318	TRUE	TRUE	FALSE	TRUE	0.00728189	0.0234762	0.00541747	0.020742	TRUE
PALB2	cg09705885	chr16	23641303	23641305	TRUE	TRUE	TRUE	TRUE	0.00227338	0.0106837	0.00278266	0.00968163	TRUE
PALB2	cg16426870	chr16	23641165	23641167	TRUE	TRUE	FALSE	TRUE	0.00417335	0.0144156	0.00330066	0.0121565	TRUE
PALB2	cg05534473	chr16	23641082	23641084	TRUE	TRUE	FALSE	TRUE	0.0118306	0.0403723	0.0119089	0.0388349	TRUE
PALB2	cg09500317	chr16	23641066	23641068	TRUE	TRUE	FALSE	TRUE	0.00985555	0.0238957	0.00915054	0.0211856	TRUE
PALB2	cg08350734	chr16	23641030	23641032	FALSE	TRUE	FALSE	FALSE	0.0143308	0.0565832	0.0139863	0.0559664	TRUE
PALB2	cg15042806	chr16	23640946	23640948	FALSE	TRUE	FALSE	FALSE	0.0138702	0.0357994	0.0129386	0.037596	FALSE
PALB2	cg10514594	chr16	23638565	23638567	FALSE	TRUE	FALSE	FALSE	0.0303166	0.916411	0.0204122	0.924486	FALSE

## Sheet: Table_S1-2
Table S1-2: Median and IQR of CpG probes for XRCC3, RAD51B, RAD51C, RAD51D, BRCA1, BRCA2, PALB2, BRIP1 in normal and tumour tissue of different cancer types
Gene	probeID	INCLUDE	Dataset	IQR_Tumour	Median_Tumour	IQR_Normal	Median_Normal
BRCA1	cg01879757	FALSE	BC	0.178421	0.66082	0.128772	0.705665
BRCA1	cg01879757	FALSE	BLCA	0.145699	0.716747	0.122606	0.778366
BRCA1	cg01879757	FALSE	CESC	0.174961	0.703768	0.116364	0.602549
BRCA1	cg01879757	FALSE	COAD	0.108844	0.730881	0.0791152	0.638937
BRCA1	cg01879757	FALSE	ESCA	0.180713	0.684952	0.188602	0.583496
BRCA1	cg01879757	FALSE	GBM	0.215832	0.638861	0.0411574	0.70687
BRCA1	cg01879757	FALSE	HNSC	0.122341	0.757051	0.227803	0.703788
BRCA1	cg01879757	FALSE	KIRC	0.148322	0.761762	0.168528	0.696577
BRCA1	cg01879757	FALSE	KIRP	0.145698	0.762012	0.113035	0.691536
BRCA1	cg01879757	FALSE	LGG	0.166789	0.697718	NA	NA
BRCA1	cg01879757	FALSE	LIHC	0.259604	0.535313	0.109014	0.467074
BRCA1	cg01879757	FALSE	LUAD	0.123417	0.742982	0.142312	0.725309
BRCA1	cg01879757	FALSE	LUSC	0.154534	0.718587	0.0848601	0.729925
BRCA1	cg01879757	FALSE	OV	0.200307	0.458991	0.193656	0.591191
BRCA1	cg01879757	FALSE	PAAD	0.200715	0.627199	0.219	0.69999
BRCA1	cg01879757	FALSE	PCPG	0.194194	0.684483	0.0205514	0.742168
BRCA1	cg01879757	FALSE	PRAD	0.149914	0.420862	0.151846	0.50237
BRCA1	cg01879757	FALSE	SKCM	0.158539	0.71288	0.172461	0.575328
BRCA1	cg01879757	FALSE	STAD	0.224607	0.591633	0.0198909	0.626192
BRCA1	cg01879757	FALSE	TGCT	0.245881	0.556681	NA	NA
BRCA1	cg01879757	FALSE	THCA	0.102132	0.767263	0.113752	0.741951
BRCA1	cg01879757	FALSE	THYM	0.101269	0.7523	0.0162463	0.736607
BRCA1	cg01879757	FALSE	UCEC	0.231713	0.659269	0.135211	0.726511
BRCA1	cg02173360	FALSE	BC	0.0483915	0.888622	0.0356601	0.899389
BRCA1	cg02173360	FALSE	BLCA	0.0626579	0.869845	0.0672388	0.85332
BRCA1	cg02173360	FALSE	CESC	0.0420384	0.886103	0.040026	0.91053
BRCA1	cg02173360	FALSE	COAD	0.0472621	0.883323	0.0221905	0.888365
BRCA1	cg02173360	FALSE	ESCA	0.0683191	0.873355	0.142453	0.759998
BRCA1	cg02173360	FALSE	GBM	0.0277027	0.896609	0.0088339	0.876957
BRCA1	cg02173360	FALSE	HNSC	0.0433954	0.897863	0.029745	0.909417
BRCA1	cg02173360	FALSE	KIRC	0.0323231	0.895628	0.0263599	0.907574
BRCA1	cg02173360	FALSE	KIRP	0.0322027	0.904812	0.0230375	0.908489
BRCA1	cg02173360	FALSE	LGG	0.0421804	0.885724	NA	NA
BRCA1	cg02173360	FALSE	LIHC	0.0727595	0.854754	0.0238896	0.895875
BRCA1	cg02173360	FALSE	LUAD	0.0346767	0.896216	0.0206956	0.898684
BRCA1	cg02173360	FALSE	LUSC	0.0497761	0.88707	0.0250335	0.905169
BRCA1	cg02173360	FALSE	OV	0.0701345	0.784679	0.0609362	0.779035
BRCA1	cg02173360	FALSE	PAAD	0.049417	0.865087	0.0169001	0.876664
BRCA1	cg02173360	FALSE	PCPG	0.0620543	0.862203	0.014085	0.873008
BRCA1	cg02173360	FALSE	PRAD	0.0527007	0.879531	0.0282257	0.902701
BRCA1	cg02173360	FALSE	SKCM	0.0346762	0.895434	0.0233513	0.894347
BRCA1	cg02173360	FALSE	STAD	0.0983061	0.858011	0.0573956	0.800819
BRCA1	cg02173360	FALSE	TGCT	0.333596	0.606853	NA	NA
BRCA1	cg02173360	FALSE	THCA	0.035809	0.896562	0.045291	0.880048
BRCA1	cg02173360	FALSE	THYM	0.0305321	0.862226	0.0135973	0.858429
BRCA1	cg02173360	FALSE	UCEC	0.0546839	0.868396	0.0482328	0.866498
BRCA1	cg02286533	FALSE	BC	0.228618	0.37825	0.144487	0.428853
BRCA1	cg02286533	FALSE	BLCA	0.296208	0.369663	0.0939631	0.530087
BRCA1	cg02286533	FALSE	CESC	0.268513	0.361537	0.054132	0.486264
BRCA1	cg02286533	FALSE	COAD	0.307546	0.444352	0.110562	0.511337
BRCA1	cg02286533	FALSE	ESCA	0.175899	0.287442	0.199434	0.445549
BRCA1	cg02286533	FALSE	GBM	0.287164	0.747184	0.0247354	0.465563
BRCA1	cg02286533	FALSE	HNSC	0.175943	0.403326	0.125789	0.47312
BRCA1	cg02286533	FALSE	KIRC	0.27731	0.557325	0.110766	0.480291
BRCA1	cg02286533	FALSE	KIRP	0.339245	0.502088	0.127758	0.497382
BRCA1	cg02286533	FALSE	LGG	0.291791	0.652137	NA	NA
BRCA1	cg02286533	FALSE	LIHC	0.305567	0.456728	0.136686	0.491845
BRCA1	cg02286533	FALSE	LUAD	0.231254	0.502504	0.117188	0.512202
BRCA1	cg02286533	FALSE	LUSC	0.193597	0.43104	0.152017	0.546442
BRCA1	cg02286533	FALSE	OV	0.44718	0.513913	0.165461	0.505372
BRCA1	cg02286533	FALSE	PAAD	0.177015	0.453751	0.126108	0.431324
BRCA1	cg02286533	FALSE	PCPG	0.2788	0.456093	0.0833427	0.457273
BRCA1	cg02286533	FALSE	PRAD	0.230997	0.376611	0.133339	0.39291
BRCA1	cg02286533	FALSE	SKCM	0.218289	0.305354	0.0814074	0.365593
BRCA1	cg02286533	FALSE	STAD	0.218156	0.393531	0.0805653	0.527606
BRCA1	cg02286533	FALSE	TGCT	0.20435	0.375174	NA	NA
BRCA1	cg02286533	FALSE	THCA	0.340807	0.543672	0.128589	0.525194
BRCA1	cg02286533	FALSE	THYM	0.217916	0.519107	0.1065	0.578327
BRCA1	cg02286533	FALSE	UCEC	0.210959	0.271154	0.100369	0.559693
BRCA1	cg03670158	FALSE	BC	0.0230489	0.0785483	0.0235618	0.074621
BRCA1	cg03670158	FALSE	BLCA	0.0271857	0.0765825	0.038271	0.101112
BRCA1	cg03670158	FALSE	CESC	0.0229907	0.0847503	0.0202597	0.0887158
BRCA1	cg03670158	FALSE	COAD	0.0252941	0.0872895	0.0240777	0.0775855
BRCA1	cg03670158	FALSE	ESCA	0.027694	0.0671364	0.0138266	0.0699929
BRCA1	cg03670158	FALSE	GBM	0.0282751	0.0845746	0.019975	0.0824409
BRCA1	cg03670158	FALSE	HNSC	0.0214716	0.0869224	0.0128593	0.0889583
BRCA1	cg03670158	FALSE	KIRC	0.0209736	0.0735831	0.0271065	0.075939
BRCA1	cg03670158	FALSE	KIRP	0.0171191	0.0823723	0.0105593	0.082274
BRCA1	cg03670158	FALSE	LGG	0.0237445	0.0789168	NA	NA
BRCA1	cg03670158	FALSE	LIHC	0.0238774	0.0838561	0.0156125	0.0947727
BRCA1	cg03670158	FALSE	LUAD	0.0191513	0.0874109	0.0164693	0.0819208
BRCA1	cg03670158	FALSE	LUSC	0.0240416	0.083415	0.0144489	0.0764134
BRCA1	cg03670158	FALSE	OV	0.021706	0.0589692	0.0104168	0.0553107
BRCA1	cg03670158	FALSE	PAAD	0.020494	0.0704164	0.0123647	0.0720977
BRCA1	cg03670158	FALSE	PCPG	0.0145915	0.065798	0.00684482	0.0602394
BRCA1	cg03670158	FALSE	PRAD	0.0223923	0.0758763	0.0229305	0.0864437
BRCA1	cg03670158	FALSE	SKCM	0.0288749	0.0825011	0.00603155	0.0937434
BRCA1	cg03670158	FALSE	STAD	0.0260903	0.0848444	0.0121304	0.0932602
BRCA1	cg03670158	FALSE	TGCT	0.0249292	0.0719885	NA	NA
BRCA1	cg03670158	FALSE	THCA	0.0218842	0.0865715	0.0274295	0.0917839
BRCA1	cg03670158	FALSE	THYM	0.0198336	0.0642736	0.00595867	0.0708214
BRCA1	cg03670158	FALSE	UCEC	0.0248941	0.0883924	0.0332348	0.0964631
BRCA1	cg04110421	TRUE	BC	0.0132452	0.0331669	0.0160473	0.0381165
BRCA1	cg04110421	TRUE	BLCA	0.00714798	0.0289253	0.00703245	0.0316475
BRCA1	cg04110421	TRUE	CESC	0.00802106	0.0321008	0.00453051	0.0293239
BRCA1	cg04110421	TRUE	COAD	0.00641056	0.0299414	0.00759814	0.0294608
BRCA1	cg04110421	TRUE	ESCA	0.00887512	0.0286371	0.00277918	0.0261585
BRCA1	cg04110421	TRUE	GBM	0.00793626	0.0304919	0.00327957	0.0333149
BRCA1	cg04110421	TRUE	HNSC	0.00665544	0.0294392	0.00632523	0.0297614
BRCA1	cg04110421	TRUE	KIRC	0.00773728	0.0295152	0.00816786	0.0289744
BRCA1	cg04110421	TRUE	KIRP	0.00618516	0.0270305	0.00488386	0.0276151
BRCA1	cg04110421	TRUE	LGG	0.00609242	0.0294247	NA	NA
BRCA1	cg04110421	TRUE	LIHC	0.00709959	0.030037	0.0065644	0.0283123
BRCA1	cg04110421	TRUE	LUAD	0.00674745	0.0290424	0.00861404	0.0326681
BRCA1	cg04110421	TRUE	LUSC	0.00773177	0.0281502	0.00398938	0.024699
BRCA1	cg04110421	TRUE	OV	0.0313492	0.0412282	0.00738345	0.0329323
BRCA1	cg04110421	TRUE	PAAD	0.00720967	0.0315825	0.0124603	0.0248491
BRCA1	cg04110421	TRUE	PCPG	0.00680553	0.0326572	0.00465709	0.0325478
BRCA1	cg04110421	TRUE	PRAD	0.00724945	0.0289376	0.00666034	0.0289778
BRCA1	cg04110421	TRUE	SKCM	0.0066179	0.0288837	0.00485853	0.0335035
BRCA1	cg04110421	TRUE	STAD	0.00920585	0.0307117	0.00130293	0.0288576
BRCA1	cg04110421	TRUE	TGCT	0.0275648	0.0310184	NA	NA
BRCA1	cg04110421	TRUE	THCA	0.0055849	0.0287912	0.00675392	0.0297029
BRCA1	cg04110421	TRUE	THYM	0.00704496	0.0272769	0.00198572	0.0275032
BRCA1	cg04110421	TRUE	UCEC	0.00937024	0.0309302	0.0059853	0.0325489
BRCA1	cg04193083	FALSE	BC	0.0371258	0.0462899	0.0373005	0.0422842
BRCA1	cg04193083	FALSE	BLCA	0.029787	0.0471733	0.139921	0.119112
BRCA1	cg04193083	FALSE	CESC	0.032303	0.043717	0.00715103	0.0448853
BRCA1	cg04193083	FALSE	COAD	0.0362724	0.0643214	0.0274392	0.0655966
BRCA1	cg04193083	FALSE	ESCA	0.0205963	0.0405477	0.0105627	0.033514
BRCA1	cg04193083	FALSE	GBM	0.054226	0.046177	0.0461551	0.0695098
BRCA1	cg04193083	FALSE	HNSC	0.0368851	0.0562213	0.0557482	0.0535089
BRCA1	cg04193083	FALSE	KIRC	0.0312354	0.0457279	0.0218847	0.0333468
BRCA1	cg04193083	FALSE	KIRP	0.0210456	0.0443755	0.021174	0.0432071
BRCA1	cg04193083	FALSE	LGG	0.0302362	0.0446937	NA	NA
BRCA1	cg04193083	FALSE	LIHC	0.0306883	0.0461635	0.0274953	0.0529341
BRCA1	cg04193083	FALSE	LUAD	0.0316674	0.0549151	0.0319151	0.0555022
BRCA1	cg04193083	FALSE	LUSC	0.02695	0.0519682	0.0179804	0.0382192
BRCA1	cg04193083	FALSE	OV	0.0112903	0.0229022	0.0102478	0.0336533
BRCA1	cg04193083	FALSE	PAAD	0.028346	0.037633	0.0273525	0.0342097
BRCA1	cg04193083	FALSE	PCPG	0.0190381	0.038622	0.0200321	0.0691058
BRCA1	cg04193083	FALSE	PRAD	0.0284092	0.0459899	0.0363714	0.0605118
BRCA1	cg04193083	FALSE	SKCM	0.0200648	0.0394676	0.00516866	0.0250685
BRCA1	cg04193083	FALSE	STAD	0.0505474	0.0341794	0.00252749	0.0821452
BRCA1	cg04193083	FALSE	TGCT	0.0366867	0.0653877	NA	NA
BRCA1	cg04193083	FALSE	THCA	0.0385971	0.0569888	0.0337849	0.0671731
BRCA1	cg04193083	FALSE	THYM	0.0241764	0.0514062	0.0247438	0.0656069
BRCA1	cg04193083	FALSE	UCEC	0.0792804	0.0692367	0.0843238	0.089638
BRCA1	cg04251543	FALSE	BC	0.0547186	0.944358	0.0232085	0.961682
BRCA1	cg04251543	FALSE	BLCA	0.140208	0.914329	0.0533902	0.918524
BRCA1	cg04251543	FALSE	CESC	0.10671	0.950772	0.0152128	0.95666
BRCA1	cg04251543	FALSE	COAD	0.046603	0.952232	0.0172512	0.954371
BRCA1	cg04251543	FALSE	ESCA	0.207444	0.917429	0.0169244	0.959919
BRCA1	cg04251543	FALSE	GBM	0.0352151	0.958119	0.00407446	0.958817
BRCA1	cg04251543	FALSE	HNSC	0.116722	0.927816	0.0172167	0.966346
BRCA1	cg04251543	FALSE	KIRC	0.0184042	0.963367	0.0174812	0.967761
BRCA1	cg04251543	FALSE	KIRP	0.0175837	0.96496	0.0116084	0.969623
BRCA1	cg04251543	FALSE	LGG	0.0194765	0.963434	NA	NA
BRCA1	cg04251543	FALSE	LIHC	0.131686	0.89489	0.0264912	0.967242
BRCA1	cg04251543	FALSE	LUAD	0.0491465	0.951673	0.0193544	0.963937
BRCA1	cg04251543	FALSE	LUSC	0.119889	0.928228	0.0173317	0.974104
BRCA1	cg04251543	FALSE	OV	0.0560279	0.904348	0.0267461	0.905119
BRCA1	cg04251543	FALSE	PAAD	0.0176286	0.964429	0.0178431	0.972351
BRCA1	cg04251543	FALSE	PCPG	0.0266309	0.952644	0.00781213	0.944712
BRCA1	cg04251543	FALSE	PRAD	0.0271903	0.957825	0.0232735	0.963767
BRCA1	cg04251543	FALSE	SKCM	0.126507	0.875042	0.0598406	0.913242
BRCA1	cg04251543	FALSE	STAD	0.245405	0.923364	0.00396059	0.954891
BRCA1	cg04251543	FALSE	TGCT	0.232844	0.720017	NA	NA
BRCA1	cg04251543	FALSE	THCA	0.0154808	0.963674	0.0144348	0.962619
BRCA1	cg04251543	FALSE	THYM	0.0201052	0.942543	0.00872865	0.943671
BRCA1	cg04251543	FALSE	UCEC	0.200805	0.886809	0.031724	0.947586
BRCA1	cg04582861	FALSE	BC	0.0944243	0.159801	0.0413039	0.138019
BRCA1	cg04582861	FALSE	BLCA	0.159895	0.191404	0.0804729	0.268381
BRCA1	cg04582861	FALSE	CESC	0.0884918	0.157777	0.0354762	0.179085
BRCA1	cg04582861	FALSE	COAD	0.0594014	0.131029	0.0484235	0.17941
BRCA1	cg04582861	FALSE	ESCA	0.0707343	0.131445	0.121916	0.225032
BRCA1	cg04582861	FALSE	GBM	0.143613	0.284265	0.0252512	0.231463
BRCA1	cg04582861	FALSE	HNSC	0.102353	0.19111	0.0627592	0.215307
BRCA1	cg04582861	FALSE	KIRC	0.0922004	0.172297	0.0443734	0.194882
BRCA1	cg04582861	FALSE	KIRP	0.149678	0.268978	0.0491895	0.19169
BRCA1	cg04582861	FALSE	LGG	0.0533669	0.356669	NA	NA
BRCA1	cg04582861	FALSE	LIHC	0.061422	0.369296	0.0441232	0.415381
BRCA1	cg04582861	FALSE	LUAD	0.0977032	0.202772	0.0407353	0.224958
BRCA1	cg04582861	FALSE	LUSC	0.0765704	0.169191	0.0451038	0.201505
BRCA1	cg04582861	FALSE	OV	0.0817779	0.100976	0.0742692	0.0731285
BRCA1	cg04582861	FALSE	PAAD	0.109551	0.190558	0.0849562	0.276374
BRCA1	cg04582861	FALSE	PCPG	0.0639194	0.098901	0.0263881	0.235718
BRCA1	cg04582861	FALSE	PRAD	0.14499	0.208394	0.0637793	0.169994
BRCA1	cg04582861	FALSE	SKCM	0.134285	0.136014	0.0536434	0.232821
BRCA1	cg04582861	FALSE	STAD	0.07868	0.161099	0.00274819	0.323517
BRCA1	cg04582861	FALSE	TGCT	0.107278	0.203441	NA	NA
BRCA1	cg04582861	FALSE	THCA	0.126828	0.236045	0.0362115	0.246097
BRCA1	cg04582861	FALSE	THYM	0.0796987	0.233496	0.0414884	0.260903
BRCA1	cg04582861	FALSE	UCEC	0.0886771	0.163586	0.0535169	0.195196
BRCA1	cg04658354	TRUE	BC	0.0120514	0.029823	0.0154502	0.0315025
BRCA1	cg04658354	TRUE	BLCA	0.0060723	0.0248813	0.00493944	0.0257994
BRCA1	cg04658354	TRUE	CESC	0.00673586	0.0279372	0.00261022	0.027698
BRCA1	cg04658354	TRUE	COAD	0.00599551	0.0259856	0.00455317	0.0250022
BRCA1	cg04658354	TRUE	ESCA	0.00651123	0.0255828	0.0022554	0.0246013
BRCA1	cg04658354	TRUE	GBM	0.00672048	0.0281721	0.0026296	0.0273579
BRCA1	cg04658354	TRUE	HNSC	0.00542686	0.0262546	0.00466016	0.0262754
BRCA1	cg04658354	TRUE	KIRC	0.00575803	0.0263979	0.00717961	0.0275953
BRCA1	cg04658354	TRUE	KIRP	0.00577982	0.0249103	0.0049069	0.0258431
BRCA1	cg04658354	TRUE	LGG	0.00558924	0.0274472	NA	NA
BRCA1	cg04658354	TRUE	LIHC	0.00654588	0.0270337	0.00504019	0.0273454
BRCA1	cg04658354	TRUE	LUAD	0.00590099	0.026029	0.00748772	0.0286903
BRCA1	cg04658354	TRUE	LUSC	0.00613989	0.025114	0.00338732	0.0218246
BRCA1	cg04658354	TRUE	OV	0.0245667	0.0344114	0.00635193	0.0299536
BRCA1	cg04658354	TRUE	PAAD	0.00597247	0.027546	0.00718511	0.0237002
BRCA1	cg04658354	TRUE	PCPG	0.00582889	0.0292376	0.00559734	0.0320615
BRCA1	cg04658354	TRUE	PRAD	0.00670469	0.0266478	0.00679806	0.0262214
BRCA1	cg04658354	TRUE	SKCM	0.00671179	0.0271228	0.00125087	0.0350857
BRCA1	cg04658354	TRUE	STAD	0.00738651	0.0267253	0.000447463	0.0255644
BRCA1	cg04658354	TRUE	TGCT	0.021827	0.0271713	NA	NA
BRCA1	cg04658354	TRUE	THCA	0.00479299	0.0253497	0.00495366	0.0270753
BRCA1	cg04658354	TRUE	THYM	0.00421022	0.0239715	0.00169616	0.0259679
BRCA1	cg04658354	TRUE	UCEC	0.00796529	0.0277503	0.00751566	0.0291092
BRCA1	cg05368731	FALSE	BC	0.0958786	0.112259	0.0759608	0.125278
BRCA1	cg05368731	FALSE	BLCA	0.0776524	0.0987361	0.12903	0.187405
BRCA1	cg05368731	FALSE	CESC	0.0804154	0.0911219	0.0486394	0.135195
BRCA1	cg05368731	FALSE	COAD	0.0934889	0.124716	0.0679864	0.129711
BRCA1	cg05368731	FALSE	ESCA	0.0637601	0.0766855	0.0871289	0.0748619
BRCA1	cg05368731	FALSE	GBM	0.0851352	0.117437	0.0778441	0.147888
BRCA1	cg05368731	FALSE	HNSC	0.0907117	0.107764	0.0858691	0.107874
BRCA1	cg05368731	FALSE	KIRC	0.0749095	0.0997453	0.0660868	0.0913877
BRCA1	cg05368731	FALSE	KIRP	0.0721389	0.101845	0.0663564	0.109934
BRCA1	cg05368731	FALSE	LGG	0.0958311	0.112184	NA	NA
BRCA1	cg05368731	FALSE	LIHC	0.0981772	0.108084	0.0921135	0.126791
BRCA1	cg05368731	FALSE	LUAD	0.0863792	0.115325	0.0784496	0.10787
BRCA1	cg05368731	FALSE	LUSC	0.0932158	0.10422	0.0720643	0.0717761
BRCA1	cg05368731	FALSE	OV	0.0802568	0.0941189	0.0462399	0.120874
BRCA1	cg05368731	FALSE	PAAD	0.0793204	0.0943321	0.0428536	0.0715761
BRCA1	cg05368731	FALSE	PCPG	0.0825896	0.122102	0.0764434	0.0665166
BRCA1	cg05368731	FALSE	PRAD	0.0922156	0.113386	0.0900428	0.1058
BRCA1	cg05368731	FALSE	SKCM	0.0744549	0.0917491	0.00217915	0.054373
BRCA1	cg05368731	FALSE	STAD	0.0815029	0.0789024	0.00332224	0.136127
BRCA1	cg05368731	FALSE	TGCT	0.0686666	0.11602	NA	NA
BRCA1	cg05368731	FALSE	THCA	0.0877369	0.119896	0.103637	0.132519
BRCA1	cg05368731	FALSE	THYM	0.073617	0.125838	0.00254525	0.159638
BRCA1	cg05368731	FALSE	UCEC	0.0810696	0.109356	0.115287	0.146355
BRCA1	cg05815247	FALSE	BC	0.0853882	0.835901	0.0519951	0.831687
BRCA1	cg05815247	FALSE	BLCA	0.35816	0.699423	0.0365607	0.834014
BRCA1	cg05815247	FALSE	CESC	0.372676	0.679992	0.0145109	0.829887
BRCA1	cg05815247	FALSE	COAD	0.281674	0.806068	0.127806	0.768659
BRCA1	cg05815247	FALSE	ESCA	0.271354	0.528776	0.048834	0.824883
BRCA1	cg05815247	FALSE	GBM	0.0404179	0.845806	0.00336432	0.88754
BRCA1	cg05815247	FALSE	HNSC	0.297061	0.647427	0.0739442	0.818215
BRCA1	cg05815247	FALSE	KIRC	0.0421612	0.857906	0.0356318	0.850047
BRCA1	cg05815247	FALSE	KIRP	0.0486935	0.83352	0.0385234	0.858445
BRCA1	cg05815247	FALSE	LGG	0.0368258	0.841973	NA	NA
BRCA1	cg05815247	FALSE	LIHC	0.131515	0.817284	0.0430489	0.855108
BRCA1	cg05815247	FALSE	LUAD	0.205928	0.794274	0.0486996	0.848646
BRCA1	cg05815247	FALSE	LUSC	0.29494	0.653926	0.0380827	0.850022
BRCA1	cg05815247	FALSE	OV	0.125875	0.819302	0.0276475	0.854922
BRCA1	cg05815247	FALSE	PAAD	0.178511	0.763159	0.0801834	0.763025
BRCA1	cg05815247	FALSE	PCPG	0.0393438	0.860635	0.05711	0.805917
BRCA1	cg05815247	FALSE	PRAD	0.0604771	0.834792	0.0379114	0.836511
BRCA1	cg05815247	FALSE	SKCM	0.224916	0.813197	0.0379574	0.645745
BRCA1	cg05815247	FALSE	STAD	0.317391	0.54184	0.00353184	0.814494
BRCA1	cg05815247	FALSE	TGCT	0.219177	0.489179	NA	NA
BRCA1	cg05815247	FALSE	THCA	0.0327292	0.84826	0.0418468	0.825483
BRCA1	cg05815247	FALSE	THYM	0.129843	0.810359	0.00821506	0.805675
BRCA1	cg05815247	FALSE	UCEC	0.350989	0.476458	0.0396664	0.856808
BRCA1	cg06001716	FALSE	BC	0.324514	0.483908	0.203086	0.507743
BRCA1	cg06001716	FALSE	BLCA	0.373721	0.424532	0.110827	0.633329
BRCA1	cg06001716	FALSE	CESC	0.340182	0.450073	0.0788266	0.612104
BRCA1	cg06001716	FALSE	COAD	0.329975	0.396523	0.146833	0.500084
BRCA1	cg06001716	FALSE	ESCA	0.235339	0.35217	0.133419	0.539441
BRCA1	cg06001716	FALSE	GBM	0.18847	0.867208	0.0813968	0.579641
BRCA1	cg06001716	FALSE	HNSC	0.229285	0.475674	0.161192	0.59531
BRCA1	cg06001716	FALSE	KIRC	0.282755	0.648814	0.171109	0.573106
BRCA1	cg06001716	FALSE	KIRP	0.43095	0.563092	0.157557	0.592672
BRCA1	cg06001716	FALSE	LGG	0.253553	0.773491	NA	NA
BRCA1	cg06001716	FALSE	LIHC	0.372123	0.391645	0.115152	0.544317
BRCA1	cg06001716	FALSE	LUAD	0.267664	0.591893	0.135076	0.62753
BRCA1	cg06001716	FALSE	LUSC	0.282551	0.521491	0.164831	0.639675
BRCA1	cg06001716	FALSE	OV	0.468619	0.604043	0.203884	0.438277
BRCA1	cg06001716	FALSE	PAAD	0.217321	0.503635	0.212806	0.524153
BRCA1	cg06001716	FALSE	PCPG	0.456441	0.597775	0.097098	0.541977
BRCA1	cg06001716	FALSE	PRAD	0.3174	0.493293	0.206158	0.476902
BRCA1	cg06001716	FALSE	SKCM	0.294825	0.346415	0.023916	0.579203
BRCA1	cg06001716	FALSE	STAD	0.292744	0.483454	0.0505716	0.644656
BRCA1	cg06001716	FALSE	TGCT	0.326746	0.417787	NA	NA
BRCA1	cg06001716	FALSE	THCA	0.354566	0.653193	0.166705	0.574603
BRCA1	cg06001716	FALSE	THYM	0.239444	0.606908	0.152465	0.672015
BRCA1	cg06001716	FALSE	UCEC	0.266263	0.307075	0.111163	0.62106
BRCA1	cg06973652	FALSE	BC	0.0667077	0.891964	0.0933017	0.848997
BRCA1	cg06973652	FALSE	BLCA	0.514947	0.730005	0.130314	0.828271
BRCA1	cg06973652	FALSE	CESC	0.516065	0.722033	0.00934938	0.905441
BRCA1	cg06973652	FALSE	COAD	0.338207	0.834675	0.153379	0.804538
BRCA1	cg06973652	FALSE	ESCA	0.480764	0.48366	0.0903387	0.879568
BRCA1	cg06973652	FALSE	GBM	0.0222126	0.913197	0.0104164	0.904304
BRCA1	cg06973652	FALSE	HNSC	0.435084	0.703714	0.0584524	0.880204
BRCA1	cg06973652	FALSE	KIRC	0.0248299	0.916831	0.0387478	0.896034
BRCA1	cg06973652	FALSE	KIRP	0.0417155	0.917099	0.0453617	0.905556
BRCA1	cg06973652	FALSE	LGG	0.0248871	0.91267	NA	NA
BRCA1	cg06973652	FALSE	LIHC	0.174151	0.888694	0.0384569	0.901966
BRCA1	cg06973652	FALSE	LUAD	0.241684	0.880485	0.0410737	0.891667
BRCA1	cg06973652	FALSE	LUSC	0.409009	0.70831	0.0355582	0.893664
BRCA1	cg06973652	FALSE	OV	0.10145	0.883528	0.0273214	0.872189
BRCA1	cg06973652	FALSE	PAAD	0.196403	0.83785	0.0693927	0.840761
BRCA1	cg06973652	FALSE	PCPG	0.0311976	0.909758	0.0813859	0.819385
BRCA1	cg06973652	FALSE	PRAD	0.0504472	0.895354	0.0722239	0.863067
BRCA1	cg06973652	FALSE	SKCM	0.272607	0.903615	0.0020197	0.594672
BRCA1	cg06973652	FALSE	STAD	0.466176	0.536292	0.00330352	0.901027
BRCA1	cg06973652	FALSE	TGCT	0.375444	0.390129	NA	NA
BRCA1	cg06973652	FALSE	THCA	0.113891	0.911752	0.0619034	0.857135
BRCA1	cg06973652	FALSE	THYM	0.156169	0.872565	0.0199023	0.886729
BRCA1	cg06973652	FALSE	UCEC	0.519465	0.370725	0.154747	0.877731
BRCA1	cg07054526	FALSE	BC	0.0324116	0.893815	0.0238189	0.887437
BRCA1	cg07054526	FALSE	BLCA	0.0313628	0.897012	0.0242787	0.913655
BRCA1	cg07054526	FALSE	CESC	0.0340969	0.889617	0.0210083	0.893546
BRCA1	cg07054526	FALSE	COAD	0.024558	0.903467	0.0247153	0.897696
BRCA1	cg07054526	FALSE	ESCA	0.0307247	0.888664	0.0220123	0.89505
BRCA1	cg07054526	FALSE	GBM	0.0406627	0.896613	0.017475	0.898784
BRCA1	cg07054526	FALSE	HNSC	0.0262067	0.903937	0.0407926	0.897727
BRCA1	cg07054526	FALSE	KIRC	0.0236839	0.903217	0.022764	0.904266
BRCA1	cg07054526	FALSE	KIRP	0.0244465	0.903114	0.0192416	0.903604
BRCA1	cg07054526	FALSE	LGG	0.0330084	0.891211	NA	NA
BRCA1	cg07054526	FALSE	LIHC	0.0526528	0.887411	0.0216786	0.901403
BRCA1	cg07054526	FALSE	LUAD	0.0289524	0.901684	0.0208865	0.897335
BRCA1	cg07054526	FALSE	LUSC	0.028852	0.896196	0.0165638	0.897515
BRCA1	cg07054526	FALSE	OV	0.0829641	0.824181	0.0579128	0.84073
BRCA1	cg07054526	FALSE	PAAD	0.0439999	0.877107	0.0267493	0.875985
BRCA1	cg07054526	FALSE	PCPG	0.0219042	0.890911	0.00716792	0.892766
BRCA1	cg07054526	FALSE	PRAD	0.0344908	0.892835	0.0141043	0.903709
BRCA1	cg07054526	FALSE	SKCM	0.0310611	0.894446	0.0180086	0.895575
BRCA1	cg07054526	FALSE	STAD	0.0355026	0.887249	0.00239406	0.902391
BRCA1	cg07054526	FALSE	TGCT	0.170242	0.826416	NA	NA
BRCA1	cg07054526	FALSE	THCA	0.020757	0.905327	0.0310753	0.901498
BRCA1	cg07054526	FALSE	THYM	0.0333829	0.859015	0.00951299	0.878647
BRCA1	cg07054526	FALSE	UCEC	0.0450018	0.892513	0.0261797	0.900266
BRCA1	cg07912561	FALSE	BC	0.0790297	0.139768	0.106234	0.169966
BRCA1	cg07912561	FALSE	BLCA	0.0402307	0.113928	0.035005	0.112618
BRCA1	cg07912561	FALSE	CESC	0.0421437	0.125594	0.0207655	0.136315
BRCA1	cg07912561	FALSE	COAD	0.0335231	0.115661	0.0333897	0.0986618
BRCA1	cg07912561	FALSE	ESCA	0.0427784	0.121595	0.0412299	0.12513
BRCA1	cg07912561	FALSE	GBM	0.0802155	0.127746	0.000734117	0.106682
BRCA1	cg07912561	FALSE	HNSC	0.0460726	0.128825	0.0436504	0.138648
BRCA1	cg07912561	FALSE	KIRC	0.049637	0.130236	0.0599137	0.148085
BRCA1	cg07912561	FALSE	KIRP	0.0308535	0.119295	0.0240214	0.146404
BRCA1	cg07912561	FALSE	LGG	0.0540782	0.137268	NA	NA
BRCA1	cg07912561	FALSE	LIHC	0.0484931	0.124493	0.0528614	0.148787
BRCA1	cg07912561	FALSE	LUAD	0.0373921	0.127391	0.0285395	0.132542
BRCA1	cg07912561	FALSE	LUSC	0.0405147	0.128022	0.0444351	0.132682
BRCA1	cg07912561	FALSE	OV	0.0755314	0.188932	0.0257826	0.145995
BRCA1	cg07912561	FALSE	PAAD	0.0533336	0.12307	0.0556805	0.133246
BRCA1	cg07912561	FALSE	PCPG	0.0338763	0.111539	0.0199651	0.086593
BRCA1	cg07912561	FALSE	PRAD	0.0493539	0.115918	0.0444294	0.143338
BRCA1	cg07912561	FALSE	SKCM	0.0475583	0.136646	0.0196013	0.159887
BRCA1	cg07912561	FALSE	STAD	0.0446574	0.132183	0.00995479	0.0991295
BRCA1	cg07912561	FALSE	TGCT	0.0369917	0.0765295	NA	NA
BRCA1	cg07912561	FALSE	THCA	0.0425904	0.132652	0.038071	0.128034
BRCA1	cg07912561	FALSE	THYM	0.021158	0.0745086	0.0133437	0.0794879
BRCA1	cg07912561	FALSE	UCEC	0.0518453	0.123006	0.0262177	0.114406
BRCA1	cg08386886	TRUE	BC	0.0408301	0.0778545	0.0383966	0.0725781
BRCA1	cg08386886	TRUE	BLCA	0.0503145	0.0842321	0.052383	0.0993372
BRCA1	cg08386886	TRUE	CESC	0.0405968	0.0887626	0.020079	0.0916016
BRCA1	cg08386886	TRUE	COAD	0.064689	0.0989432	0.0605577	0.118192
BRCA1	cg08386886	TRUE	ESCA	0.060194	0.0860109	0.0444236	0.050181
BRCA1	cg08386886	TRUE	GBM	0.0422107	0.0941784	0.00662978	0.0946247
BRCA1	cg08386886	TRUE	HNSC	0.0474725	0.107665	0.0351449	0.108526
BRCA1	cg08386886	TRUE	KIRC	0.0417079	0.0821188	0.0380983	0.0739957
BRCA1	cg08386886	TRUE	KIRP	0.0596897	0.0934254	0.046426	0.108129
BRCA1	cg08386886	TRUE	LGG	0.061153	0.0931808	NA	NA
BRCA1	cg08386886	TRUE	LIHC	0.0474764	0.0789352	0.0475864	0.0689217
BRCA1	cg08386886	TRUE	LUAD	0.0480789	0.100934	0.0405371	0.0947871
BRCA1	cg08386886	TRUE	LUSC	0.0605138	0.0807365	0.0377758	0.0639588
BRCA1	cg08386886	TRUE	OV	0.0478182	0.082121	0.0145517	0.0797567
BRCA1	cg08386886	TRUE	PAAD	0.0542172	0.0851037	0.0232593	0.0520428
BRCA1	cg08386886	TRUE	PCPG	0.0419525	0.0828722	0.0244239	0.0846695
BRCA1	cg08386886	TRUE	PRAD	0.0539017	0.0772534	0.0503092	0.0973719
BRCA1	cg08386886	TRUE	SKCM	0.0498917	0.102975	0.0290471	0.0979915
BRCA1	cg08386886	TRUE	STAD	0.0380051	0.0833221	0.00254307	0.0427523
BRCA1	cg08386886	TRUE	TGCT	0.0749338	0.0908453	NA	NA
BRCA1	cg08386886	TRUE	THCA	0.0506892	0.0958495	0.0461912	0.0957517
BRCA1	cg08386886	TRUE	THYM	0.0375456	0.0711204	0.0184325	0.0696326
BRCA1	cg08386886	TRUE	UCEC	0.0412236	0.0815177	0.0423183	0.0819114
BRCA1	cg08517792	FALSE	BC	0.00690907	0.0228737	0.00621355	0.0210297
BRCA1	cg08517792	FALSE	BLCA	0.00623109	0.0220357	0.00514114	0.0244354
BRCA1	cg08517792	FALSE	CESC	0.00615878	0.0233051	0.00293445	0.0207474
BRCA1	cg08517792	FALSE	COAD	0.00570986	0.0245929	0.00562937	0.0236114
BRCA1	cg08517792	FALSE	ESCA	0.00585994	0.0217692	0.00156803	0.0196326
BRCA1	cg08517792	FALSE	GBM	0.00762083	0.0226187	0.00395522	0.0260243
BRCA1	cg08517792	FALSE	HNSC	0.00684343	0.0240477	0.00841003	0.024481
BRCA1	cg08517792	FALSE	KIRC	0.00515904	0.0215033	0.00468642	0.0197196
BRCA1	cg08517792	FALSE	KIRP	0.00554927	0.0227511	0.00551236	0.0224404
BRCA1	cg08517792	FALSE	LGG	0.0051445	0.0234673	NA	NA
BRCA1	cg08517792	FALSE	LIHC	0.00564333	0.0229545	0.00538341	0.0233604
BRCA1	cg08517792	FALSE	LUAD	0.00577174	0.0241204	0.00846205	0.0245863
BRCA1	cg08517792	FALSE	LUSC	0.00591954	0.023041	0.0034319	0.0181556
BRCA1	cg08517792	FALSE	OV	0.00383302	0.0191097	0.0038666	0.0158653
BRCA1	cg08517792	FALSE	PAAD	0.00504161	0.0229603	0.00779029	0.0170556
BRCA1	cg08517792	FALSE	PCPG	0.00577086	0.0235408	0.0022686	0.02579
BRCA1	cg08517792	FALSE	PRAD	0.00561632	0.0221857	0.0060215	0.0236337
BRCA1	cg08517792	FALSE	SKCM	0.00481862	0.0232276	0.00106875	0.0182936
BRCA1	cg08517792	FALSE	STAD	0.00591577	0.0219293	0.00176893	0.0214235
BRCA1	cg08517792	FALSE	TGCT	0.00493506	0.0194464	NA	NA
BRCA1	cg08517792	FALSE	THCA	0.00511536	0.0234211	0.00585875	0.0236525
BRCA1	cg08517792	FALSE	THYM	0.00377487	0.0196185	6.97673e-05	0.0217465
BRCA1	cg08517792	FALSE	UCEC	0.00662516	0.0240934	0.00919834	0.0266488
BRCA1	cg08993267	TRUE	BC	0.0126015	0.0397179	0.0120933	0.0383817
BRCA1	cg08993267	TRUE	BLCA	0.0107274	0.0369699	0.00922737	0.0390482
BRCA1	cg08993267	TRUE	CESC	0.00866632	0.0382465	0.0032512	0.0383228
BRCA1	cg08993267	TRUE	COAD	0.0102262	0.0382706	0.00946673	0.0375126
BRCA1	cg08993267	TRUE	ESCA	0.00816796	0.0364301	0.00378699	0.0354581
BRCA1	cg08993267	TRUE	GBM	0.0115126	0.0379841	0.0108882	0.0401102
BRCA1	cg08993267	TRUE	HNSC	0.0101463	0.0394816	0.00749919	0.038371
BRCA1	cg08993267	TRUE	KIRC	0.00801208	0.0368053	0.00848576	0.0344922
BRCA1	cg08993267	TRUE	KIRP	0.00796588	0.0357846	0.00567366	0.0381481
BRCA1	cg08993267	TRUE	LGG	0.00932937	0.0387711	NA	NA
BRCA1	cg08993267	TRUE	LIHC	0.0085183	0.0372455	0.00853385	0.0388011
BRCA1	cg08993267	TRUE	LUAD	0.00869408	0.0393589	0.0143055	0.0420046
BRCA1	cg08993267	TRUE	LUSC	0.00957476	0.0367875	0.00703395	0.0300882
BRCA1	cg08993267	TRUE	OV	0.0213163	0.0482517	0.00717112	0.0427432
BRCA1	cg08993267	TRUE	PAAD	0.00765862	0.0375798	0.0114165	0.0359788
BRCA1	cg08993267	TRUE	PCPG	0.00848035	0.0363344	0.00285741	0.0367396
BRCA1	cg08993267	TRUE	PRAD	0.00957972	0.0370502	0.0101351	0.0389788
BRCA1	cg08993267	TRUE	SKCM	0.0103453	0.0384052	5.05837e-05	0.0353911
BRCA1	cg08993267	TRUE	STAD	0.00867217	0.0373149	0.00368654	0.0400417
BRCA1	cg08993267	TRUE	TGCT	0.0310323	0.0379065	NA	NA
BRCA1	cg08993267	TRUE	THCA	0.00962635	0.0385642	0.00658987	0.0396015
BRCA1	cg08993267	TRUE	THYM	0.00630156	0.0310475	0.00189135	0.0294256
BRCA1	cg08993267	TRUE	UCEC	0.0109292	0.0407569	0.010327	0.04071
BRCA1	cg09019013	FALSE	BC	0.00560196	0.0179005	0.005449	0.0181525
BRCA1	cg09019013	FALSE	BLCA	0.00461484	0.0159618	0.00768769	0.0206709
BRCA1	cg09019013	FALSE	CESC	0.00417386	0.0165301	0.0085536	0.0122442
BRCA1	cg09019013	FALSE	COAD	0.00530471	0.0164914	0.00250437	0.0163552
BRCA1	cg09019013	FALSE	ESCA	0.00407262	0.0157724	0.00340579	0.0145994
BRCA1	cg09019013	FALSE	GBM	0.00344703	0.0164402	0.000539905	0.0182426
BRCA1	cg09019013	FALSE	HNSC	0.0039067	0.0153812	0.00299016	0.0141949
BRCA1	cg09019013	FALSE	KIRC	0.00368104	0.0150719	0.00461237	0.015055
BRCA1	cg09019013	FALSE	KIRP	0.00313154	0.0145705	0.00310901	0.0135747
BRCA1	cg09019013	FALSE	LGG	0.0037722	0.0164911	NA	NA
BRCA1	cg09019013	FALSE	LIHC	0.00503638	0.0176691	0.00345765	0.0164542
BRCA1	cg09019013	FALSE	LUAD	0.00373194	0.0152886	0.00436867	0.0156794
BRCA1	cg09019013	FALSE	LUSC	0.00365995	0.0162916	0.00258281	0.0146995
BRCA1	cg09019013	FALSE	OV	0.00705311	0.0249741	0.00220021	0.0199312
BRCA1	cg09019013	FALSE	PAAD	0.00467695	0.0178157	0.00126773	0.0149053
BRCA1	cg09019013	FALSE	PCPG	0.00372238	0.016853	0.0035987	0.0160611
BRCA1	cg09019013	FALSE	PRAD	0.00345839	0.0164474	0.00338898	0.0140179
BRCA1	cg09019013	FALSE	SKCM	0.0044013	0.0157407	0.00524502	0.0196541
BRCA1	cg09019013	FALSE	STAD	0.00463056	0.0164762	0.000329824	0.0142176
BRCA1	cg09019013	FALSE	TGCT	0.00342281	0.0169061	NA	NA
BRCA1	cg09019013	FALSE	THCA	0.00404921	0.0154368	0.00384254	0.0159572
BRCA1	cg09019013	FALSE	THYM	0.00349684	0.0190154	0.00201671	0.0246561
BRCA1	cg09019013	FALSE	UCEC	0.00534929	0.0181557	0.00612271	0.0176728
BRCA1	cg09441966	TRUE	BC	0.0113248	0.027112	0.0109473	0.0267655
BRCA1	cg09441966	TRUE	BLCA	0.00892399	0.0249758	0.00867751	0.0277592
BRCA1	cg09441966	TRUE	CESC	0.00852086	0.0275438	0.00228463	0.0237813
BRCA1	cg09441966	TRUE	COAD	0.00994638	0.0277673	0.00667531	0.0236959
BRCA1	cg09441966	TRUE	ESCA	0.00645648	0.0248391	0.00490655	0.0231488
BRCA1	cg09441966	TRUE	GBM	0.0101988	0.0276803	0.00518764	0.0319531
BRCA1	cg09441966	TRUE	HNSC	0.00847617	0.0253569	0.00903058	0.0288369
BRCA1	cg09441966	TRUE	KIRC	0.00997876	0.0249646	0.00973686	0.0229114
BRCA1	cg09441966	TRUE	KIRP	0.00757168	0.024534	0.0058922	0.0237929
BRCA1	cg09441966	TRUE	LGG	0.00649566	0.0249121	NA	NA
BRCA1	cg09441966	TRUE	LIHC	0.00790213	0.0257777	0.00662302	0.0238296
BRCA1	cg09441966	TRUE	LUAD	0.00695546	0.0249779	0.00995995	0.0306336
BRCA1	cg09441966	TRUE	LUSC	0.00594713	0.023194	0.00336858	0.0192108
BRCA1	cg09441966	TRUE	OV	0.020435	0.0307237	0.00499979	0.0254186
BRCA1	cg09441966	TRUE	PAAD	0.0106826	0.0283605	0.00960781	0.0178888
BRCA1	cg09441966	TRUE	PCPG	0.00720098	0.0288812	0.00271109	0.0255443
BRCA1	cg09441966	TRUE	PRAD	0.00694219	0.0250787	0.0110929	0.0254805
BRCA1	cg09441966	TRUE	SKCM	0.00793339	0.0245145	0.00400927	0.0251162
BRCA1	cg09441966	TRUE	STAD	0.00858426	0.0242131	0.00103882	0.0243687
BRCA1	cg09441966	TRUE	TGCT	0.0211853	0.0278472	NA	NA
BRCA1	cg09441966	TRUE	THCA	0.00620092	0.0241705	0.00660764	0.0253959
BRCA1	cg09441966	TRUE	THYM	0.00552064	0.0232769	0.00285224	0.0277775
BRCA1	cg09441966	TRUE	UCEC	0.0100595	0.0274553	0.0122433	0.0283238
BRCA1	cg09831010	TRUE	BC	0.018313	0.0441523	0.0184433	0.0441128
BRCA1	cg09831010	TRUE	BLCA	0.0138186	0.0356986	0.0250474	0.0469111
BRCA1	cg09831010	TRUE	CESC	0.0116023	0.0385122	0.00232726	0.0397378
BRCA1	cg09831010	TRUE	COAD	0.0147054	0.0417755	0.00793677	0.0460193
BRCA1	cg09831010	TRUE	ESCA	0.0102784	0.0331524	0.00540738	0.0321447
BRCA1	cg09831010	TRUE	GBM	0.0193568	0.0470127	0.0169257	0.0441456
BRCA1	cg09831010	TRUE	HNSC	0.0133123	0.0396528	0.0201405	0.0536401
BRCA1	cg09831010	TRUE	KIRC	0.0122371	0.043427	0.0135429	0.0413424
BRCA1	cg09831010	TRUE	KIRP	0.0111175	0.0351259	0.00982993	0.0379186
BRCA1	cg09831010	TRUE	LGG	0.0140852	0.0389699	NA	NA
BRCA1	cg09831010	TRUE	LIHC	0.0115144	0.0362788	0.0104366	0.0408824
BRCA1	cg09831010	TRUE	LUAD	0.0138162	0.0407907	0.0108983	0.0440677
BRCA1	cg09831010	TRUE	LUSC	0.0131382	0.0390667	0.0085897	0.0452306
BRCA1	cg09831010	TRUE	OV	0.017709	0.0371509	0.0137806	0.0439591
BRCA1	cg09831010	TRUE	PAAD	0.00921254	0.0368793	0.0137676	0.0397097
BRCA1	cg09831010	TRUE	PCPG	0.00958504	0.0356172	0.00528524	0.0343965
BRCA1	cg09831010	TRUE	PRAD	0.0107281	0.0360096	0.0115154	0.0414444
BRCA1	cg09831010	TRUE	SKCM	0.00871072	0.0337098	0.00435455	0.0368697
BRCA1	cg09831010	TRUE	STAD	0.0138205	0.0345907	0.00255379	0.0574061
BRCA1	cg09831010	TRUE	TGCT	0.0705547	0.0393988	NA	NA
BRCA1	cg09831010	TRUE	THCA	0.0141092	0.0401532	0.014052	0.0462324
BRCA1	cg09831010	TRUE	THYM	0.0105778	0.0331035	0.00696173	0.041614
BRCA1	cg09831010	TRUE	UCEC	0.0134372	0.0407702	0.0195534	0.046921
BRCA1	cg10609677	FALSE	BC	0.130096	0.541438	0.0645509	0.539712
BRCA1	cg10609677	FALSE	BLCA	0.188083	0.458349	0.07368	0.490432
BRCA1	cg10609677	FALSE	CESC	0.190267	0.457956	0.0490406	0.577113
BRCA1	cg10609677	FALSE	COAD	0.169178	0.515884	0.072597	0.498749
BRCA1	cg10609677	FALSE	ESCA	0.127355	0.398795	0.0711574	0.535289
BRCA1	cg10609677	FALSE	GBM	0.108195	0.605334	0.0372096	0.565068
BRCA1	cg10609677	FALSE	HNSC	0.137115	0.458403	0.0565514	0.542054
BRCA1	cg10609677	FALSE	KIRC	0.095629	0.593578	0.0509834	0.60158
BRCA1	cg10609677	FALSE	KIRP	0.0929284	0.605216	0.0666216	0.602141
BRCA1	cg10609677	FALSE	LGG	0.111929	0.59183	NA	NA
BRCA1	cg10609677	FALSE	LIHC	0.16047	0.542149	0.107102	0.605545
BRCA1	cg10609677	FALSE	LUAD	0.125407	0.525791	0.0718787	0.569257
BRCA1	cg10609677	FALSE	LUSC	0.135397	0.465201	0.0636089	0.576772
BRCA1	cg10609677	FALSE	OV	0.153507	0.545771	0.0750121	0.482239
BRCA1	cg10609677	FALSE	PAAD	0.0959455	0.485594	0.0828184	0.50605
BRCA1	cg10609677	FALSE	PCPG	0.159047	0.576302	0.0144912	0.561392
BRCA1	cg10609677	FALSE	PRAD	0.105486	0.533237	0.0837087	0.527431
BRCA1	cg10609677	FALSE	SKCM	0.177074	0.542264	0.0311553	0.475726
BRCA1	cg10609677	FALSE	STAD	0.140394	0.419447	0.0253807	0.479639
BRCA1	cg10609677	FALSE	TGCT	0.12052	0.393218	NA	NA
BRCA1	cg10609677	FALSE	THCA	0.12112	0.56905	0.0754075	0.531624
BRCA1	cg10609677	FALSE	THYM	0.124506	0.503053	0.00615942	0.528573
BRCA1	cg10609677	FALSE	UCEC	0.162101	0.372822	0.0722159	0.507161
BRCA1	cg10893007	TRUE	BC	0.0117462	0.0319943	0.0125217	0.0319565
BRCA1	cg10893007	TRUE	BLCA	0.0082915	0.0274884	0.0112514	0.032243
BRCA1	cg10893007	TRUE	CESC	0.00775296	0.0298193	0.00214966	0.0257448
BRCA1	cg10893007	TRUE	COAD	0.00926362	0.0295244	0.00682125	0.0305412
BRCA1	cg10893007	TRUE	ESCA	0.00737068	0.0261751	0.00396313	0.0272971
BRCA1	cg10893007	TRUE	GBM	0.0122568	0.0324875	0.0165185	0.0433264
BRCA1	cg10893007	TRUE	HNSC	0.00781987	0.0299129	0.0126951	0.0316294
BRCA1	cg10893007	TRUE	KIRC	0.0081623	0.029194	0.00917886	0.0280761
BRCA1	cg10893007	TRUE	KIRP	0.00614579	0.0278576	0.00609442	0.0290028
BRCA1	cg10893007	TRUE	LGG	0.00766679	0.0296126	NA	NA
BRCA1	cg10893007	TRUE	LIHC	0.0069741	0.0279109	0.00818376	0.0285401
BRCA1	cg10893007	TRUE	LUAD	0.0072714	0.0290669	0.00632588	0.0310613
BRCA1	cg10893007	TRUE	LUSC	0.0079751	0.0279078	0.00572443	0.0248614
BRCA1	cg10893007	TRUE	OV	0.0185372	0.0296929	0.00762878	0.0311282
BRCA1	cg10893007	TRUE	PAAD	0.00784675	0.0279526	0.0141524	0.0266907
BRCA1	cg10893007	TRUE	PCPG	0.00617638	0.0289457	0.00372936	0.0296492
BRCA1	cg10893007	TRUE	PRAD	0.00717675	0.0278078	0.00828247	0.0297994
BRCA1	cg10893007	TRUE	SKCM	0.00609782	0.0284737	0.000225807	0.0277823
BRCA1	cg10893007	TRUE	STAD	0.00806143	0.0270332	2.20786e-05	0.0298158
BRCA1	cg10893007	TRUE	TGCT	0.0357135	0.0280473	NA	NA
BRCA1	cg10893007	TRUE	THCA	0.00733397	0.0297943	0.00765284	0.0325352
BRCA1	cg10893007	TRUE	THYM	0.00652283	0.0244833	0.00115582	0.0262741
BRCA1	cg10893007	TRUE	UCEC	0.00967189	0.0319738	0.00871244	0.0326278
BRCA1	cg11126247	TRUE	BC	0.0123601	0.0282649	0.0132933	0.0320797
BRCA1	cg11126247	TRUE	BLCA	0.00815311	0.025364	0.0105573	0.0259681
BRCA1	cg11126247	TRUE	CESC	0.00931977	0.0281575	0.00256431	0.0219063
BRCA1	cg11126247	TRUE	COAD	0.00689789	0.0268495	0.00817545	0.0269586
BRCA1	cg11126247	TRUE	ESCA	0.0104767	0.0256497	0.0048975	0.0232719
BRCA1	cg11126247	TRUE	GBM	0.00708739	0.0258918	0.0152674	0.0304331
BRCA1	cg11126247	TRUE	HNSC	0.00757723	0.0263882	0.00757829	0.0276841
BRCA1	cg11126247	TRUE	KIRC	0.00639975	0.0259789	0.00648529	0.0258449
BRCA1	cg11126247	TRUE	KIRP	0.00691871	0.0251199	0.00426053	0.0255839
BRCA1	cg11126247	TRUE	LGG	0.0073053	0.0262378	NA	NA
BRCA1	cg11126247	TRUE	LIHC	0.0075489	0.0262597	0.00564047	0.026651
BRCA1	cg11126247	TRUE	LUAD	0.00696756	0.0264557	0.00938973	0.027612
BRCA1	cg11126247	TRUE	LUSC	0.00674063	0.0251987	0.00553993	0.022567
BRCA1	cg11126247	TRUE	OV	0.0158753	0.0258996	0.00357505	0.0205274
BRCA1	cg11126247	TRUE	PAAD	0.00842064	0.0270751	0.012728	0.0237667
BRCA1	cg11126247	TRUE	PCPG	0.00649448	0.0273498	0.00297619	0.0252542
BRCA1	cg11126247	TRUE	PRAD	0.0070279	0.0252614	0.0101704	0.0271251
BRCA1	cg11126247	TRUE	SKCM	0.00658528	0.0265415	0.0129334	0.0395834
BRCA1	cg11126247	TRUE	STAD	0.00993634	0.02709	0.0037566	0.023643
BRCA1	cg11126247	TRUE	TGCT	0.0200809	0.0266811	NA	NA
BRCA1	cg11126247	TRUE	THCA	0.00638142	0.0252672	0.0071593	0.0258708
BRCA1	cg11126247	TRUE	THYM	0.00518022	0.0216892	0.00470498	0.0229267
BRCA1	cg11126247	TRUE	UCEC	0.00755809	0.0271687	0.0096598	0.0254779
BRCA1	cg11529738	FALSE	BC	0.217497	0.652602	0.109453	0.676577
BRCA1	cg11529738	FALSE	BLCA	0.34711	0.508546	0.0760154	0.704116
BRCA1	cg11529738	FALSE	CESC	0.329135	0.50559	0.0363887	0.644209
BRCA1	cg11529738	FALSE	COAD	0.284448	0.631951	0.0815697	0.618605
BRCA1	cg11529738	FALSE	ESCA	0.214426	0.396327	0.102734	0.656133
BRCA1	cg11529738	FALSE	GBM	0.0582348	0.766017	0.00463749	0.707916
BRCA1	cg11529738	FALSE	HNSC	0.208927	0.52017	0.0982712	0.637814
BRCA1	cg11529738	FALSE	KIRC	0.139946	0.745695	0.0657879	0.693654
BRCA1	cg11529738	FALSE	KIRP	0.14642	0.739011	0.0790464	0.700974
BRCA1	cg11529738	FALSE	LGG	0.0813874	0.748969	NA	NA
BRCA1	cg11529738	FALSE	LIHC	0.263198	0.679801	0.0822199	0.715189
BRCA1	cg11529738	FALSE	LUAD	0.208803	0.652762	0.0763151	0.689832
BRCA1	cg11529738	FALSE	LUSC	0.227939	0.549018	0.0711743	0.707574
BRCA1	cg11529738	FALSE	OV	0.312259	0.733517	0.0998754	0.61051
BRCA1	cg11529738	FALSE	PAAD	0.168902	0.584957	0.0891549	0.633777
BRCA1	cg11529738	FALSE	PCPG	0.168959	0.745783	0.055934	0.684557
BRCA1	cg11529738	FALSE	PRAD	0.182343	0.671659	0.110486	0.628768
BRCA1	cg11529738	FALSE	SKCM	0.301948	0.607733	0.00388305	0.555581
BRCA1	cg11529738	FALSE	STAD	0.223966	0.470304	0.0292602	0.7266
BRCA1	cg11529738	FALSE	TGCT	0.22267	0.451683	NA	NA
BRCA1	cg11529738	FALSE	THCA	0.187404	0.739053	0.0666102	0.650253
BRCA1	cg11529738	FALSE	THYM	0.188942	0.67803	0.0200261	0.687374
BRCA1	cg11529738	FALSE	UCEC	0.2594	0.37211	0.0741455	0.684208
BRCA1	cg11964474	FALSE	BC	0.191786	0.769673	0.229863	0.782212
BRCA1	cg11964474	FALSE	BLCA	0.317032	0.6853	0.146779	0.66709
BRCA1	cg11964474	FALSE	CESC	0.384569	0.694789	0.0356174	0.775864
BRCA1	cg11964474	FALSE	COAD	0.184091	0.685662	0.071459	0.636651
BRCA1	cg11964474	FALSE	ESCA	0.410864	0.560146	0.0850346	0.768918
BRCA1	cg11964474	FALSE	GBM	0.204783	0.838046	0.0524204	0.732112
BRCA1	cg11964474	FALSE	HNSC	0.2925	0.682203	0.171164	0.795656
BRCA1	cg11964474	FALSE	KIRC	0.161903	0.792033	0.144361	0.878266
BRCA1	cg11964474	FALSE	KIRP	0.109442	0.798131	0.113168	0.820307
BRCA1	cg11964474	FALSE	LGG	0.122605	0.784249	NA	NA
BRCA1	cg11964474	FALSE	LIHC	0.179274	0.761208	0.134861	0.792902
BRCA1	cg11964474	FALSE	LUAD	0.151948	0.730589	0.107295	0.815168
BRCA1	cg11964474	FALSE	LUSC	0.244861	0.695757	0.151003	0.822601
BRCA1	cg11964474	FALSE	OV	0.100758	0.82634	0.0795998	0.768234
BRCA1	cg11964474	FALSE	PAAD	0.173949	0.764082	0.0694212	0.810847
BRCA1	cg11964474	FALSE	PCPG	0.0942073	0.770024	0.0432155	0.724875
BRCA1	cg11964474	FALSE	PRAD	0.156104	0.770768	0.144923	0.748846
BRCA1	cg11964474	FALSE	SKCM	0.171535	0.787613	0.0546646	0.795067
BRCA1	cg11964474	FALSE	STAD	0.38409	0.572457	0.0163205	0.690611
BRCA1	cg11964474	FALSE	TGCT	0.195844	0.41117	NA	NA
BRCA1	cg11964474	FALSE	THCA	0.09268	0.75752	0.0785857	0.736629
BRCA1	cg11964474	FALSE	THYM	0.11035	0.688568	0.0127779	0.692489
BRCA1	cg11964474	FALSE	UCEC	0.406114	0.466548	0.0986613	0.699641
BRCA1	cg12182452	TRUE	BC	0.0145713	0.0424459	0.0192249	0.0457417
BRCA1	cg12182452	TRUE	BLCA	0.00941614	0.0363696	0.00976469	0.0391711
BRCA1	cg12182452	TRUE	CESC	0.0107058	0.0419793	0.00865345	0.0406684
BRCA1	cg12182452	TRUE	COAD	0.00982294	0.0389283	0.00791517	0.0369719
BRCA1	cg12182452	TRUE	ESCA	0.0095186	0.0368706	0.00662463	0.0393268
BRCA1	cg12182452	TRUE	GBM	0.0115715	0.0411064	0.0015187	0.0388492
BRCA1	cg12182452	TRUE	HNSC	0.00948979	0.0380889	0.00375874	0.0380299
BRCA1	cg12182452	TRUE	KIRC	0.00850519	0.0374539	0.00913336	0.036224
BRCA1	cg12182452	TRUE	KIRP	0.00738698	0.0352601	0.00592828	0.0365232
BRCA1	cg12182452	TRUE	LGG	0.00934485	0.0396219	NA	NA
BRCA1	cg12182452	TRUE	LIHC	0.011012	0.0383344	0.0101815	0.041173
BRCA1	cg12182452	TRUE	LUAD	0.00917123	0.0385736	0.0103112	0.0412218
BRCA1	cg12182452	TRUE	LUSC	0.00973701	0.0370402	0.00788469	0.033495
BRCA1	cg12182452	TRUE	OV	0.0344334	0.0467687	0.00883277	0.0374526
BRCA1	cg12182452	TRUE	PAAD	0.0091091	0.0391078	0.00922004	0.0321386
BRCA1	cg12182452	TRUE	PCPG	0.00933756	0.0385515	0.00710222	0.0362548
BRCA1	cg12182452	TRUE	PRAD	0.00942564	0.0375633	0.00876602	0.0390276
BRCA1	cg12182452	TRUE	SKCM	0.0110311	0.0391728	0.0100172	0.0473471
BRCA1	cg12182452	TRUE	STAD	0.0104215	0.0406192	0.00410065	0.0410346
BRCA1	cg12182452	TRUE	TGCT	0.031605	0.0372982	NA	NA
BRCA1	cg12182452	TRUE	THCA	0.00874224	0.0395039	0.00954359	0.0404949
BRCA1	cg12182452	TRUE	THYM	0.00835736	0.0328629	0.000611832	0.030284
BRCA1	cg12182452	TRUE	UCEC	0.0119778	0.0419229	0.0106033	0.0430301
BRCA1	cg12984107	TRUE	BC	0.0250617	0.0506154	0.0314975	0.0496315
BRCA1	cg12984107	TRUE	BLCA	0.0329248	0.0542644	0.0336884	0.0627788
BRCA1	cg12984107	TRUE	CESC	0.0273678	0.0577533	0.00889596	0.0618882
BRCA1	cg12984107	TRUE	COAD	0.0350799	0.059694	0.0322255	0.0619822
BRCA1	cg12984107	TRUE	ESCA	0.0314283	0.0612281	0.0211303	0.043632
BRCA1	cg12984107	TRUE	GBM	0.0269985	0.0578291	0.00614836	0.0472359
BRCA1	cg12984107	TRUE	HNSC	0.0265492	0.0676458	0.0311432	0.0718038
BRCA1	cg12984107	TRUE	KIRC	0.0250202	0.0497553	0.0311256	0.0491788
BRCA1	cg12984107	TRUE	KIRP	0.0273766	0.0586188	0.020655	0.0586577
BRCA1	cg12984107	TRUE	LGG	0.0341582	0.0607036	NA	NA
BRCA1	cg12984107	TRUE	LIHC	0.0351048	0.0532745	0.0361069	0.0543541
BRCA1	cg12984107	TRUE	LUAD	0.0286496	0.060261	0.0142939	0.0505169
BRCA1	cg12984107	TRUE	LUSC	0.0343803	0.0542177	0.0163193	0.0379075
BRCA1	cg12984107	TRUE	OV	0.0301086	0.0528705	0.0131613	0.0683278
BRCA1	cg12984107	TRUE	PAAD	0.0291443	0.0598112	0.0278071	0.038005
BRCA1	cg12984107	TRUE	PCPG	0.0314567	0.0641558	0.0192927	0.0437571
BRCA1	cg12984107	TRUE	PRAD	0.0281926	0.0508609	0.0244518	0.0510048
BRCA1	cg12984107	TRUE	SKCM	0.0242813	0.0621484	0.0146181	0.072839
BRCA1	cg12984107	TRUE	STAD	0.0251402	0.0595551	0.00246522	0.0263904
BRCA1	cg12984107	TRUE	TGCT	0.155199	0.0928706	NA	NA
BRCA1	cg12984107	TRUE	THCA	0.0260339	0.0622462	0.0324746	0.063591
BRCA1	cg12984107	TRUE	THYM	0.0193678	0.0504481	0.0244776	0.063117
BRCA1	cg12984107	TRUE	UCEC	0.0314766	0.0601315	0.0348722	0.0644156
BRCA1	cg13782816	FALSE	BC	0.0956155	0.815324	0.0706898	0.784989
BRCA1	cg13782816	FALSE	BLCA	0.101187	0.793622	0.097089	0.848821
BRCA1	cg13782816	FALSE	CESC	0.0733408	0.827426	0.0356386	0.75879
BRCA1	cg13782816	FALSE	COAD	0.0605027	0.847519	0.04022	0.856268
BRCA1	cg13782816	FALSE	ESCA	0.097049	0.81039	0.0418755	0.83342
BRCA1	cg13782816	FALSE	GBM	0.167933	0.777392	0.068872	0.775607
BRCA1	cg13782816	FALSE	HNSC	0.0559992	0.850102	0.0541925	0.823473
BRCA1	cg13782816	FALSE	KIRC	0.0751309	0.837536	0.0621697	0.815107
BRCA1	cg13782816	FALSE	KIRP	0.0996729	0.828281	0.0544719	0.825632
BRCA1	cg13782816	FALSE	LGG	0.111732	0.798271	NA	NA
BRCA1	cg13782816	FALSE	LIHC	0.16188	0.803312	0.0637998	0.834633
BRCA1	cg13782816	FALSE	LUAD	0.0627343	0.845371	0.0560589	0.826889
BRCA1	cg13782816	FALSE	LUSC	0.0681607	0.828188	0.0444415	0.838968
BRCA1	cg13782816	FALSE	OV	0.281114	0.574509	0.182587	0.633977
BRCA1	cg13782816	FALSE	PAAD	0.0962127	0.776194	0.0690836	0.800596
BRCA1	cg13782816	FALSE	PCPG	0.158206	0.773287	0.037717	0.776713
BRCA1	cg13782816	FALSE	PRAD	0.112286	0.798146	0.0497271	0.821455
BRCA1	cg13782816	FALSE	SKCM	0.192519	0.728519	0.106128	0.754869
BRCA1	cg13782816	FALSE	STAD	0.104169	0.783019	0.0268129	0.846054
BRCA1	cg13782816	FALSE	TGCT	0.249108	0.684601	NA	NA
BRCA1	cg13782816	FALSE	THCA	0.103516	0.834213	0.0851073	0.794564
BRCA1	cg13782816	FALSE	THYM	0.123017	0.757037	0.00645905	0.77478
BRCA1	cg13782816	FALSE	UCEC	0.116319	0.834093	0.0910657	0.824403
BRCA1	cg14048487	FALSE	BC	0.0637164	0.822404	0.0486384	0.811096
BRCA1	cg14048487	FALSE	BLCA	0.0606583	0.834665	0.0607009	0.819865
BRCA1	cg14048487	FALSE	CESC	0.0781529	0.825668	0.0441557	0.792197
BRCA1	cg14048487	FALSE	COAD	0.0593074	0.8446	0.0295656	0.830617
BRCA1	cg14048487	FALSE	ESCA	0.0589713	0.815893	0.062844	0.830215
BRCA1	cg14048487	FALSE	GBM	0.130404	0.752819	0.0375265	0.722782
BRCA1	cg14048487	FALSE	HNSC	0.0622717	0.82768	0.103762	0.72533
BRCA1	cg14048487	FALSE	KIRC	0.157377	0.635976	0.137854	0.619508
BRCA1	cg14048487	FALSE	KIRP	0.329658	0.639845	0.143824	0.606331
BRCA1	cg14048487	FALSE	LGG	0.0890052	0.797863	NA	NA
BRCA1	cg14048487	FALSE	LIHC	0.0839443	0.811085	0.0525039	0.830976
BRCA1	cg14048487	FALSE	LUAD	0.05326	0.837285	0.0444772	0.83688
BRCA1	cg14048487	FALSE	LUSC	0.0716533	0.809351	0.0299289	0.835961
BRCA1	cg14048487	FALSE	OV	0.15873	0.660061	0.0749811	0.696663
BRCA1	cg14048487	FALSE	PAAD	0.0468913	0.822803	0.045732	0.816678
BRCA1	cg14048487	FALSE	PCPG	0.299984	0.560067	0.0551218	0.582511
BRCA1	cg14048487	FALSE	PRAD	0.0599863	0.811035	0.0690821	0.822707
BRCA1	cg14048487	FALSE	SKCM	0.0458745	0.840014	0.210754	0.62664
BRCA1	cg14048487	FALSE	STAD	0.0643757	0.836145	0.0082492	0.823472
BRCA1	cg14048487	FALSE	TGCT	0.141715	0.684744	NA	NA
BRCA1	cg14048487	FALSE	THCA	0.0822047	0.811993	0.0930612	0.758358
BRCA1	cg14048487	FALSE	THYM	0.0955221	0.765756	0.00477128	0.826672
BRCA1	cg14048487	FALSE	UCEC	0.151226	0.736767	0.0567643	0.793196
BRCA1	cg14687471	FALSE	BC	0.0239232	0.934108	0.0187491	0.933918
BRCA1	cg14687471	FALSE	BLCA	0.0288739	0.914621	0.0289134	0.916866
BRCA1	cg14687471	FALSE	CESC	0.0264018	0.919808	0.0131707	0.892894
BRCA1	cg14687471	FALSE	COAD	0.0248488	0.927511	0.0153467	0.934799
BRCA1	cg14687471	FALSE	ESCA	0.0271044	0.914284	0.0202763	0.91466
BRCA1	cg14687471	FALSE	GBM	0.0231079	0.926372	0.0185726	0.932456
BRCA1	cg14687471	FALSE	HNSC	0.0226313	0.919015	0.0242285	0.924976
BRCA1	cg14687471	FALSE	KIRC	0.0203034	0.928229	0.0218294	0.925938
BRCA1	cg14687471	FALSE	KIRP	0.0260331	0.912052	0.0162871	0.924492
BRCA1	cg14687471	FALSE	LGG	0.0232752	0.915094	NA	NA
BRCA1	cg14687471	FALSE	LIHC	0.0285814	0.911465	0.0230186	0.918941
BRCA1	cg14687471	FALSE	LUAD	0.0246076	0.920173	0.0163748	0.929961
BRCA1	cg14687471	FALSE	LUSC	0.0291178	0.916721	0.0141678	0.936922
BRCA1	cg14687471	FALSE	OV	0.0219264	0.932402	0.0123206	0.929075
BRCA1	cg14687471	FALSE	PAAD	0.0254386	0.913371	0.00718749	0.927464
BRCA1	cg14687471	FALSE	PCPG	0.0262679	0.92075	0.0076026	0.939117
BRCA1	cg14687471	FALSE	PRAD	0.0227718	0.917945	0.0222307	0.924735
BRCA1	cg14687471	FALSE	SKCM	0.0240115	0.918156	0.00654557	0.903249
BRCA1	cg14687471	FALSE	STAD	0.0256124	0.913386	0.00178931	0.902125
BRCA1	cg14687471	FALSE	TGCT	0.229674	0.56331	NA	NA
BRCA1	cg14687471	FALSE	THCA	0.0210971	0.921711	0.0292704	0.911955
BRCA1	cg14687471	FALSE	THYM	0.0270104	0.919391	0.0135963	0.91359
BRCA1	cg14687471	FALSE	UCEC	0.0268242	0.92979	0.0262941	0.927492
BRCA1	cg14687474	FALSE	BC	0.237209	0.729584	0.0808951	0.78718
BRCA1	cg14687474	FALSE	BLCA	0.30781	0.650972	0.067687	0.815055
BRCA1	cg14687474	FALSE	CESC	0.292051	0.623705	0.0437472	0.786398
BRCA1	cg14687474	FALSE	COAD	0.264454	0.73845	0.114069	0.722074
BRCA1	cg14687474	FALSE	ESCA	0.210845	0.550025	0.136314	0.765724
BRCA1	cg14687474	FALSE	GBM	0.0703795	0.903726	0.00248464	0.827878
BRCA1	cg14687474	FALSE	HNSC	0.174246	0.638574	0.0835459	0.752382
BRCA1	cg14687474	FALSE	KIRC	0.172173	0.834593	0.0777653	0.789296
BRCA1	cg14687474	FALSE	KIRP	0.216997	0.839246	0.102483	0.80121
BRCA1	cg14687474	FALSE	LGG	0.10383	0.906648	NA	NA
BRCA1	cg14687474	FALSE	LIHC	0.275096	0.763596	0.110476	0.781142
BRCA1	cg14687474	FALSE	LUAD	0.211982	0.743997	0.13131	0.746217
BRCA1	cg14687474	FALSE	LUSC	0.210882	0.68971	0.0940642	0.792611
BRCA1	cg14687474	FALSE	OV	0.283009	0.880404	0.0587041	0.734997
BRCA1	cg14687474	FALSE	PAAD	0.14853	0.722776	0.106737	0.736543
BRCA1	cg14687474	FALSE	PCPG	0.187544	0.891967	0.0477417	0.786328
BRCA1	cg14687474	FALSE	PRAD	0.192983	0.760057	0.14074	0.729307
BRCA1	cg14687474	FALSE	SKCM	0.301022	0.791028	0.023471	0.684958
BRCA1	cg14687474	FALSE	STAD	0.212744	0.629491	0.0364615	0.797058
BRCA1	cg14687474	FALSE	TGCT	0.22726	0.617559	NA	NA
BRCA1	cg14687474	FALSE	THCA	0.234077	0.787778	0.10523	0.769012
BRCA1	cg14687474	FALSE	THYM	0.170491	0.765382	0.0292836	0.798184
BRCA1	cg14687474	FALSE	UCEC	0.283161	0.514542	0.0504455	0.825964
BRCA1	cg14780845	FALSE	BC	0.0382882	0.0518617	0.0231778	0.0442811
BRCA1	cg14780845	FALSE	BLCA	0.0380578	0.0526808	0.0441536	0.103083
BRCA1	cg14780845	FALSE	CESC	0.0270733	0.0510293	0.0180171	0.0618731
BRCA1	cg14780845	FALSE	COAD	0.0327926	0.0715975	0.021117	0.0741072
BRCA1	cg14780845	FALSE	ESCA	0.0185257	0.0468735	0.0247025	0.0544461
BRCA1	cg14780845	FALSE	GBM	0.0516369	0.0625559	0.0119936	0.069587
BRCA1	cg14780845	FALSE	HNSC	0.0350422	0.0569038	0.0388262	0.0510717
BRCA1	cg14780845	FALSE	KIRC	0.0338198	0.0576377	0.0197579	0.0434528
BRCA1	cg14780845	FALSE	KIRP	0.0289941	0.0581061	0.0132742	0.0506297
BRCA1	cg14780845	FALSE	LGG	0.0492372	0.069872	NA	NA
BRCA1	cg14780845	FALSE	LIHC	0.03801	0.0608622	0.0314453	0.0635186
BRCA1	cg14780845	FALSE	LUAD	0.0376913	0.0690305	0.0204949	0.058484
BRCA1	cg14780845	FALSE	LUSC	0.0403974	0.0630694	0.0215082	0.0419858
BRCA1	cg14780845	FALSE	OV	0.0401339	0.0599019	0.0278442	0.084291
BRCA1	cg14780845	FALSE	PAAD	0.0277357	0.0565466	0.0469299	0.032424
BRCA1	cg14780845	FALSE	PCPG	0.0259694	0.0558185	0.0265429	0.0621805
BRCA1	cg14780845	FALSE	PRAD	0.0279768	0.0561638	0.023262	0.057498
BRCA1	cg14780845	FALSE	SKCM	0.023034	0.052993	0.0196295	0.0379143
BRCA1	cg14780845	FALSE	STAD	0.0299587	0.0458679	0.00901326	0.0911715
BRCA1	cg14780845	FALSE	TGCT	0.0363785	0.0664112	NA	NA
BRCA1	cg14780845	FALSE	THCA	0.0419741	0.0713506	0.0390863	0.0795004
BRCA1	cg14780845	FALSE	THYM	0.0239399	0.0719618	0.0147037	0.0911538
BRCA1	cg14780845	FALSE	UCEC	0.0377091	0.0571625	0.0555437	0.0987718
BRCA1	cg14947218	FALSE	BC	0.23004	0.397913	0.150346	0.466387
BRCA1	cg14947218	FALSE	BLCA	0.307739	0.38454	0.101243	0.558776
BRCA1	cg14947218	FALSE	CESC	0.248884	0.36123	0.0884161	0.505142
BRCA1	cg14947218	FALSE	COAD	0.304607	0.485157	0.109538	0.550517
BRCA1	cg14947218	FALSE	ESCA	0.173663	0.300006	0.19296	0.480021
BRCA1	cg14947218	FALSE	GBM	0.292395	0.76234	0.0345824	0.503794
BRCA1	cg14947218	FALSE	HNSC	0.172634	0.404435	0.120637	0.484982
BRCA1	cg14947218	FALSE	KIRC	0.241436	0.579949	0.111858	0.514205
BRCA1	cg14947218	FALSE	KIRP	0.303103	0.523425	0.13484	0.518951
BRCA1	cg14947218	FALSE	LGG	0.304147	0.678978	NA	NA
BRCA1	cg14947218	FALSE	LIHC	0.318219	0.497457	0.149931	0.5348
BRCA1	cg14947218	FALSE	LUAD	0.231618	0.51619	0.120119	0.534827
BRCA1	cg14947218	FALSE	LUSC	0.194762	0.434083	0.12962	0.572192
BRCA1	cg14947218	FALSE	OV	0.467337	0.552278	0.149467	0.517399
BRCA1	cg14947218	FALSE	PAAD	0.192796	0.465633	0.161077	0.492839
BRCA1	cg14947218	FALSE	PCPG	0.253028	0.446522	0.10365	0.457967
BRCA1	cg14947218	FALSE	PRAD	0.208815	0.396268	0.152193	0.399115
BRCA1	cg14947218	FALSE	SKCM	0.21598	0.309792	0.0115278	0.387945
BRCA1	cg14947218	FALSE	STAD	0.222589	0.407282	0.0474632	0.556858
BRCA1	cg14947218	FALSE	TGCT	0.200763	0.386528	NA	NA
BRCA1	cg14947218	FALSE	THCA	0.294271	0.575098	0.115108	0.533323
BRCA1	cg14947218	FALSE	THYM	0.239242	0.57215	0.0561831	0.585793
BRCA1	cg14947218	FALSE	UCEC	0.220579	0.284354	0.0812729	0.587709
BRCA1	cg15065591	FALSE	BC	0.360736	0.822392	0.140552	0.866384
BRCA1	cg15065591	FALSE	BLCA	0.556114	0.616555	0.0645268	0.913121
BRCA1	cg15065591	FALSE	CESC	0.531787	0.57972	0.0411956	0.914721
BRCA1	cg15065591	FALSE	COAD	0.445236	0.741617	0.118514	0.718443
BRCA1	cg15065591	FALSE	ESCA	0.293438	0.443023	0.16584	0.837491
BRCA1	cg15065591	FALSE	GBM	0.0189419	0.959348	0.0164798	0.899903
BRCA1	cg15065591	FALSE	HNSC	0.357037	0.617751	0.135608	0.878544
BRCA1	cg15065591	FALSE	KIRC	0.0623627	0.953808	0.0561717	0.923114
BRCA1	cg15065591	FALSE	KIRP	0.0657511	0.958584	0.0710842	0.932512
BRCA1	cg15065591	FALSE	LGG	0.0205611	0.955006	NA	NA
BRCA1	cg15065591	FALSE	LIHC	0.399306	0.908791	0.133608	0.891638
BRCA1	cg15065591	FALSE	LUAD	0.318608	0.833556	0.11286	0.90426
BRCA1	cg15065591	FALSE	LUSC	0.386733	0.652247	0.0762099	0.91507
BRCA1	cg15065591	FALSE	OV	0.418827	0.92489	0.160454	0.845915
BRCA1	cg15065591	FALSE	PAAD	0.28625	0.723772	0.0708059	0.765142
BRCA1	cg15065591	FALSE	PCPG	0.0423763	0.942723	0.0812888	0.926318
BRCA1	cg15065591	FALSE	PRAD	0.289075	0.869221	0.164781	0.855898
BRCA1	cg15065591	FALSE	SKCM	0.455142	0.75334	0.0051325	0.666017
BRCA1	cg15065591	FALSE	STAD	0.316147	0.523709	0.0480281	0.8272
BRCA1	cg15065591	FALSE	TGCT	0.316358	0.496769	NA	NA
BRCA1	cg15065591	FALSE	THCA	0.0245982	0.961744	0.0651072	0.931314
BRCA1	cg15065591	FALSE	THYM	0.275536	0.867048	0.027633	0.9179
BRCA1	cg15065591	FALSE	UCEC	0.398328	0.384107	0.0701335	0.915511
BRCA1	cg15109179	FALSE	BC	0.00893939	0.0195561	0.00486884	0.0169583
BRCA1	cg15109179	FALSE	BLCA	0.00722447	0.0194433	0.0558153	0.0490819
BRCA1	cg15109179	FALSE	CESC	0.00614701	0.0192784	0.00536783	0.0224063
BRCA1	cg15109179	FALSE	COAD	0.0122813	0.0213597	0.00683371	0.0224377
BRCA1	cg15109179	FALSE	ESCA	0.00500735	0.0186428	0.00210233	0.0185594
BRCA1	cg15109179	FALSE	GBM	0.0118794	0.0199915	0.00286856	0.0195693
BRCA1	cg15109179	FALSE	HNSC	0.00713275	0.0198865	0.00392678	0.0178236
BRCA1	cg15109179	FALSE	KIRC	0.00598932	0.0173471	0.00434622	0.0147956
BRCA1	cg15109179	FALSE	KIRP	0.00544934	0.0180653	0.00382267	0.0165846
BRCA1	cg15109179	FALSE	LGG	0.00705853	0.0197011	NA	NA
BRCA1	cg15109179	FALSE	LIHC	0.00785503	0.020595	0.00651402	0.0196787
BRCA1	cg15109179	FALSE	LUAD	0.00638926	0.0203362	0.00642229	0.0191824
BRCA1	cg15109179	FALSE	LUSC	0.0070156	0.0200421	0.00521236	0.0148495
BRCA1	cg15109179	FALSE	OV	0.00645479	0.0266483	0.0122282	0.0302103
BRCA1	cg15109179	FALSE	PAAD	0.00553313	0.019701	0.00903032	0.0151474
BRCA1	cg15109179	FALSE	PCPG	0.00475206	0.0205224	0.0076573	0.0287878
BRCA1	cg15109179	FALSE	PRAD	0.00664017	0.0187935	0.00626732	0.0178488
BRCA1	cg15109179	FALSE	SKCM	0.004664	0.0185285	0.00236697	0.0185008
BRCA1	cg15109179	FALSE	STAD	0.00712226	0.0191179	0.000602578	0.018339
BRCA1	cg15109179	FALSE	TGCT	0.0107089	0.0261266	NA	NA
BRCA1	cg15109179	FALSE	THCA	0.00772863	0.0200966	0.00746238	0.0204351
BRCA1	cg15109179	FALSE	THYM	0.00944058	0.0278382	0.00230381	0.0272887
BRCA1	cg15109179	FALSE	UCEC	0.0131733	0.0233469	0.0196075	0.0262743
BRCA1	cg15191021	FALSE	BC	0.0857019	0.0786103	0.0704067	0.0867877
BRCA1	cg15191021	FALSE	BLCA	0.242808	0.134886	0.0731381	0.219544
BRCA1	cg15191021	FALSE	CESC	0.096283	0.0921862	0.113484	0.176945
BRCA1	cg15191021	FALSE	COAD	0.0766939	0.0743516	0.0611722	0.101225
BRCA1	cg15191021	FALSE	ESCA	0.0817579	0.0921084	0.126345	0.115693
BRCA1	cg15191021	FALSE	GBM	0.439505	0.415383	0.0160819	0.253318
BRCA1	cg15191021	FALSE	HNSC	0.176538	0.154786	0.108104	0.161538
BRCA1	cg15191021	FALSE	KIRC	0.11615	0.108218	0.0500757	0.0584618
BRCA1	cg15191021	FALSE	KIRP	0.235859	0.142804	0.0541711	0.0754192
BRCA1	cg15191021	FALSE	LGG	0.180444	0.818662	NA	NA
BRCA1	cg15191021	FALSE	LIHC	0.264423	0.67065	0.0735668	0.626339
BRCA1	cg15191021	FALSE	LUAD	0.141236	0.142678	0.0744891	0.130026
BRCA1	cg15191021	FALSE	LUSC	0.11885	0.11995	0.079764	0.105859
BRCA1	cg15191021	FALSE	OV	0.068465	0.0701541	0.0881489	0.0681174
BRCA1	cg15191021	FALSE	PAAD	0.169055	0.150478	0.163251	0.208547
BRCA1	cg15191021	FALSE	PCPG	0.063677	0.0493851	0.029666	0.158678
BRCA1	cg15191021	FALSE	PRAD	0.0943506	0.0670102	0.0685167	0.0627308
BRCA1	cg15191021	FALSE	SKCM	0.274576	0.0944665	0.196039	0.326104
BRCA1	cg15191021	FALSE	STAD	0.136593	0.13401	0.116224	0.273438
BRCA1	cg15191021	FALSE	TGCT	0.116349	0.153198	NA	NA
BRCA1	cg15191021	FALSE	THCA	0.109443	0.0924569	0.0567986	0.11556
BRCA1	cg15191021	FALSE	THYM	0.155597	0.244989	0.0603062	0.323049
BRCA1	cg15191021	FALSE	UCEC	0.0888829	0.0679399	0.108597	0.139005
BRCA1	cg15419295	TRUE	BC	0.0136468	0.0304947	0.0130814	0.0274469
BRCA1	cg15419295	TRUE	BLCA	0.00954232	0.0292394	0.00919186	0.0279261
BRCA1	cg15419295	TRUE	CESC	0.0102537	0.030188	0.00580838	0.0289561
BRCA1	cg15419295	TRUE	COAD	0.0121709	0.0323255	0.00672816	0.0280004
BRCA1	cg15419295	TRUE	ESCA	0.0104877	0.0280061	0.00514289	0.0264743
BRCA1	cg15419295	TRUE	GBM	0.0108755	0.0303541	0.00309303	0.0287591
BRCA1	cg15419295	TRUE	HNSC	0.00867671	0.0270651	0.0107601	0.0282838
BRCA1	cg15419295	TRUE	KIRC	0.012486	0.0260391	0.0125963	0.0222683
BRCA1	cg15419295	TRUE	KIRP	0.00723612	0.0254109	0.00767157	0.0243391
BRCA1	cg15419295	TRUE	LGG	0.00903958	0.0300755	NA	NA
BRCA1	cg15419295	TRUE	LIHC	0.0120542	0.0319094	0.00794794	0.0272481
BRCA1	cg15419295	TRUE	LUAD	0.00961542	0.028417	0.0114576	0.0287564
BRCA1	cg15419295	TRUE	LUSC	0.00896183	0.0272084	0.00518484	0.023666
BRCA1	cg15419295	TRUE	OV	0.0479446	0.0544851	0.0185385	0.0469875
BRCA1	cg15419295	TRUE	PAAD	0.0119894	0.0300343	0.00997289	0.0249584
BRCA1	cg15419295	TRUE	PCPG	0.00694171	0.0271378	0.0053583	0.0275665
BRCA1	cg15419295	TRUE	PRAD	0.00826159	0.0267958	0.00696445	0.0238457
BRCA1	cg15419295	TRUE	SKCM	0.0103431	0.0290105	0.00120733	0.0264563
BRCA1	cg15419295	TRUE	STAD	0.00985408	0.0306565	0.00256273	0.0359925
BRCA1	cg15419295	TRUE	TGCT	0.0160618	0.0302118	NA	NA
BRCA1	cg15419295	TRUE	THCA	0.00732712	0.0269844	0.0107408	0.0284061
BRCA1	cg15419295	TRUE	THYM	0.00849911	0.0316428	0.00481682	0.0432863
BRCA1	cg15419295	TRUE	UCEC	0.013702	0.0313389	0.00796383	0.0284469
BRCA1	cg15547276	FALSE	BC	0.0107724	0.0320897	0.0121051	0.0329098
BRCA1	cg15547276	FALSE	BLCA	0.0170707	0.0358675	0.0279974	0.0554773
BRCA1	cg15547276	FALSE	CESC	0.0129933	0.0332506	0.0279318	0.0501377
BRCA1	cg15547276	FALSE	COAD	0.0111223	0.0349367	0.0074557	0.032897
BRCA1	cg15547276	FALSE	ESCA	0.0104176	0.0313102	0.0176974	0.031952
BRCA1	cg15547276	FALSE	GBM	0.119615	0.0854455	0.0131534	0.123751
BRCA1	cg15547276	FALSE	HNSC	0.0210295	0.0390812	0.0367834	0.0451855
BRCA1	cg15547276	FALSE	KIRC	0.012757	0.0339692	0.0140389	0.0374826
BRCA1	cg15547276	FALSE	KIRP	0.0117044	0.0325703	0.0169346	0.03923
BRCA1	cg15547276	FALSE	LGG	0.217448	0.637783	NA	NA
BRCA1	cg15547276	FALSE	LIHC	0.0220265	0.0412265	0.0195899	0.0535441
BRCA1	cg15547276	FALSE	LUAD	0.0147987	0.0378092	0.0390496	0.0472815
BRCA1	cg15547276	FALSE	LUSC	0.012282	0.0344971	0.0222989	0.0437938
BRCA1	cg15547276	FALSE	OV	0.00774775	0.0312794	0.011509	0.029707
BRCA1	cg15547276	FALSE	PAAD	0.0150179	0.0366136	0.0186465	0.0343267
BRCA1	cg15547276	FALSE	PCPG	0.00897914	0.0314994	0.00766788	0.0483458
BRCA1	cg15547276	FALSE	PRAD	0.0156605	0.0357612	0.0120164	0.0330105
BRCA1	cg15547276	FALSE	SKCM	0.0125535	0.0325609	0.00999485	0.0358842
BRCA1	cg15547276	FALSE	STAD	0.0152855	0.0341201	0.00570752	0.0301641
BRCA1	cg15547276	FALSE	TGCT	0.0134988	0.0342712	NA	NA
BRCA1	cg15547276	FALSE	THCA	0.0146618	0.0384613	0.0158916	0.0498745
BRCA1	cg15547276	FALSE	THYM	0.0120723	0.0321611	0.0066696	0.0406273
BRCA1	cg15547276	FALSE	UCEC	0.0124697	0.0347261	0.0231952	0.0504782
BRCA1	cg16006004	FALSE	BC	0.321042	0.495056	0.221962	0.630965
BRCA1	cg16006004	FALSE	BLCA	0.377726	0.419297	0.164226	0.658883
BRCA1	cg16006004	FALSE	CESC	0.339658	0.410792	0.100593	0.618395
BRCA1	cg16006004	FALSE	COAD	0.412275	0.600413	0.127193	0.641812
BRCA1	cg16006004	FALSE	ESCA	0.208948	0.32193	0.273559	0.594847
BRCA1	cg16006004	FALSE	GBM	0.139702	0.917399	0.0153115	0.625811
BRCA1	cg16006004	FALSE	HNSC	0.223613	0.435113	0.158315	0.626868
BRCA1	cg16006004	FALSE	KIRC	0.325691	0.745015	0.17344	0.685652
BRCA1	cg16006004	FALSE	KIRP	0.479305	0.70489	0.223616	0.697092
BRCA1	cg16006004	FALSE	LGG	0.199996	0.884194	NA	NA
BRCA1	cg16006004	FALSE	LIHC	0.500949	0.594029	0.184264	0.659942
BRCA1	cg16006004	FALSE	LUAD	0.33133	0.575504	0.163645	0.639283
BRCA1	cg16006004	FALSE	LUSC	0.293115	0.487979	0.177103	0.706734
BRCA1	cg16006004	FALSE	OV	0.44861	0.706637	0.18462	0.555798
BRCA1	cg16006004	FALSE	PAAD	0.281259	0.52365	0.233366	0.522601
BRCA1	cg16006004	FALSE	PCPG	0.407411	0.655978	0.0902861	0.579011
BRCA1	cg16006004	FALSE	PRAD	0.353231	0.498975	0.215759	0.536425
BRCA1	cg16006004	FALSE	SKCM	0.510888	0.531801	0.0135593	0.507385
BRCA1	cg16006004	FALSE	STAD	0.266744	0.439683	0.0728815	0.62773
BRCA1	cg16006004	FALSE	TGCT	0.259011	0.398263	NA	NA
BRCA1	cg16006004	FALSE	THCA	0.41269	0.739523	0.161177	0.611744
BRCA1	cg16006004	FALSE	THYM	0.320018	0.627091	0.0748579	0.698446
BRCA1	cg16006004	FALSE	UCEC	0.253703	0.305206	0.1449	0.705454
BRCA1	cg16029534	FALSE	BC	0.020772	0.929494	0.0164776	0.933028
BRCA1	cg16029534	FALSE	BLCA	0.0329595	0.910625	0.0135581	0.933574
BRCA1	cg16029534	FALSE	CESC	0.0394101	0.913923	0.00337943	0.919816
BRCA1	cg16029534	FALSE	COAD	0.0285276	0.922915	0.02167	0.924014
BRCA1	cg16029534	FALSE	ESCA	0.0454054	0.907772	0.0228089	0.927623
BRCA1	cg16029534	FALSE	GBM	0.0559884	0.911816	0.00588532	0.927061
BRCA1	cg16029534	FALSE	HNSC	0.0317501	0.912287	0.0220716	0.926038
BRCA1	cg16029534	FALSE	KIRC	0.0171005	0.931694	0.0150746	0.932968
BRCA1	cg16029534	FALSE	KIRP	0.0189706	0.923257	0.0169345	0.929903
BRCA1	cg16029534	FALSE	LGG	0.0216656	0.922718	NA	NA
BRCA1	cg16029534	FALSE	LIHC	0.073007	0.897313	0.0383113	0.902999
BRCA1	cg16029534	FALSE	LUAD	0.0269442	0.919381	0.0220635	0.927868
BRCA1	cg16029534	FALSE	LUSC	0.0673785	0.895853	0.0195078	0.933445
BRCA1	cg16029534	FALSE	OV	0.0199224	0.923891	0.0130856	0.934274
BRCA1	cg16029534	FALSE	PAAD	0.016391	0.921173	0.00850648	0.927798
BRCA1	cg16029534	FALSE	PCPG	0.0257889	0.920161	0.0125651	0.928998
BRCA1	cg16029534	FALSE	PRAD	0.0169888	0.925295	0.0157126	0.928871
BRCA1	cg16029534	FALSE	SKCM	0.0234666	0.921062	0.00266881	0.908385
BRCA1	cg16029534	FALSE	STAD	0.0303087	0.919635	0.0154198	0.923222
BRCA1	cg16029534	FALSE	TGCT	0.283871	0.706978	NA	NA
BRCA1	cg16029534	FALSE	THCA	0.0171165	0.932507	0.0183958	0.931156
BRCA1	cg16029534	FALSE	THYM	0.0149586	0.926586	0.0057207	0.918756
BRCA1	cg16029534	FALSE	UCEC	0.185765	0.834149	0.0242178	0.930244
BRCA1	cg16393688	FALSE	BC	0.0133659	0.0390222	0.0181339	0.0412578
BRCA1	cg16393688	FALSE	BLCA	0.00902836	0.0343399	0.011841	0.0391686
BRCA1	cg16393688	FALSE	CESC	0.00751291	0.037734	0.00211229	0.0353835
BRCA1	cg16393688	FALSE	COAD	0.00961233	0.0368612	0.00512865	0.0348206
BRCA1	cg16393688	FALSE	ESCA	0.00886644	0.034454	0.0042013	0.031719
BRCA1	cg16393688	FALSE	GBM	0.00909988	0.037346	0.00153874	0.035948
BRCA1	cg16393688	FALSE	HNSC	0.00865461	0.0357721	0.00644232	0.0328931
BRCA1	cg16393688	FALSE	KIRC	0.0081159	0.0343132	0.00856674	0.0333683
BRCA1	cg16393688	FALSE	KIRP	0.00569227	0.0331314	0.00642789	0.0354624
BRCA1	cg16393688	FALSE	LGG	0.00898769	0.0354546	NA	NA
BRCA1	cg16393688	FALSE	LIHC	0.00927463	0.0359719	0.00860225	0.0363368
BRCA1	cg16393688	FALSE	LUAD	0.00818179	0.0359391	0.0096485	0.0392087
BRCA1	cg16393688	FALSE	LUSC	0.00865406	0.0347236	0.00511404	0.0300358
BRCA1	cg16393688	FALSE	OV	0.0119418	0.0373367	0.00142807	0.0288147
BRCA1	cg16393688	FALSE	PAAD	0.00869742	0.0358247	0.00762344	0.0328176
BRCA1	cg16393688	FALSE	PCPG	0.0057473	0.0354497	0.00246062	0.03388
BRCA1	cg16393688	FALSE	PRAD	0.00895813	0.0348795	0.00951868	0.0348666
BRCA1	cg16393688	FALSE	SKCM	0.0109124	0.035375	0.00130221	0.0373231
BRCA1	cg16393688	FALSE	STAD	0.00900332	0.0361664	0.00410253	0.0359645
BRCA1	cg16393688	FALSE	TGCT	0.00863946	0.0297969	NA	NA
BRCA1	cg16393688	FALSE	THCA	0.00847121	0.0352991	0.00709716	0.0357732
BRCA1	cg16393688	FALSE	THYM	0.00550249	0.030364	0.00197451	0.0336412
BRCA1	cg16393688	FALSE	UCEC	0.0103703	0.0389383	0.00747466	0.0375886
BRCA1	cg16463564	FALSE	BC	0.128092	0.140161	0.0491958	0.122061
BRCA1	cg16463564	FALSE	BLCA	0.230421	0.199019	0.110991	0.248388
BRCA1	cg16463564	FALSE	CESC	0.124911	0.141264	0.0713939	0.189406
BRCA1	cg16463564	FALSE	COAD	0.0862289	0.0987919	0.0595249	0.167879
BRCA1	cg16463564	FALSE	ESCA	0.10447	0.117085	0.18847	0.269233
BRCA1	cg16463564	FALSE	GBM	0.190175	0.324443	0.0140772	0.221676
BRCA1	cg16463564	FALSE	HNSC	0.14268	0.193524	0.102405	0.219112
BRCA1	cg16463564	FALSE	KIRC	0.131529	0.166767	0.0479535	0.184653
BRCA1	cg16463564	FALSE	KIRP	0.202359	0.302104	0.0696147	0.185918
BRCA1	cg16463564	FALSE	LGG	0.046134	0.439263	NA	NA
BRCA1	cg16463564	FALSE	LIHC	0.0605082	0.443676	0.0295828	0.451609
BRCA1	cg16463564	FALSE	LUAD	0.143376	0.205964	0.0587522	0.232969
BRCA1	cg16463564	FALSE	LUSC	0.113604	0.163788	0.0441581	0.208971
BRCA1	cg16463564	FALSE	OV	0.11168	0.0803575	0.0936451	0.0555508
BRCA1	cg16463564	FALSE	PAAD	0.173413	0.218081	0.133307	0.289516
BRCA1	cg16463564	FALSE	PCPG	0.112803	0.0757504	0.0468839	0.266234
BRCA1	cg16463564	FALSE	PRAD	0.208849	0.215475	0.104106	0.166634
BRCA1	cg16463564	FALSE	SKCM	0.216337	0.115682	0.0844419	0.266431
BRCA1	cg16463564	FALSE	STAD	0.118874	0.162798	0.00550343	0.308664
BRCA1	cg16463564	FALSE	TGCT	0.112288	0.21794	NA	NA
BRCA1	cg16463564	FALSE	THCA	0.155773	0.242035	0.0458662	0.254135
BRCA1	cg16463564	FALSE	THYM	0.105873	0.270674	0.0570354	0.295894
BRCA1	cg16463564	FALSE	UCEC	0.136744	0.135941	0.059579	0.180749
BRCA1	cg16630982	TRUE	BC	0.00914099	0.0280879	0.0101752	0.0299157
BRCA1	cg16630982	TRUE	BLCA	0.0055577	0.0258145	0.00600701	0.027274
BRCA1	cg16630982	TRUE	CESC	0.00495569	0.0262571	0.00159078	0.0275894
BRCA1	cg16630982	TRUE	COAD	0.00614271	0.0241433	0.0039539	0.0233868
BRCA1	cg16630982	TRUE	ESCA	0.00508995	0.0249554	0.00301488	0.0239954
BRCA1	cg16630982	TRUE	GBM	0.00479938	0.0264256	0.000572927	0.0247632
BRCA1	cg16630982	TRUE	HNSC	0.00545566	0.0251012	0.00443013	0.024992
BRCA1	cg16630982	TRUE	KIRC	0.00610322	0.0247533	0.00846691	0.0241455
BRCA1	cg16630982	TRUE	KIRP	0.00505923	0.0237615	0.00448228	0.0226325
BRCA1	cg16630982	TRUE	LGG	0.00563374	0.0264623	NA	NA
BRCA1	cg16630982	TRUE	LIHC	0.00647096	0.0266012	0.00399474	0.0239
BRCA1	cg16630982	TRUE	LUAD	0.00551309	0.0256877	0.00643755	0.0237687
BRCA1	cg16630982	TRUE	LUSC	0.00605425	0.0252183	0.00398032	0.0221209
BRCA1	cg16630982	TRUE	OV	0.0253851	0.0386707	0.00627132	0.0345381
BRCA1	cg16630982	TRUE	PAAD	0.0054205	0.0284071	0.00602705	0.0270145
BRCA1	cg16630982	TRUE	PCPG	0.00681619	0.0284653	0.00350445	0.0290777
BRCA1	cg16630982	TRUE	PRAD	0.00619413	0.0259269	0.00375411	0.0251097
BRCA1	cg16630982	TRUE	SKCM	0.00570162	0.0252895	0.00131263	0.0265375
BRCA1	cg16630982	TRUE	STAD	0.00556596	0.027323	0.000958427	0.0267587
BRCA1	cg16630982	TRUE	TGCT	0.0125544	0.0274192	NA	NA
BRCA1	cg16630982	TRUE	THCA	0.00486244	0.025709	0.00572673	0.0272463
BRCA1	cg16630982	TRUE	THYM	0.00482859	0.0256137	0.00215957	0.0289352
BRCA1	cg16630982	TRUE	UCEC	0.00839978	0.0272191	0.00439877	0.0272707
BRCA1	cg16919093	FALSE	BC	0.0865869	0.86844	0.0704605	0.865851
BRCA1	cg16919093	FALSE	BLCA	0.0544929	0.878002	0.0691937	0.896799
BRCA1	cg16919093	FALSE	CESC	0.0802734	0.871818	0.0656814	0.884113
BRCA1	cg16919093	FALSE	COAD	0.0497325	0.901057	0.027361	0.899424
BRCA1	cg16919093	FALSE	ESCA	0.0740685	0.871071	0.031134	0.880801
BRCA1	cg16919093	FALSE	GBM	0.0712301	0.874421	0.0167835	0.890438
BRCA1	cg16919093	FALSE	HNSC	0.0378877	0.893509	0.0604875	0.883285
BRCA1	cg16919093	FALSE	KIRC	0.0502354	0.890918	0.0618176	0.888107
BRCA1	cg16919093	FALSE	KIRP	0.045086	0.8903	0.0237154	0.901093
BRCA1	cg16919093	FALSE	LGG	0.046335	0.875364	NA	NA
BRCA1	cg16919093	FALSE	LIHC	0.0926717	0.868296	0.0486196	0.89802
BRCA1	cg16919093	FALSE	LUAD	0.0425066	0.89974	0.0372132	0.893019
BRCA1	cg16919093	FALSE	LUSC	0.0449442	0.888571	0.026309	0.888693
BRCA1	cg16919093	FALSE	OV	0.214001	0.703608	0.158305	0.711945
BRCA1	cg16919093	FALSE	PAAD	0.0660177	0.855596	0.0625002	0.861545
BRCA1	cg16919093	FALSE	PCPG	0.0497372	0.86384	0.0190291	0.889566
BRCA1	cg16919093	FALSE	PRAD	0.0544665	0.881303	0.0302739	0.89938
BRCA1	cg16919093	FALSE	SKCM	0.0694769	0.880459	0.0661401	0.753336
BRCA1	cg16919093	FALSE	STAD	0.110743	0.850249	0.00740328	0.881834
BRCA1	cg16919093	FALSE	TGCT	0.238833	0.746771	NA	NA
BRCA1	cg16919093	FALSE	THCA	0.0332908	0.893447	0.059438	0.879459
BRCA1	cg16919093	FALSE	THYM	0.0647441	0.834802	0.073293	0.776188
BRCA1	cg16919093	FALSE	UCEC	0.0559519	0.889975	0.0437422	0.892993
BRCA1	cg16963062	TRUE	BC	0.0111488	0.0291063	0.0143325	0.0300091
BRCA1	cg16963062	TRUE	BLCA	0.00677363	0.0257068	0.0106181	0.0274343
BRCA1	cg16963062	TRUE	CESC	0.0077572	0.0273987	0.00310077	0.0277582
BRCA1	cg16963062	TRUE	COAD	0.00822427	0.0254979	0.00552929	0.02436
BRCA1	cg16963062	TRUE	ESCA	0.00723885	0.0258853	0.00465345	0.026013
BRCA1	cg16963062	TRUE	GBM	0.00889914	0.0269373	0.00400635	0.0234461
BRCA1	cg16963062	TRUE	HNSC	0.00598876	0.0258696	0.00794632	0.025517
BRCA1	cg16963062	TRUE	KIRC	0.00983486	0.0244267	0.0120192	0.0234451
BRCA1	cg16963062	TRUE	KIRP	0.00540961	0.0243431	0.00197745	0.0246904
BRCA1	cg16963062	TRUE	LGG	0.00641053	0.0270442	NA	NA
BRCA1	cg16963062	TRUE	LIHC	0.00920495	0.0282856	0.00628872	0.0262208
BRCA1	cg16963062	TRUE	LUAD	0.00700137	0.0263891	0.010302	0.0267652
BRCA1	cg16963062	TRUE	LUSC	0.00757337	0.0263358	0.00362054	0.0220988
BRCA1	cg16963062	TRUE	OV	0.0356062	0.0515701	0.0168611	0.0415441
BRCA1	cg16963062	TRUE	PAAD	0.00835161	0.0293049	0.00478015	0.0259606
BRCA1	cg16963062	TRUE	PCPG	0.00564157	0.0260843	0.00193884	0.0252513
BRCA1	cg16963062	TRUE	PRAD	0.00719233	0.0253154	0.00470718	0.0243365
BRCA1	cg16963062	TRUE	SKCM	0.00717328	0.027381	0.000386837	0.0287804
BRCA1	cg16963062	TRUE	STAD	0.00846455	0.0294074	0.000187608	0.0212911
BRCA1	cg16963062	TRUE	TGCT	0.0170531	0.0282415	NA	NA
BRCA1	cg16963062	TRUE	THCA	0.00603177	0.0260588	0.00569353	0.0270877
BRCA1	cg16963062	TRUE	THYM	0.00622196	0.0283682	0.0154839	0.0185399
BRCA1	cg16963062	TRUE	UCEC	0.0114039	0.0287199	0.00738407	0.0289533
BRCA1	cg17301289	TRUE	BC	0.0255503	0.042116	0.0427154	0.0495718
BRCA1	cg17301289	TRUE	BLCA	0.0116395	0.0370537	0.0101828	0.038695
BRCA1	cg17301289	TRUE	CESC	0.016591	0.0425136	0.0087255	0.0409663
BRCA1	cg17301289	TRUE	COAD	0.00935931	0.0360788	0.00501042	0.034047
BRCA1	cg17301289	TRUE	ESCA	0.0159066	0.0387908	0.00377118	0.0346766
BRCA1	cg17301289	TRUE	GBM	0.0113583	0.039196	0.0071518	0.0438713
BRCA1	cg17301289	TRUE	HNSC	0.00937585	0.0372249	0.00766197	0.0363633
BRCA1	cg17301289	TRUE	KIRC	0.00926496	0.0365132	0.0118167	0.0388157
BRCA1	cg17301289	TRUE	KIRP	0.00897476	0.0354965	0.00692203	0.0366959
BRCA1	cg17301289	TRUE	LGG	0.00969782	0.0383448	NA	NA
BRCA1	cg17301289	TRUE	LIHC	0.0128095	0.0380225	0.00930506	0.0356777
BRCA1	cg17301289	TRUE	LUAD	0.0097367	0.0371135	0.00986133	0.0395616
BRCA1	cg17301289	TRUE	LUSC	0.00935689	0.0359149	0.00588267	0.0314763
BRCA1	cg17301289	TRUE	OV	0.0434775	0.0548237	0.0118351	0.0455436
BRCA1	cg17301289	TRUE	PAAD	0.013374	0.0405381	0.00481276	0.0337855
BRCA1	cg17301289	TRUE	PCPG	0.0125789	0.0428238	0.00174134	0.0446193
BRCA1	cg17301289	TRUE	PRAD	0.010951	0.0376369	0.00856073	0.0382532
BRCA1	cg17301289	TRUE	SKCM	0.0115369	0.0380848	0.0204467	0.0505616
BRCA1	cg17301289	TRUE	STAD	0.0142043	0.0417211	0.00300723	0.0367039
BRCA1	cg17301289	TRUE	TGCT	0.0216539	0.0363924	NA	NA
BRCA1	cg17301289	TRUE	THCA	0.00739092	0.0367777	0.00928751	0.0397563
BRCA1	cg17301289	TRUE	THYM	0.00795203	0.0336716	0.00152763	0.0372709
BRCA1	cg17301289	TRUE	UCEC	0.0119364	0.0390056	0.00817969	0.0394859
BRCA1	cg17379558	FALSE	BC	0.0336997	0.0517704	0.0496593	0.0685181
BRCA1	cg17379558	FALSE	BLCA	0.0141722	0.0442561	0.00919542	0.0443845
BRCA1	cg17379558	FALSE	CESC	0.0282989	0.0505328	0.00534927	0.047544
BRCA1	cg17379558	FALSE	COAD	0.0109784	0.0445862	0.00836385	0.0435115
BRCA1	cg17379558	FALSE	ESCA	0.0334084	0.0461351	0.00670181	0.0395657
BRCA1	cg17379558	FALSE	GBM	0.0199557	0.047181	0.000196392	0.0429684
BRCA1	cg17379558	FALSE	HNSC	0.0109641	0.0435215	0.00943819	0.0454374
BRCA1	cg17379558	FALSE	KIRC	0.012567	0.0462574	0.0159782	0.0491999
BRCA1	cg17379558	FALSE	KIRP	0.0092942	0.0405265	0.00836738	0.0431138
BRCA1	cg17379558	FALSE	LGG	0.0132086	0.0455064	NA	NA
BRCA1	cg17379558	FALSE	LIHC	0.0168133	0.0453787	0.0102746	0.0447481
BRCA1	cg17379558	FALSE	LUAD	0.0106777	0.0431606	0.0112326	0.0476945
BRCA1	cg17379558	FALSE	LUSC	0.0112533	0.0420383	0.00984227	0.0448178
BRCA1	cg17379558	FALSE	OV	0.0253813	0.0508165	0.00898023	0.0371045
BRCA1	cg17379558	FALSE	PAAD	0.0163426	0.0496434	0.00790298	0.0429189
BRCA1	cg17379558	FALSE	PCPG	0.0139628	0.0514403	0.00460037	0.0441095
BRCA1	cg17379558	FALSE	PRAD	0.0130661	0.0443907	0.0119385	0.0434073
BRCA1	cg17379558	FALSE	SKCM	0.0129407	0.0462213	0.0327939	0.0793095
BRCA1	cg17379558	FALSE	STAD	0.0226377	0.0504775	0.00213169	0.0420428
BRCA1	cg17379558	FALSE	TGCT	0.014591	0.0381318	NA	NA
BRCA1	cg17379558	FALSE	THCA	0.00763041	0.0415319	0.00698386	0.0439126
BRCA1	cg17379558	FALSE	THYM	0.011202	0.0414928	0.00418631	0.0391063
BRCA1	cg17379558	FALSE	UCEC	0.0136974	0.0443933	0.00894776	0.0436347
BRCA1	cg18045093	FALSE	BC	0.0207805	0.0478981	0.0276892	0.0557041
BRCA1	cg18045093	FALSE	BLCA	0.011914	0.0425949	0.0125654	0.0428496
BRCA1	cg18045093	FALSE	CESC	0.0155056	0.0450318	0.00730004	0.0388897
BRCA1	cg18045093	FALSE	COAD	0.0132922	0.0414279	0.00737854	0.0409933
BRCA1	cg18045093	FALSE	ESCA	0.0176873	0.0438321	0.00787027	0.0392204
BRCA1	cg18045093	FALSE	GBM	0.0171221	0.0462559	0.00956363	0.0440783
BRCA1	cg18045093	FALSE	HNSC	0.0110897	0.041594	0.0103413	0.0422563
BRCA1	cg18045093	FALSE	KIRC	0.0152493	0.0406279	0.0166819	0.0408036
BRCA1	cg18045093	FALSE	KIRP	0.00960743	0.0375786	0.00640032	0.0396513
BRCA1	cg18045093	FALSE	LGG	0.0123504	0.0439432	NA	NA
BRCA1	cg18045093	FALSE	LIHC	0.0193097	0.046675	0.0138553	0.0410664
BRCA1	cg18045093	FALSE	LUAD	0.0113298	0.041701	0.0220002	0.0464377
BRCA1	cg18045093	FALSE	LUSC	0.0129215	0.0429992	0.00879233	0.03995
BRCA1	cg18045093	FALSE	OV	0.0390629	0.0774546	0.0088276	0.0606752
BRCA1	cg18045093	FALSE	PAAD	0.0132508	0.0475621	0.00731044	0.0420325
BRCA1	cg18045093	FALSE	PCPG	0.0101209	0.0401998	0.00336217	0.0403023
BRCA1	cg18045093	FALSE	PRAD	0.0145108	0.0419048	0.00664457	0.040705
BRCA1	cg18045093	FALSE	SKCM	0.0165234	0.0435785	0.00092265	0.0437518
BRCA1	cg18045093	FALSE	STAD	0.0181112	0.0488078	0.00461864	0.0398582
BRCA1	cg18045093	FALSE	TGCT	0.016357	0.0360175	NA	NA
BRCA1	cg18045093	FALSE	THCA	0.00926395	0.0413492	0.0137816	0.0451384
BRCA1	cg18045093	FALSE	THYM	0.0114882	0.0438779	0.00802951	0.0449504
BRCA1	cg18045093	FALSE	UCEC	0.0195605	0.0458552	0.00912961	0.044014
BRCA1	cg18372208	FALSE	BC	0.250028	0.52641	0.136766	0.58515
BRCA1	cg18372208	FALSE	BLCA	0.303641	0.435396	0.0722335	0.648673
BRCA1	cg18372208	FALSE	CESC	0.286256	0.453083	0.0101166	0.615399
BRCA1	cg18372208	FALSE	COAD	0.293987	0.594661	0.115063	0.642677
BRCA1	cg18372208	FALSE	ESCA	0.180614	0.38371	0.100202	0.593734
BRCA1	cg18372208	FALSE	GBM	0.20756	0.852934	0.000849497	0.647098
BRCA1	cg18372208	FALSE	HNSC	0.183291	0.472096	0.119446	0.591419
BRCA1	cg18372208	FALSE	KIRC	0.225029	0.64431	0.123542	0.628706
BRCA1	cg18372208	FALSE	KIRP	0.288045	0.629558	0.125989	0.620921
BRCA1	cg18372208	FALSE	LGG	0.273982	0.811097	NA	NA
BRCA1	cg18372208	FALSE	LIHC	0.333903	0.595302	0.135262	0.6767
BRCA1	cg18372208	FALSE	LUAD	0.223546	0.56696	0.166064	0.619574
BRCA1	cg18372208	FALSE	LUSC	0.192627	0.506376	0.138202	0.651026
BRCA1	cg18372208	FALSE	OV	0.370601	0.702018	0.0967217	0.593867
BRCA1	cg18372208	FALSE	PAAD	0.198197	0.547925	0.16179	0.535786
BRCA1	cg18372208	FALSE	PCPG	0.40311	0.614359	0.121659	0.551469
BRCA1	cg18372208	FALSE	PRAD	0.231721	0.547381	0.153509	0.543548
BRCA1	cg18372208	FALSE	SKCM	0.348672	0.581502	0.0340749	0.539863
BRCA1	cg18372208	FALSE	STAD	0.234955	0.484152	0.0192895	0.63494
BRCA1	cg18372208	FALSE	TGCT	0.28598	0.44111	NA	NA
BRCA1	cg18372208	FALSE	THCA	0.305223	0.62781	0.115562	0.569004
BRCA1	cg18372208	FALSE	THYM	0.232313	0.595225	0.080401	0.633134
BRCA1	cg18372208	FALSE	UCEC	0.237008	0.353263	0.116261	0.646196
BRCA1	cg18830083	FALSE	BC	0.0563425	0.859633	0.0366384	0.858119
BRCA1	cg18830083	FALSE	BLCA	0.0688466	0.850845	0.0280225	0.885243
BRCA1	cg18830083	FALSE	CESC	0.0888882	0.8378	0.03241	0.85815
BRCA1	cg18830083	FALSE	COAD	0.05664	0.869211	0.0283867	0.870401
BRCA1	cg18830083	FALSE	ESCA	0.0766769	0.833593	0.341938	0.718005
BRCA1	cg18830083	FALSE	GBM	0.305986	0.461849	0.0577338	0.324929
BRCA1	cg18830083	FALSE	HNSC	0.0620615	0.870274	0.0789214	0.830385
BRCA1	cg18830083	FALSE	KIRC	0.0795757	0.854623	0.0360819	0.872953
BRCA1	cg18830083	FALSE	KIRP	0.0500975	0.879105	0.0341475	0.870528
BRCA1	cg18830083	FALSE	LGG	0.264124	0.70697	NA	NA
BRCA1	cg18830083	FALSE	LIHC	0.288633	0.316214	0.161335	0.433622
BRCA1	cg18830083	FALSE	LUAD	0.0696612	0.851736	0.0449792	0.820096
BRCA1	cg18830083	FALSE	LUSC	0.101255	0.823746	0.0399619	0.842646
BRCA1	cg18830083	FALSE	OV	0.230291	0.56515	0.494763	0.510474
BRCA1	cg18830083	FALSE	PAAD	0.0884082	0.820604	0.0988404	0.801069
BRCA1	cg18830083	FALSE	PCPG	0.168817	0.828748	0.056374	0.79586
BRCA1	cg18830083	FALSE	PRAD	0.0598465	0.842089	0.0782292	0.819275
BRCA1	cg18830083	FALSE	SKCM	0.0772181	0.85948	0.0707361	0.81103
BRCA1	cg18830083	FALSE	STAD	0.0825868	0.844426	0.0487291	0.67903
BRCA1	cg18830083	FALSE	TGCT	0.320293	0.570132	NA	NA
BRCA1	cg18830083	FALSE	THCA	0.221915	0.354981	0.167801	0.351465
BRCA1	cg18830083	FALSE	THYM	0.16841	0.809621	0.00161845	0.847127
BRCA1	cg18830083	FALSE	UCEC	0.335915	0.631657	0.321817	0.798309
BRCA1	cg19015955	FALSE	BC	0.116593	0.57743	0.0763812	0.509942
BRCA1	cg19015955	FALSE	BLCA	0.0511298	0.51571	0.0465195	0.484317
BRCA1	cg19015955	FALSE	CESC	0.109978	0.572131	0.0203009	0.503193
BRCA1	cg19015955	FALSE	COAD	0.0815022	0.540998	0.0274264	0.478801
BRCA1	cg19015955	FALSE	ESCA	0.103747	0.582917	0.0376508	0.486496
BRCA1	cg19015955	FALSE	GBM	0.0750622	0.517975	0.0356325	0.521817
BRCA1	cg19015955	FALSE	HNSC	0.0792057	0.551061	0.0402109	0.515363
BRCA1	cg19015955	FALSE	KIRC	0.0648437	0.556046	0.0430494	0.534565
BRCA1	cg19015955	FALSE	KIRP	0.128234	0.627519	0.0351105	0.560219
BRCA1	cg19015955	FALSE	LGG	0.129281	0.664755	NA	NA
BRCA1	cg19015955	FALSE	LIHC	0.104831	0.571322	0.0261977	0.53199
BRCA1	cg19015955	FALSE	LUAD	0.06423	0.549154	0.0357137	0.501767
BRCA1	cg19015955	FALSE	LUSC	0.0904063	0.539802	0.0346418	0.484146
BRCA1	cg19015955	FALSE	OV	0.124653	0.574738	0.0625373	0.571364
BRCA1	cg19015955	FALSE	PAAD	0.048416	0.52531	0.0606844	0.521031
BRCA1	cg19015955	FALSE	PCPG	0.0495592	0.489515	0.000909142	0.55081
BRCA1	cg19015955	FALSE	PRAD	0.0839845	0.559038	0.0582123	0.528164
BRCA1	cg19015955	FALSE	SKCM	0.10209	0.58071	0.0350314	0.539878
BRCA1	cg19015955	FALSE	STAD	0.119622	0.554886	0.00525147	0.450584
BRCA1	cg19015955	FALSE	TGCT	0.0901143	0.380499	NA	NA
BRCA1	cg19015955	FALSE	THCA	0.0548916	0.515749	0.0392575	0.503492
BRCA1	cg19015955	FALSE	THYM	0.0446505	0.471859	0.0418447	0.489044
BRCA1	cg19015955	FALSE	UCEC	0.129775	0.554189	0.0390736	0.484151
BRCA1	cg19088651	TRUE	BC	0.0434178	0.0602979	0.0566716	0.0827014
BRCA1	cg19088651	TRUE	BLCA	0.0158798	0.0478661	0.0107194	0.0540292
BRCA1	cg19088651	TRUE	CESC	0.0217518	0.0541727	0.00843262	0.0538
BRCA1	cg19088651	TRUE	COAD	0.0149426	0.0491755	0.0156542	0.0495977
BRCA1	cg19088651	TRUE	ESCA	0.0203552	0.0470719	0.00929141	0.0487439
BRCA1	cg19088651	TRUE	GBM	0.0279121	0.0524935	0.0152489	0.0508154
BRCA1	cg19088651	TRUE	HNSC	0.0140823	0.0472932	0.00926072	0.0498572
BRCA1	cg19088651	TRUE	KIRC	0.0188446	0.0508355	0.021637	0.053922
BRCA1	cg19088651	TRUE	KIRP	0.0136437	0.0419128	0.00707647	0.0468258
BRCA1	cg19088651	TRUE	LGG	0.0150998	0.0490888	NA	NA
BRCA1	cg19088651	TRUE	LIHC	0.0216677	0.0493673	0.0153453	0.0501624
BRCA1	cg19088651	TRUE	LUAD	0.0160063	0.049993	0.0201878	0.0528822
BRCA1	cg19088651	TRUE	LUSC	0.0171572	0.0493401	0.0109149	0.0468667
BRCA1	cg19088651	TRUE	OV	0.0786144	0.0992809	0.0363072	0.0832506
BRCA1	cg19088651	TRUE	PAAD	0.0158863	0.0515721	0.015644	0.054108
BRCA1	cg19088651	TRUE	PCPG	0.0137165	0.046145	0.004408	0.0399497
BRCA1	cg19088651	TRUE	PRAD	0.0178626	0.0489144	0.0100234	0.0471755
BRCA1	cg19088651	TRUE	SKCM	0.0143033	0.0485565	0.00457329	0.0477559
BRCA1	cg19088651	TRUE	STAD	0.0250973	0.055938	0.00344317	0.0501705
BRCA1	cg19088651	TRUE	TGCT	0.0361783	0.048513	NA	NA
BRCA1	cg19088651	TRUE	THCA	0.0108342	0.0497338	0.0115237	0.05003
BRCA1	cg19088651	TRUE	THYM	0.016057	0.0470607	0.00316514	0.0459958
BRCA1	cg19088651	TRUE	UCEC	0.0244917	0.0541547	0.0143779	0.0544574
BRCA1	cg19179150	FALSE	BC	0.128	0.703289	0.0859588	0.632938
BRCA1	cg19179150	FALSE	BLCA	0.0927374	0.540884	0.0376592	0.574677
BRCA1	cg19179150	FALSE	CESC	0.14296	0.634019	0.0286656	0.642654
BRCA1	cg19179150	FALSE	COAD	0.115125	0.676836	0.0477415	0.599546
BRCA1	cg19179150	FALSE	ESCA	0.112136	0.673681	0.0668857	0.601492
BRCA1	cg19179150	FALSE	GBM	0.134334	0.706143	0.0237164	0.742097
BRCA1	cg19179150	FALSE	HNSC	0.106205	0.639538	0.0495436	0.598624
BRCA1	cg19179150	FALSE	KIRC	0.0755761	0.68234	0.054596	0.686802
BRCA1	cg19179150	FALSE	KIRP	0.107053	0.741191	0.0447646	0.709079
BRCA1	cg19179150	FALSE	LGG	0.0772888	0.767997	NA	NA
BRCA1	cg19179150	FALSE	LIHC	0.115311	0.702179	0.0444607	0.677677
BRCA1	cg19179150	FALSE	LUAD	0.0868024	0.636281	0.0290559	0.616848
BRCA1	cg19179150	FALSE	LUSC	0.116628	0.63875	0.043215	0.600579
BRCA1	cg19179150	FALSE	OV	0.18211	0.671796	0.117174	0.76864
BRCA1	cg19179150	FALSE	PAAD	0.0948253	0.62066	0.190622	0.662843
BRCA1	cg19179150	FALSE	PCPG	0.143015	0.628432	0.00178142	0.671681
BRCA1	cg19179150	FALSE	PRAD	0.0842812	0.73912	0.0608184	0.681348
BRCA1	cg19179150	FALSE	SKCM	0.139155	0.65609	0.000967236	0.613157
BRCA1	cg19179150	FALSE	STAD	0.133355	0.627101	0.00381592	0.61275
BRCA1	cg19179150	FALSE	TGCT	0.13688	0.423273	NA	NA
BRCA1	cg19179150	FALSE	THCA	0.130773	0.67712	0.0496426	0.654741
BRCA1	cg19179150	FALSE	THYM	0.0682756	0.531577	0.0163492	0.536869
BRCA1	cg19179150	FALSE	UCEC	0.18262	0.691384	0.0484147	0.659047
BRCA1	cg19442659	FALSE	BC	0.200998	0.569468	0.0955558	0.547
BRCA1	cg19442659	FALSE	BLCA	0.348579	0.447963	0.0467582	0.606583
BRCA1	cg19442659	FALSE	CESC	0.300304	0.432122	0.0394361	0.628006
BRCA1	cg19442659	FALSE	COAD	0.283764	0.519055	0.0921103	0.559629
BRCA1	cg19442659	FALSE	ESCA	0.183733	0.329046	0.0872808	0.477748
BRCA1	cg19442659	FALSE	GBM	0.147618	0.663829	0.0273859	0.687076
BRCA1	cg19442659	FALSE	HNSC	0.218639	0.442743	0.104007	0.539739
BRCA1	cg19442659	FALSE	KIRC	0.186232	0.612285	0.0674974	0.674011
BRCA1	cg19442659	FALSE	KIRP	0.174541	0.700106	0.0471719	0.691114
BRCA1	cg19442659	FALSE	LGG	0.16499	0.739126	NA	NA
BRCA1	cg19442659	FALSE	LIHC	0.257544	0.595431	0.0973562	0.65362
BRCA1	cg19442659	FALSE	LUAD	0.222292	0.561882	0.0939227	0.599271
BRCA1	cg19442659	FALSE	LUSC	0.215835	0.456684	0.084806	0.603545
BRCA1	cg19442659	FALSE	OV	0.293655	0.611634	0.162753	0.536749
BRCA1	cg19442659	FALSE	PAAD	0.143589	0.498745	0.111791	0.522963
BRCA1	cg19442659	FALSE	PCPG	0.24781	0.678257	0.0566061	0.649628
BRCA1	cg19442659	FALSE	PRAD	0.159688	0.575432	0.0938558	0.543509
BRCA1	cg19442659	FALSE	SKCM	0.293733	0.559068	0.0391933	0.485059
BRCA1	cg19442659	FALSE	STAD	0.218162	0.373635	0.0365721	0.54395
BRCA1	cg19442659	FALSE	TGCT	0.199386	0.387083	NA	NA
BRCA1	cg19442659	FALSE	THCA	0.207991	0.710352	0.0623953	0.681967
BRCA1	cg19442659	FALSE	THYM	0.222485	0.650517	0.0200343	0.699864
BRCA1	cg19442659	FALSE	UCEC	0.267887	0.320737	0.0700428	0.631844
BRCA1	cg19454999	FALSE	BC	0.222121	0.641622	0.176038	0.62835
BRCA1	cg19454999	FALSE	BLCA	0.27808	0.609654	0.0737247	0.764107
BRCA1	cg19454999	FALSE	CESC	0.215435	0.592848	0.0514238	0.704084
BRCA1	cg19454999	FALSE	COAD	0.246125	0.648668	0.0973005	0.670793
BRCA1	cg19454999	FALSE	ESCA	0.17983	0.57241	0.122382	0.630209
BRCA1	cg19454999	FALSE	GBM	0.227323	0.7871	0.0173431	0.699542
BRCA1	cg19454999	FALSE	HNSC	0.179101	0.609175	0.10384	0.677337
BRCA1	cg19454999	FALSE	KIRC	0.230141	0.7581	0.0932363	0.721485
BRCA1	cg19454999	FALSE	KIRP	0.248438	0.736927	0.0831035	0.757014
BRCA1	cg19454999	FALSE	LGG	0.289775	0.719741	NA	NA
BRCA1	cg19454999	FALSE	LIHC	0.241622	0.694181	0.106982	0.734256
BRCA1	cg19454999	FALSE	LUAD	0.185198	0.694714	0.136628	0.699928
BRCA1	cg19454999	FALSE	LUSC	0.194854	0.619675	0.0854698	0.709898
BRCA1	cg19454999	FALSE	OV	0.318662	0.672845	0.112285	0.577028
BRCA1	cg19454999	FALSE	PAAD	0.130322	0.633697	0.202397	0.591001
BRCA1	cg19454999	FALSE	PCPG	0.294586	0.619654	0.0427954	0.71783
BRCA1	cg19454999	FALSE	PRAD	0.170448	0.60668	0.0994262	0.640471
BRCA1	cg19454999	FALSE	SKCM	0.222562	0.523366	0.0439595	0.591673
BRCA1	cg19454999	FALSE	STAD	0.182692	0.633479	0.0426804	0.682187
BRCA1	cg19454999	FALSE	TGCT	0.203908	0.577208	NA	NA
BRCA1	cg19454999	FALSE	THCA	0.248469	0.840866	0.122426	0.756345
BRCA1	cg19454999	FALSE	THYM	0.225706	0.717043	0.0572799	0.737116
BRCA1	cg19454999	FALSE	UCEC	0.216138	0.531875	0.0827922	0.735033
BRCA1	cg19531713	TRUE	BC	0.0287418	0.0669281	0.0250041	0.0667659
BRCA1	cg19531713	TRUE	BLCA	0.032214	0.0609003	0.0246822	0.0879994
BRCA1	cg19531713	TRUE	CESC	0.0349191	0.0709349	0.0214811	0.0747261
BRCA1	cg19531713	TRUE	COAD	0.0393927	0.0717922	0.0317755	0.0671596
BRCA1	cg19531713	TRUE	ESCA	0.0250113	0.0483442	0.0125689	0.0441565
BRCA1	cg19531713	TRUE	GBM	0.033435	0.0760015	0.0388977	0.0787086
BRCA1	cg19531713	TRUE	HNSC	0.0324329	0.0733588	0.0190837	0.0793682
BRCA1	cg19531713	TRUE	KIRC	0.0326773	0.0645263	0.0300824	0.0713071
BRCA1	cg19531713	TRUE	KIRP	0.0297957	0.0716077	0.021648	0.0812502
BRCA1	cg19531713	TRUE	LGG	0.0281791	0.0623524	NA	NA
BRCA1	cg19531713	TRUE	LIHC	0.0392957	0.07538	0.0188251	0.0953364
BRCA1	cg19531713	TRUE	LUAD	0.0302008	0.0782219	0.0217481	0.0672754
BRCA1	cg19531713	TRUE	LUSC	0.034485	0.0713757	0.017523	0.0672669
BRCA1	cg19531713	TRUE	OV	0.0277376	0.0515199	0.00602061	0.0394146
BRCA1	cg19531713	TRUE	PAAD	0.0219272	0.0544643	0.00638459	0.0626946
BRCA1	cg19531713	TRUE	PCPG	0.0143875	0.0479539	0.00857406	0.0458163
BRCA1	cg19531713	TRUE	PRAD	0.0320239	0.063564	0.0241247	0.0850477
BRCA1	cg19531713	TRUE	SKCM	0.04151	0.0708236	0.0326558	0.087031
BRCA1	cg19531713	TRUE	STAD	0.0356399	0.0750231	0.00555203	0.0862462
BRCA1	cg19531713	TRUE	TGCT	0.0579995	0.0601002	NA	NA
BRCA1	cg19531713	TRUE	THCA	0.027261	0.0839405	0.0226908	0.0911158
BRCA1	cg19531713	TRUE	THYM	0.0140137	0.0445714	0.00585707	0.056342
BRCA1	cg19531713	TRUE	UCEC	0.0324398	0.081474	0.0360774	0.089808
BRCA1	cg20130344	FALSE	BC	0.00794	0.0232291	0.00666816	0.0228897
BRCA1	cg20130344	FALSE	BLCA	0.00753073	0.0226625	0.0219751	0.0342066
BRCA1	cg20130344	FALSE	CESC	0.00716691	0.0217777	0.00720504	0.0261342
BRCA1	cg20130344	FALSE	COAD	0.0107266	0.025521	0.00641959	0.0252842
BRCA1	cg20130344	FALSE	ESCA	0.0048563	0.0200438	0.00227029	0.0190316
BRCA1	cg20130344	FALSE	GBM	0.00870644	0.0222748	0.00208642	0.0251929
BRCA1	cg20130344	FALSE	HNSC	0.00914872	0.0227573	0.00811636	0.0207656
BRCA1	cg20130344	FALSE	KIRC	0.0075728	0.0208961	0.00635998	0.0188052
BRCA1	cg20130344	FALSE	KIRP	0.0066502	0.0208572	0.0046532	0.0193636
BRCA1	cg20130344	FALSE	LGG	0.00624511	0.0218826	NA	NA
BRCA1	cg20130344	FALSE	LIHC	0.00685538	0.0214933	0.00646778	0.0212443
BRCA1	cg20130344	FALSE	LUAD	0.00687628	0.0225487	0.00680374	0.0215157
BRCA1	cg20130344	FALSE	LUSC	0.00643304	0.0223955	0.00612044	0.0161282
BRCA1	cg20130344	FALSE	OV	0.00460615	0.0228388	0.00454321	0.0227355
BRCA1	cg20130344	FALSE	PAAD	0.00628506	0.0218421	0.00827687	0.0152303
BRCA1	cg20130344	FALSE	PCPG	0.00539364	0.0231852	0.00581096	0.0201656
BRCA1	cg20130344	FALSE	PRAD	0.00775452	0.0224851	0.00857635	0.0210434
BRCA1	cg20130344	FALSE	SKCM	0.00467813	0.020083	0.000985593	0.0179246
BRCA1	cg20130344	FALSE	STAD	0.00689518	0.0208857	0.00239335	0.0258627
BRCA1	cg20130344	FALSE	TGCT	0.00605365	0.0226718	NA	NA
BRCA1	cg20130344	FALSE	THCA	0.00678382	0.0220292	0.00855112	0.0236346
BRCA1	cg20130344	FALSE	THYM	0.00550164	0.0227006	0.00609483	0.0235195
BRCA1	cg20130344	FALSE	UCEC	0.00974218	0.024885	0.0219384	0.0281417
BRCA1	cg20185525	FALSE	BC	0.184894	0.846042	0.229124	0.741643
BRCA1	cg20185525	FALSE	BLCA	0.21073	0.841153	0.0773854	0.840545
BRCA1	cg20185525	FALSE	CESC	0.263944	0.788717	0.060273	0.901702
BRCA1	cg20185525	FALSE	COAD	0.140909	0.849798	0.0428947	0.854878
BRCA1	cg20185525	FALSE	ESCA	0.281626	0.714736	0.0534471	0.818835
BRCA1	cg20185525	FALSE	GBM	0.152678	0.875719	0.00793889	0.887666
BRCA1	cg20185525	FALSE	HNSC	0.168777	0.832516	0.0478635	0.868829
BRCA1	cg20185525	FALSE	KIRC	0.167181	0.881422	0.2031	0.891834
BRCA1	cg20185525	FALSE	KIRP	0.108765	0.869776	0.0236652	0.8993
BRCA1	cg20185525	FALSE	LGG	0.0453431	0.874697	NA	NA
BRCA1	cg20185525	FALSE	LIHC	0.0752912	0.856547	0.0389046	0.885817
BRCA1	cg20185525	FALSE	LUAD	0.12865	0.870466	0.0361411	0.881857
BRCA1	cg20185525	FALSE	LUSC	0.194523	0.8198	0.0124687	0.893287
BRCA1	cg20185525	FALSE	OV	0.084249	0.580157	0.0324348	0.57843
BRCA1	cg20185525	FALSE	PAAD	0.0778028	0.853279	0.0391947	0.863993
BRCA1	cg20185525	FALSE	PCPG	0.136028	0.817516	0.0759554	0.711483
BRCA1	cg20185525	FALSE	PRAD	0.0558423	0.867332	0.0398139	0.885321
BRCA1	cg20185525	FALSE	SKCM	0.139879	0.841424	0.0480525	0.832198
BRCA1	cg20185525	FALSE	STAD	0.264716	0.714694	0.0141118	0.872447
BRCA1	cg20185525	FALSE	TGCT	0.192226	0.633556	NA	NA
BRCA1	cg20185525	FALSE	THCA	0.0421718	0.889367	0.0501403	0.887847
BRCA1	cg20185525	FALSE	THYM	0.10241	0.767474	0.0141649	0.811746
BRCA1	cg20185525	FALSE	UCEC	0.325112	0.644671	0.0614477	0.83937
BRCA1	cg20187250	TRUE	BC	0.00576745	0.0197011	0.00659651	0.0203246
BRCA1	cg20187250	TRUE	BLCA	0.00362195	0.0185939	0.00374647	0.0185512
BRCA1	cg20187250	TRUE	CESC	0.00319515	0.01891	0.00164579	0.0197017
BRCA1	cg20187250	TRUE	COAD	0.00410036	0.0173917	0.00302271	0.0169434
BRCA1	cg20187250	TRUE	ESCA	0.00311769	0.0181388	0.00197385	0.0169922
BRCA1	cg20187250	TRUE	GBM	0.0030689	0.0189129	0.000950156	0.018558
BRCA1	cg20187250	TRUE	HNSC	0.00360105	0.0179692	0.00327467	0.0166927
BRCA1	cg20187250	TRUE	KIRC	0.00384856	0.0175026	0.00559101	0.0174842
BRCA1	cg20187250	TRUE	KIRP	0.00348189	0.0168779	0.00299103	0.0161508
BRCA1	cg20187250	TRUE	LGG	0.00341558	0.0190272	NA	NA
BRCA1	cg20187250	TRUE	LIHC	0.00397564	0.0190372	0.00263538	0.0170284
BRCA1	cg20187250	TRUE	LUAD	0.00365525	0.0176028	0.00428756	0.0174319
BRCA1	cg20187250	TRUE	LUSC	0.00417203	0.0177654	0.00148685	0.0152311
BRCA1	cg20187250	TRUE	OV	0.0144845	0.0273509	0.00756453	0.0190905
BRCA1	cg20187250	TRUE	PAAD	0.00343112	0.0197503	0.00527807	0.0184123
BRCA1	cg20187250	TRUE	PCPG	0.00346724	0.0198753	0.00187602	0.0201746
BRCA1	cg20187250	TRUE	PRAD	0.00413402	0.0181363	0.00218942	0.0170706
BRCA1	cg20187250	TRUE	SKCM	0.00350875	0.0181024	0.00170879	0.0188043
BRCA1	cg20187250	TRUE	STAD	0.00403421	0.0192803	4.02248e-05	0.0178464
BRCA1	cg20187250	TRUE	TGCT	0.00751636	0.0188947	NA	NA
BRCA1	cg20187250	TRUE	THCA	0.00292277	0.0182469	0.00384421	0.0187193
BRCA1	cg20187250	TRUE	THYM	0.00331304	0.0180406	0.000238326	0.0198831
BRCA1	cg20187250	TRUE	UCEC	0.00566284	0.0187477	0.00333148	0.0191655
BRCA1	cg20760063	TRUE	BC	0.0528101	0.0683751	0.054508	0.0771335
BRCA1	cg20760063	TRUE	BLCA	0.0361993	0.0541458	0.146561	0.149518
BRCA1	cg20760063	TRUE	CESC	0.0318253	0.0575349	0.0289586	0.0796163
BRCA1	cg20760063	TRUE	COAD	0.0429103	0.0832237	0.0260096	0.0684619
BRCA1	cg20760063	TRUE	ESCA	0.0262264	0.0465256	0.0143863	0.0415391
BRCA1	cg20760063	TRUE	GBM	0.0580514	0.0788924	0.0486397	0.0958235
BRCA1	cg20760063	TRUE	HNSC	0.0426148	0.067913	0.0564611	0.0941689
BRCA1	cg20760063	TRUE	KIRC	0.0442473	0.0617636	0.0522068	0.055456
BRCA1	cg20760063	TRUE	KIRP	0.0269627	0.0574131	0.0237715	0.0647951
BRCA1	cg20760063	TRUE	LGG	0.0272806	0.0496396	NA	NA
BRCA1	cg20760063	TRUE	LIHC	0.0389039	0.0515418	0.031785	0.0790366
BRCA1	cg20760063	TRUE	LUAD	0.0388069	0.0603136	0.0436219	0.0735997
BRCA1	cg20760063	TRUE	LUSC	0.0456586	0.0550232	0.0149738	0.0528533
BRCA1	cg20760063	TRUE	OV	0.0128469	0.0299805	0.0100823	0.0289953
BRCA1	cg20760063	TRUE	PAAD	0.0237196	0.0511745	0.0207596	0.0521781
BRCA1	cg20760063	TRUE	PCPG	0.0145773	0.049606	0.0221117	0.0419034
BRCA1	cg20760063	TRUE	PRAD	0.0325534	0.0613751	0.0245105	0.0720428
BRCA1	cg20760063	TRUE	SKCM	0.0294367	0.0485583	0.00646671	0.0407896
BRCA1	cg20760063	TRUE	STAD	0.0296475	0.0449928	0.0163466	0.0822356
BRCA1	cg20760063	TRUE	TGCT	0.0930432	0.0756229	NA	NA
BRCA1	cg20760063	TRUE	THCA	0.0544844	0.0722797	0.0768937	0.0848695
BRCA1	cg20760063	TRUE	THYM	0.0267545	0.0585328	0.0164891	0.0750987
BRCA1	cg20760063	TRUE	UCEC	0.0775372	0.0776143	0.134172	0.125416
BRCA1	cg20865239	FALSE	BC	0.00497684	0.0212717	0.00355524	0.0203544
BRCA1	cg20865239	FALSE	BLCA	0.00413597	0.0209619	0.00465472	0.0216092
BRCA1	cg20865239	FALSE	CESC	0.0036192	0.0213162	0.00291319	0.022683
BRCA1	cg20865239	FALSE	COAD	0.00425339	0.0199206	0.00290849	0.0188685
BRCA1	cg20865239	FALSE	ESCA	0.00358117	0.0207614	0.00218395	0.0204357
BRCA1	cg20865239	FALSE	GBM	0.00368882	0.0199468	2.57282e-05	0.0204796
BRCA1	cg20865239	FALSE	HNSC	0.00398614	0.0203356	0.00378666	0.0195162
BRCA1	cg20865239	FALSE	KIRC	0.0031899	0.0192927	0.00325915	0.0182743
BRCA1	cg20865239	FALSE	KIRP	0.00313831	0.0196182	0.00298465	0.0190173
BRCA1	cg20865239	FALSE	LGG	0.00378798	0.0215465	NA	NA
BRCA1	cg20865239	FALSE	LIHC	0.00390221	0.0216113	0.00273931	0.0206498
BRCA1	cg20865239	FALSE	LUAD	0.0038362	0.0198807	0.00277483	0.0196972
BRCA1	cg20865239	FALSE	LUSC	0.00380529	0.0194279	0.00207736	0.0171692
BRCA1	cg20865239	FALSE	OV	0.00504858	0.0255062	0.00481927	0.0228228
BRCA1	cg20865239	FALSE	PAAD	0.00463793	0.0227674	0.00456327	0.0165731
BRCA1	cg20865239	FALSE	PCPG	0.00394547	0.0233763	0.00149527	0.0244071
BRCA1	cg20865239	FALSE	PRAD	0.00410365	0.0215453	0.00361286	0.0199042
BRCA1	cg20865239	FALSE	SKCM	0.00300028	0.0201499	0.00167258	0.0206377
BRCA1	cg20865239	FALSE	STAD	0.00455588	0.0218416	0.00161702	0.021169
BRCA1	cg20865239	FALSE	TGCT	0.00422726	0.0198875	NA	NA
BRCA1	cg20865239	FALSE	THCA	0.00341325	0.0202544	0.00329813	0.0212628
BRCA1	cg20865239	FALSE	THYM	0.00252022	0.0196077	0.00170731	0.0209118
BRCA1	cg20865239	FALSE	UCEC	0.00530305	0.0213664	0.00470158	0.0215151
BRCA1	cg21253966	TRUE	BC	0.00788789	0.0225316	0.00903339	0.0219059
BRCA1	cg21253966	TRUE	BLCA	0.00553103	0.0206904	0.00569531	0.0226249
BRCA1	cg21253966	TRUE	CESC	0.00679581	0.0216276	0.00497988	0.019474
BRCA1	cg21253966	TRUE	COAD	0.00675189	0.0203982	0.00508891	0.0194264
BRCA1	cg21253966	TRUE	ESCA	0.0056109	0.0206829	0.0038134	0.0191825
BRCA1	cg21253966	TRUE	GBM	0.00622634	0.0210952	0.00236365	0.0198622
BRCA1	cg21253966	TRUE	HNSC	0.00508056	0.0205392	0.00529629	0.0194298
BRCA1	cg21253966	TRUE	KIRC	0.00667526	0.0191744	0.00823566	0.0182847
BRCA1	cg21253966	TRUE	KIRP	0.00494147	0.0193309	0.00281258	0.0189081
BRCA1	cg21253966	TRUE	LGG	0.00591397	0.0219547	NA	NA
BRCA1	cg21253966	TRUE	LIHC	0.00760634	0.0233899	0.00458812	0.0195796
BRCA1	cg21253966	TRUE	LUAD	0.00533456	0.0208589	0.0062194	0.0211104
BRCA1	cg21253966	TRUE	LUSC	0.00605666	0.0209459	0.00380699	0.0178055
BRCA1	cg21253966	TRUE	OV	0.0372196	0.0440242	0.0116529	0.0405281
BRCA1	cg21253966	TRUE	PAAD	0.00570205	0.0227394	0.00538039	0.0218752
BRCA1	cg21253966	TRUE	PCPG	0.00413584	0.0213523	0.00311979	0.0210564
BRCA1	cg21253966	TRUE	PRAD	0.00586383	0.0202769	0.0029663	0.0182064
BRCA1	cg21253966	TRUE	SKCM	0.00531644	0.0210618	0.00441188	0.027418
BRCA1	cg21253966	TRUE	STAD	0.00623971	0.0228812	0.000605172	0.0185523
BRCA1	cg21253966	TRUE	TGCT	0.0114173	0.0219454	NA	NA
BRCA1	cg21253966	TRUE	THCA	0.00523173	0.0208087	0.00655653	0.0215438
BRCA1	cg21253966	TRUE	THYM	0.00520466	0.0231083	0.00175626	0.0249574
BRCA1	cg21253966	TRUE	UCEC	0.00820343	0.0222316	0.00678214	0.0218593
BRCA1	cg21269893	FALSE	BC	0.00580949	0.0205931	0.00790928	0.0196918
BRCA1	cg21269893	FALSE	BLCA	0.0055805	0.0196668	0.00847614	0.0216995
BRCA1	cg21269893	FALSE	CESC	0.00473353	0.0201234	0.004997	0.0243808
BRCA1	cg21269893	FALSE	COAD	0.00748266	0.0213237	0.0046662	0.0209609
BRCA1	cg21269893	FALSE	ESCA	0.0042147	0.0184129	0.00410125	0.0177496
BRCA1	cg21269893	FALSE	GBM	0.00863427	0.0202434	0.00707501	0.0240426
BRCA1	cg21269893	FALSE	HNSC	0.00669866	0.0208388	0.00788049	0.0194007
BRCA1	cg21269893	FALSE	KIRC	0.00569965	0.0192996	0.00576496	0.018064
BRCA1	cg21269893	FALSE	KIRP	0.00480708	0.0184033	0.00412898	0.0184776
BRCA1	cg21269893	FALSE	LGG	0.00761008	0.0217729	NA	NA
BRCA1	cg21269893	FALSE	LIHC	0.0053784	0.0194582	0.0031098	0.0197078
BRCA1	cg21269893	FALSE	LUAD	0.00485586	0.0201819	0.00554413	0.0205712
BRCA1	cg21269893	FALSE	LUSC	0.00520565	0.0203305	0.00409194	0.0176871
BRCA1	cg21269893	FALSE	OV	0.00286575	0.0197483	0.00142031	0.0197224
BRCA1	cg21269893	FALSE	PAAD	0.00556866	0.0197092	0.00597124	0.0156018
BRCA1	cg21269893	FALSE	PCPG	0.0037387	0.0198368	0.0036377	0.0231447
BRCA1	cg21269893	FALSE	PRAD	0.00500992	0.0193259	0.00608848	0.0191743
BRCA1	cg21269893	FALSE	SKCM	0.00513659	0.0197931	0.000124459	0.0166054
BRCA1	cg21269893	FALSE	STAD	0.00552288	0.0190745	0.00161382	0.019024
BRCA1	cg21269893	FALSE	TGCT	0.00375068	0.0190013	NA	NA
BRCA1	cg21269893	FALSE	THCA	0.0051553	0.0205882	0.00468219	0.0222455
BRCA1	cg21269893	FALSE	THYM	0.00314573	0.0173085	0.00318326	0.0206571
BRCA1	cg21269893	FALSE	UCEC	0.00568361	0.0216938	0.00838577	0.0237741
BRCA1	cg21824114	FALSE	BC	0.0128354	0.0329855	0.0147257	0.0350539
BRCA1	cg21824114	FALSE	BLCA	0.00831476	0.0280368	0.00816507	0.0337858
BRCA1	cg21824114	FALSE	CESC	0.0095423	0.0317184	0.00235209	0.0322818
BRCA1	cg21824114	FALSE	COAD	0.0110733	0.0322659	0.0145985	0.0318974
BRCA1	cg21824114	FALSE	ESCA	0.00792581	0.0275663	0.00629714	0.0273397
BRCA1	cg21824114	FALSE	GBM	0.0131264	0.0343959	0.00482559	0.0317926
BRCA1	cg21824114	FALSE	HNSC	0.0100412	0.0323041	0.0107866	0.0355342
BRCA1	cg21824114	FALSE	KIRC	0.00970452	0.0301391	0.00766197	0.0296181
BRCA1	cg21824114	FALSE	KIRP	0.00912967	0.0289803	0.00891577	0.0328496
BRCA1	cg21824114	FALSE	LGG	0.00959914	0.0322975	NA	NA
BRCA1	cg21824114	FALSE	LIHC	0.00859932	0.0292237	0.00880385	0.0350687
BRCA1	cg21824114	FALSE	LUAD	0.008554	0.0321588	0.0120526	0.033206
BRCA1	cg21824114	FALSE	LUSC	0.00844411	0.0299525	0.00393035	0.0252593
BRCA1	cg21824114	FALSE	OV	0.0109211	0.0339475	0.00889691	0.029948
BRCA1	cg21824114	FALSE	PAAD	0.00903624	0.0289066	0.00609476	0.027773
BRCA1	cg21824114	FALSE	PCPG	0.00616592	0.0264711	0.00558693	0.0293289
BRCA1	cg21824114	FALSE	PRAD	0.00961768	0.0285656	0.00935689	0.0320424
BRCA1	cg21824114	FALSE	SKCM	0.00875289	0.0309676	0.00732836	0.0372167
BRCA1	cg21824114	FALSE	STAD	0.00784158	0.0288654	0.000268814	0.0250196
BRCA1	cg21824114	FALSE	TGCT	0.00697515	0.0248652	NA	NA
BRCA1	cg21824114	FALSE	THCA	0.00967973	0.0319345	0.00976264	0.0342522
BRCA1	cg21824114	FALSE	THYM	0.00644937	0.0230295	0.00331354	0.0517585
BRCA1	cg21824114	FALSE	UCEC	0.00988555	0.0334099	0.0164065	0.0319851
BRCA1	cg22435081	FALSE	BC	0.00390875	0.0197412	0.00459543	0.0190744
BRCA1	cg22435081	FALSE	BLCA	0.00322322	0.0191771	0.00293107	0.0200776
BRCA1	cg22435081	FALSE	CESC	0.00375569	0.0197203	0.00147061	0.0181044
BRCA1	cg22435081	FALSE	COAD	0.00405484	0.0198544	0.00336756	0.0186338
BRCA1	cg22435081	FALSE	ESCA	0.00312548	0.018727	0.00213581	0.0183464
BRCA1	cg22435081	FALSE	GBM	0.00375549	0.0193047	0.00578183	0.0213601
BRCA1	cg22435081	FALSE	HNSC	0.00407299	0.0201629	0.00266297	0.0194378
BRCA1	cg22435081	FALSE	KIRC	0.0029826	0.0181915	0.0032119	0.0171898
BRCA1	cg22435081	FALSE	KIRP	0.00357202	0.0182635	0.00328339	0.0191767
BRCA1	cg22435081	FALSE	LGG	0.00327978	0.0196628	NA	NA
BRCA1	cg22435081	FALSE	LIHC	0.00339118	0.0189531	0.00363371	0.0188111
BRCA1	cg22435081	FALSE	LUAD	0.00398417	0.0197072	0.00375586	0.0192637
BRCA1	cg22435081	FALSE	LUSC	0.00389262	0.0189831	0.00252965	0.0162733
BRCA1	cg22435081	FALSE	OV	0.00262128	0.0184862	0.00230805	0.0161022
BRCA1	cg22435081	FALSE	PAAD	0.00344495	0.020325	0.00402055	0.015541
BRCA1	cg22435081	FALSE	PCPG	0.00341924	0.0205622	0.00481792	0.0212714
BRCA1	cg22435081	FALSE	PRAD	0.00366919	0.0189747	0.00449158	0.0201321
BRCA1	cg22435081	FALSE	SKCM	0.00332971	0.0196744	0.00178087	0.0178432
BRCA1	cg22435081	FALSE	STAD	0.00347984	0.0195561	0.00251078	0.0180771
BRCA1	cg22435081	FALSE	TGCT	0.00238072	0.0171379	NA	NA
BRCA1	cg22435081	FALSE	THCA	0.00337807	0.0194843	0.00387244	0.0200471
BRCA1	cg22435081	FALSE	THYM	0.00295306	0.0168168	0.000701328	0.0172182
BRCA1	cg22435081	FALSE	UCEC	0.00448104	0.0204791	0.00392343	0.0204408
BRCA1	cg24806953	TRUE	BC	0.00727636	0.0215089	0.00756257	0.0212341
BRCA1	cg24806953	TRUE	BLCA	0.00543391	0.0201411	0.00555306	0.0202623
BRCA1	cg24806953	TRUE	CESC	0.00569171	0.020764	0.0031965	0.0206319
BRCA1	cg24806953	TRUE	COAD	0.00599981	0.0196753	0.0025158	0.0185244
BRCA1	cg24806953	TRUE	ESCA	0.00539096	0.0194882	0.00151452	0.0194229
BRCA1	cg24806953	TRUE	GBM	0.00524629	0.0196658	0.00211163	0.0217886
BRCA1	cg24806953	TRUE	HNSC	0.00477508	0.0193997	0.00421307	0.0170727
BRCA1	cg24806953	TRUE	KIRC	0.00580143	0.0179185	0.00760007	0.0166308
BRCA1	cg24806953	TRUE	KIRP	0.00514775	0.0185577	0.00193174	0.0168712
BRCA1	cg24806953	TRUE	LGG	0.00490064	0.0204445	NA	NA
BRCA1	cg24806953	TRUE	LIHC	0.00699678	0.0224543	0.00440475	0.0193169
BRCA1	cg24806953	TRUE	LUAD	0.00531513	0.0194677	0.00650287	0.0199518
BRCA1	cg24806953	TRUE	LUSC	0.00511904	0.0197106	0.00318887	0.0160871
BRCA1	cg24806953	TRUE	OV	0.0308826	0.0404604	0.0158421	0.0360528
BRCA1	cg24806953	TRUE	PAAD	0.00625693	0.0221286	0.00352562	0.0195342
BRCA1	cg24806953	TRUE	PCPG	0.00356668	0.0205859	0.0014796	0.0195909
BRCA1	cg24806953	TRUE	PRAD	0.00561266	0.0194275	0.00381261	0.0171298
BRCA1	cg24806953	TRUE	SKCM	0.0061262	0.019797	0.00143142	0.0200434
BRCA1	cg24806953	TRUE	STAD	0.00525001	0.0215073	0.00132888	0.0157481
BRCA1	cg24806953	TRUE	TGCT	0.011421	0.0228052	NA	NA
BRCA1	cg24806953	TRUE	THCA	0.00458168	0.0194102	0.00566419	0.0204926
BRCA1	cg24806953	TRUE	THYM	0.00541387	0.0232107	0.00281725	0.0227735
BRCA1	cg24806953	TRUE	UCEC	0.00792654	0.0212525	0.00618691	0.0208566
BRCA1	cg24900425	FALSE	BC	0.364758	0.754898	0.140998	0.814166
BRCA1	cg24900425	FALSE	BLCA	0.497736	0.540397	0.10051	0.838905
BRCA1	cg24900425	FALSE	CESC	0.428101	0.516545	0.044829	0.855043
BRCA1	cg24900425	FALSE	COAD	0.442849	0.663825	0.135588	0.658622
BRCA1	cg24900425	FALSE	ESCA	0.245674	0.389626	0.162111	0.737078
BRCA1	cg24900425	FALSE	GBM	0.041163	0.94077	0.00556917	0.86687
BRCA1	cg24900425	FALSE	HNSC	0.296033	0.55341	0.155942	0.790228
BRCA1	cg24900425	FALSE	KIRC	0.18624	0.921381	0.0964136	0.872264
BRCA1	cg24900425	FALSE	KIRP	0.158425	0.933756	0.0987235	0.873715
BRCA1	cg24900425	FALSE	LGG	0.0355067	0.940044	NA	NA
BRCA1	cg24900425	FALSE	LIHC	0.408845	0.827318	0.140126	0.822455
BRCA1	cg24900425	FALSE	LUAD	0.338178	0.740986	0.162658	0.83077
BRCA1	cg24900425	FALSE	LUSC	0.335828	0.585606	0.136857	0.845548
BRCA1	cg24900425	FALSE	OV	0.425715	0.891659	0.158482	0.819611
BRCA1	cg24900425	FALSE	PAAD	0.291034	0.649164	0.149317	0.704396
BRCA1	cg24900425	FALSE	PCPG	0.0376775	0.93297	0.102987	0.89523
BRCA1	cg24900425	FALSE	PRAD	0.308445	0.813878	0.174096	0.757295
BRCA1	cg24900425	FALSE	SKCM	0.415298	0.787212	0.0217227	0.63139
BRCA1	cg24900425	FALSE	STAD	0.285472	0.500652	0.0237982	0.757005
BRCA1	cg24900425	FALSE	TGCT	0.280871	0.453087	NA	NA
BRCA1	cg24900425	FALSE	THCA	0.0871331	0.93973	0.101722	0.846968
BRCA1	cg24900425	FALSE	THYM	0.350449	0.782117	0.0307886	0.863375
BRCA1	cg24900425	FALSE	UCEC	0.318855	0.364911	0.096533	0.849318
BRCA1	cg25067162	FALSE	BC	0.179257	0.199634	0.143055	0.234534
BRCA1	cg25067162	FALSE	BLCA	0.162134	0.150651	0.109328	0.326011
BRCA1	cg25067162	FALSE	CESC	0.14662	0.169737	0.0585487	0.303154
BRCA1	cg25067162	FALSE	COAD	0.111216	0.149251	0.0973164	0.207917
BRCA1	cg25067162	FALSE	ESCA	0.0974285	0.137176	0.104725	0.196777
BRCA1	cg25067162	FALSE	GBM	0.423596	0.430425	0.00763249	0.292227
BRCA1	cg25067162	FALSE	HNSC	0.134204	0.203578	0.124822	0.26793
BRCA1	cg25067162	FALSE	KIRC	0.208608	0.267917	0.120789	0.310098
BRCA1	cg25067162	FALSE	KIRP	0.243901	0.188175	0.11928	0.344602
BRCA1	cg25067162	FALSE	LGG	0.373426	0.418834	NA	NA
BRCA1	cg25067162	FALSE	LIHC	0.1587	0.156239	0.108627	0.25411
BRCA1	cg25067162	FALSE	LUAD	0.149973	0.230582	0.144726	0.331206
BRCA1	cg25067162	FALSE	LUSC	0.144218	0.210462	0.141006	0.328011
BRCA1	cg25067162	FALSE	OV	0.35742	0.234005	0.327684	0.155292
BRCA1	cg25067162	FALSE	PAAD	0.134163	0.222718	0.162997	0.219369
BRCA1	cg25067162	FALSE	PCPG	0.32487	0.268894	0.109117	0.311282
BRCA1	cg25067162	FALSE	PRAD	0.113574	0.151883	0.0800744	0.175728
BRCA1	cg25067162	FALSE	SKCM	0.110681	0.138817	0.00987339	0.202094
BRCA1	cg25067162	FALSE	STAD	0.154543	0.187568	0.0283724	0.276629
BRCA1	cg25067162	FALSE	TGCT	0.196914	0.231483	NA	NA
BRCA1	cg25067162	FALSE	THCA	0.337576	0.319551	0.118898	0.335419
BRCA1	cg25067162	FALSE	THYM	0.207305	0.273715	0.144895	0.383387
BRCA1	cg25067162	FALSE	UCEC	0.116236	0.133716	0.118096	0.319812
BRCA1	cg25288140	FALSE	BC	0.451226	0.661181	0.22962	0.721693
BRCA1	cg25288140	FALSE	BLCA	0.460775	0.465686	0.115243	0.786428
BRCA1	cg25288140	FALSE	CESC	0.372371	0.442483	0.0894978	0.750896
BRCA1	cg25288140	FALSE	COAD	0.49749	0.577439	0.101008	0.523749
BRCA1	cg25288140	FALSE	ESCA	0.169331	0.389183	0.236324	0.678316
BRCA1	cg25288140	FALSE	GBM	0.0954562	0.949788	0.0524933	0.794816
BRCA1	cg25288140	FALSE	HNSC	0.255862	0.468159	0.192366	0.739288
BRCA1	cg25288140	FALSE	KIRC	0.211291	0.891238	0.174027	0.770434
BRCA1	cg25288140	FALSE	KIRP	0.247332	0.933342	0.213956	0.787925
BRCA1	cg25288140	FALSE	LGG	0.096788	0.93685	NA	NA
BRCA1	cg25288140	FALSE	LIHC	0.487681	0.765019	0.213339	0.711286
BRCA1	cg25288140	FALSE	LUAD	0.399918	0.652183	0.272858	0.710822
BRCA1	cg25288140	FALSE	LUSC	0.320093	0.491863	0.241299	0.7416
BRCA1	cg25288140	FALSE	OV	0.478086	0.91524	0.257581	0.951245
BRCA1	cg25288140	FALSE	PAAD	0.292605	0.552277	0.160304	0.580867
BRCA1	cg25288140	FALSE	PCPG	0.103932	0.935445	0.179287	0.84238
BRCA1	cg25288140	FALSE	PRAD	0.389808	0.706092	0.244409	0.655291
BRCA1	cg25288140	FALSE	SKCM	0.490201	0.645955	0.0466415	0.490754
BRCA1	cg25288140	FALSE	STAD	0.201608	0.435941	0.0543651	0.616825
BRCA1	cg25288140	FALSE	TGCT	0.156499	0.393565	NA	NA
BRCA1	cg25288140	FALSE	THCA	0.127522	0.947672	0.180372	0.768041
BRCA1	cg25288140	FALSE	THYM	0.34265	0.699527	0.0675379	0.79996
BRCA1	cg25288140	FALSE	UCEC	0.227063	0.343089	0.157938	0.773985
BRCA1	cg25738236	FALSE	BC	0.202173	0.818446	0.144282	0.873539
BRCA1	cg25738236	FALSE	BLCA	0.354342	0.710333	0.157147	0.668775
BRCA1	cg25738236	FALSE	CESC	0.419534	0.718774	0.03934	0.82535
BRCA1	cg25738236	FALSE	COAD	0.221312	0.721531	0.116265	0.657779
BRCA1	cg25738236	FALSE	ESCA	0.431705	0.569227	0.0956203	0.840241
BRCA1	cg25738236	FALSE	GBM	0.209296	0.907477	0.108315	0.751077
BRCA1	cg25738236	FALSE	HNSC	0.333933	0.720372	0.164404	0.869996
BRCA1	cg25738236	FALSE	KIRC	0.167372	0.848452	0.102608	0.924405
BRCA1	cg25738236	FALSE	KIRP	0.124348	0.855156	0.0994283	0.892835
BRCA1	cg25738236	FALSE	LGG	0.153515	0.827832	NA	NA
BRCA1	cg25738236	FALSE	LIHC	0.209354	0.795708	0.14479	0.847889
BRCA1	cg25738236	FALSE	LUAD	0.18072	0.766578	0.0951901	0.864965
BRCA1	cg25738236	FALSE	LUSC	0.28518	0.719167	0.145624	0.896167
BRCA1	cg25738236	FALSE	OV	0.121453	0.84029	0.0626683	0.759045
BRCA1	cg25738236	FALSE	PAAD	0.204715	0.811001	0.125991	0.895566
BRCA1	cg25738236	FALSE	PCPG	0.113241	0.815981	0.0623224	0.772637
BRCA1	cg25738236	FALSE	PRAD	0.188511	0.808699	0.186448	0.817614
BRCA1	cg25738236	FALSE	SKCM	0.185765	0.830114	0.0924694	0.815595
BRCA1	cg25738236	FALSE	STAD	0.386686	0.578021	0.0503621	0.700839
BRCA1	cg25738236	FALSE	TGCT	0.215668	0.402354	NA	NA
BRCA1	cg25738236	FALSE	THCA	0.136841	0.792632	0.0902834	0.76118
BRCA1	cg25738236	FALSE	THYM	0.120088	0.695318	0.0140315	0.725143
BRCA1	cg25738236	FALSE	UCEC	0.424411	0.453863	0.109515	0.693648
BRCA1	cg26081003	FALSE	BC	0.0528963	0.111255	0.0438413	0.1077
BRCA1	cg26081003	FALSE	BLCA	0.0496669	0.113556	0.0209779	0.0980936
BRCA1	cg26081003	FALSE	CESC	0.0664483	0.129178	0.0343716	0.119166
BRCA1	cg26081003	FALSE	COAD	0.0401504	0.101973	0.0203321	0.0897856
BRCA1	cg26081003	FALSE	ESCA	0.0629973	0.131312	0.0487367	0.124423
BRCA1	cg26081003	FALSE	GBM	0.0422058	0.104221	0.01047	0.127207
BRCA1	cg26081003	FALSE	HNSC	0.0357738	0.108206	0.0442508	0.117944
BRCA1	cg26081003	FALSE	KIRC	0.0407192	0.100795	0.0414539	0.0914483
BRCA1	cg26081003	FALSE	KIRP	0.0421509	0.108689	0.030683	0.113822
BRCA1	cg26081003	FALSE	LGG	0.0425799	0.119959	NA	NA
BRCA1	cg26081003	FALSE	LIHC	0.0616917	0.117402	0.0367826	0.11286
BRCA1	cg26081003	FALSE	LUAD	0.0322835	0.105299	0.0415321	0.110375
BRCA1	cg26081003	FALSE	LUSC	0.0373357	0.0993507	0.0189394	0.0841159
BRCA1	cg26081003	FALSE	OV	0.0768885	0.228123	0.0970248	0.186248
BRCA1	cg26081003	FALSE	PAAD	0.0518667	0.132603	0.0300947	0.0875974
BRCA1	cg26081003	FALSE	PCPG	0.0530356	0.133169	0.00953448	0.122259
BRCA1	cg26081003	FALSE	PRAD	0.0479429	0.117117	0.0284603	0.10405
BRCA1	cg26081003	FALSE	SKCM	0.0530989	0.131663	0.00780349	0.131589
BRCA1	cg26081003	FALSE	STAD	0.059662	0.132548	0.0160918	0.0947123
BRCA1	cg26081003	FALSE	TGCT	0.0537714	0.0903093	NA	NA
BRCA1	cg26081003	FALSE	THCA	0.0329472	0.10677	0.033005	0.113357
BRCA1	cg26081003	FALSE	THYM	0.0252798	0.0959756	0.0166554	0.113202
BRCA1	cg26081003	FALSE	UCEC	0.0374497	0.109482	0.0223661	0.10208
BRCA1	cg26276233	FALSE	BC	0.29673	0.451479	0.207661	0.53845
BRCA1	cg26276233	FALSE	BLCA	0.335152	0.403935	0.122826	0.62444
BRCA1	cg26276233	FALSE	CESC	0.314341	0.416961	0.0567018	0.70162
BRCA1	cg26276233	FALSE	COAD	0.263628	0.377933	0.131935	0.472954
BRCA1	cg26276233	FALSE	ESCA	0.202155	0.341914	0.132064	0.505645
BRCA1	cg26276233	FALSE	GBM	0.239471	0.832719	0.0231064	0.590662
BRCA1	cg26276233	FALSE	HNSC	0.206492	0.445073	0.128053	0.581598
BRCA1	cg26276233	FALSE	KIRC	0.274073	0.626138	0.123317	0.595517
BRCA1	cg26276233	FALSE	KIRP	0.356114	0.550028	0.170971	0.620928
BRCA1	cg26276233	FALSE	LGG	0.266196	0.817507	NA	NA
BRCA1	cg26276233	FALSE	LIHC	0.312892	0.405195	0.124892	0.51553
BRCA1	cg26276233	FALSE	LUAD	0.261995	0.547848	0.147204	0.666368
BRCA1	cg26276233	FALSE	LUSC	0.253504	0.483633	0.142494	0.667317
BRCA1	cg26276233	FALSE	OV	0.496857	0.587794	0.358106	0.466755
BRCA1	cg26276233	FALSE	PAAD	0.211508	0.519568	0.168272	0.54555
BRCA1	cg26276233	FALSE	PCPG	0.386704	0.611724	0.055673	0.603756
BRCA1	cg26276233	FALSE	PRAD	0.279018	0.493034	0.183659	0.501371
BRCA1	cg26276233	FALSE	SKCM	0.242569	0.36887	0.0534987	0.481987
BRCA1	cg26276233	FALSE	STAD	0.2622	0.441001	0.0368581	0.619002
BRCA1	cg26276233	FALSE	TGCT	0.296525	0.406359	NA	NA
BRCA1	cg26276233	FALSE	THCA	0.274978	0.64887	0.135894	0.620299
BRCA1	cg26276233	FALSE	THYM	0.287209	0.641835	0.0192022	0.615255
BRCA1	cg26276233	FALSE	UCEC	0.2491	0.301839	0.133673	0.660365
BRCA1	cg26370022	FALSE	BC	0.175976	0.59548	0.112596	0.602854
BRCA1	cg26370022	FALSE	BLCA	0.272675	0.483581	0.0920834	0.632706
BRCA1	cg26370022	FALSE	CESC	0.257979	0.485666	0.0204614	0.591805
BRCA1	cg26370022	FALSE	COAD	0.210471	0.578501	0.0533697	0.585616
BRCA1	cg26370022	FALSE	ESCA	0.185813	0.398183	0.0911707	0.574806
BRCA1	cg26370022	FALSE	GBM	0.0901724	0.699311	0.00495193	0.591199
BRCA1	cg26370022	FALSE	HNSC	0.158377	0.492668	0.0734052	0.593898
BRCA1	cg26370022	FALSE	KIRC	0.133432	0.671283	0.0649027	0.627907
BRCA1	cg26370022	FALSE	KIRP	0.174352	0.664584	0.0716175	0.647272
BRCA1	cg26370022	FALSE	LGG	0.0970588	0.702907	NA	NA
BRCA1	cg26370022	FALSE	LIHC	0.211256	0.621614	0.0818411	0.664306
BRCA1	cg26370022	FALSE	LUAD	0.160123	0.594755	0.0863907	0.636077
BRCA1	cg26370022	FALSE	LUSC	0.174737	0.525946	0.0782606	0.634943
BRCA1	cg26370022	FALSE	OV	0.275134	0.604167	0.0739467	0.519088
BRCA1	cg26370022	FALSE	PAAD	0.142424	0.545567	0.105864	0.531706
BRCA1	cg26370022	FALSE	PCPG	0.184652	0.672563	0.0403675	0.566633
BRCA1	cg26370022	FALSE	PRAD	0.146589	0.597814	0.0714591	0.569737
BRCA1	cg26370022	FALSE	SKCM	0.248705	0.56968	0.0667818	0.533356
BRCA1	cg26370022	FALSE	STAD	0.207273	0.481986	0.0216762	0.637413
BRCA1	cg26370022	FALSE	TGCT	0.213172	0.430301	NA	NA
BRCA1	cg26370022	FALSE	THCA	0.180975	0.645197	0.0907076	0.60604
BRCA1	cg26370022	FALSE	THYM	0.183819	0.59081	0.0386816	0.645442
BRCA1	cg26370022	FALSE	UCEC	0.223412	0.364644	0.0703171	0.620984
BRCA1	cg26879546	FALSE	BC	0.0116982	0.972489	0.0126632	0.972649
BRCA1	cg26879546	FALSE	BLCA	0.190157	0.967719	0.0351309	0.951757
BRCA1	cg26879546	FALSE	CESC	0.332634	0.967663	0.0106073	0.976194
BRCA1	cg26879546	FALSE	COAD	0.0180606	0.972673	0.00890238	0.969387
BRCA1	cg26879546	FALSE	ESCA	0.426382	0.953495	0.00576646	0.972808
BRCA1	cg26879546	FALSE	GBM	0.00860095	0.97461	0.00127151	0.975179
BRCA1	cg26879546	FALSE	HNSC	0.261985	0.970624	0.0107695	0.974673
BRCA1	cg26879546	FALSE	KIRC	0.00713891	0.976447	0.0113325	0.977371
BRCA1	cg26879546	FALSE	KIRP	0.00956147	0.974443	0.00488877	0.977769
BRCA1	cg26879546	FALSE	LGG	0.00744945	0.973865	NA	NA
BRCA1	cg26879546	FALSE	LIHC	0.0155708	0.970506	0.00664989	0.974678
BRCA1	cg26879546	FALSE	LUAD	0.012912	0.973584	0.00999793	0.974133
BRCA1	cg26879546	FALSE	LUSC	0.213395	0.969514	0.00753213	0.97956
BRCA1	cg26879546	FALSE	OV	0.015322	0.954555	0.00916381	0.95574
BRCA1	cg26879546	FALSE	PAAD	0.0106478	0.972445	0.0128814	0.977707
BRCA1	cg26879546	FALSE	PCPG	0.0105727	0.96732	0.0104159	0.953939
BRCA1	cg26879546	FALSE	PRAD	0.0106922	0.97298	0.00605338	0.974351
BRCA1	cg26879546	FALSE	SKCM	0.01492	0.97357	0.135461	0.844094
BRCA1	cg26879546	FALSE	STAD	0.423959	0.934998	0.000247767	0.971084
BRCA1	cg26879546	FALSE	TGCT	0.263474	0.644123	NA	NA
BRCA1	cg26879546	FALSE	THCA	0.00809644	0.975455	0.00967211	0.974824
BRCA1	cg26879546	FALSE	THYM	0.0160951	0.959922	0.00413109	0.95925
BRCA1	cg26879546	FALSE	UCEC	0.452966	0.921355	0.027408	0.965575
BRCA1	cg26891576	TRUE	BC	0.0213846	0.043723	0.0155124	0.0413328
BRCA1	cg26891576	TRUE	BLCA	0.0223718	0.0436917	0.0650571	0.0583517
BRCA1	cg26891576	TRUE	CESC	0.0176911	0.0444084	0.00299934	0.0426703
BRCA1	cg26891576	TRUE	COAD	0.0359466	0.0574622	0.037496	0.0606323
BRCA1	cg26891576	TRUE	ESCA	0.020246	0.0449077	0.0104362	0.0317009
BRCA1	cg26891576	TRUE	GBM	0.0200662	0.0487756	0.00341724	0.0423499
BRCA1	cg26891576	TRUE	HNSC	0.0242363	0.0512775	0.0240191	0.0614246
BRCA1	cg26891576	TRUE	KIRC	0.0207285	0.0435831	0.0218339	0.0399666
BRCA1	cg26891576	TRUE	KIRP	0.0209459	0.0430287	0.0192482	0.0494323
BRCA1	cg26891576	TRUE	LGG	0.0186198	0.0436361	NA	NA
BRCA1	cg26891576	TRUE	LIHC	0.0211113	0.042222	0.0235522	0.0427281
BRCA1	cg26891576	TRUE	LUAD	0.0224722	0.048198	0.0160082	0.045497
BRCA1	cg26891576	TRUE	LUSC	0.0214978	0.0425893	0.0140293	0.0360915
BRCA1	cg26891576	TRUE	OV	0.0305454	0.0529267	0.00676488	0.0609424
BRCA1	cg26891576	TRUE	PAAD	0.0205591	0.0449497	0.013037	0.027917
BRCA1	cg26891576	TRUE	PCPG	0.0161612	0.0439439	0.0119063	0.0394183
BRCA1	cg26891576	TRUE	PRAD	0.0189984	0.04007	0.0196903	0.0434986
BRCA1	cg26891576	TRUE	SKCM	0.0196234	0.0504113	0.00715123	0.0637016
BRCA1	cg26891576	TRUE	STAD	0.0148351	0.038785	0.00342715	0.0309095
BRCA1	cg26891576	TRUE	TGCT	0.0354306	0.0457403	NA	NA
BRCA1	cg26891576	TRUE	THCA	0.0209594	0.0471841	0.0243583	0.0498448
BRCA1	cg26891576	TRUE	THYM	0.0148936	0.0413434	0.0220447	0.0623333
BRCA1	cg26891576	TRUE	UCEC	0.0203066	0.0504639	0.0297217	0.0595087
BRCA1	cg27383744	FALSE	BC	0.0398247	0.887088	0.0401165	0.891668
BRCA1	cg27383744	FALSE	BLCA	0.0430306	0.891042	0.0650454	0.853875
BRCA1	cg27383744	FALSE	CESC	0.0466259	0.895522	0.0182232	0.89093
BRCA1	cg27383744	FALSE	COAD	0.0686448	0.888846	0.044491	0.887494
BRCA1	cg27383744	FALSE	ESCA	0.0399833	0.878706	0.0210636	0.885234
BRCA1	cg27383744	FALSE	GBM	0.0371837	0.888098	0.0111502	0.887437
BRCA1	cg27383744	FALSE	HNSC	0.0439818	0.889098	0.0217409	0.904881
BRCA1	cg27383744	FALSE	KIRC	0.0325738	0.897602	0.0413258	0.897754
BRCA1	cg27383744	FALSE	KIRP	0.0322292	0.894546	0.027337	0.900924
BRCA1	cg27383744	FALSE	LGG	0.0352299	0.889891	NA	NA
BRCA1	cg27383744	FALSE	LIHC	0.0416366	0.883592	0.0245295	0.895195
BRCA1	cg27383744	FALSE	LUAD	0.191663	0.820831	0.065232	0.762988
BRCA1	cg27383744	FALSE	LUSC	0.046495	0.882413	0.0682423	0.777215
BRCA1	cg27383744	FALSE	OV	0.0489222	0.809129	0.0195009	0.799149
BRCA1	cg27383744	FALSE	PAAD	0.0364236	0.892503	0.0234182	0.898858
BRCA1	cg27383744	FALSE	PCPG	0.0332647	0.879016	0.0237614	0.857262
BRCA1	cg27383744	FALSE	PRAD	0.0350517	0.886585	0.0338811	0.898757
BRCA1	cg27383744	FALSE	SKCM	0.022863	0.8899	0.0282133	0.885814
BRCA1	cg27383744	FALSE	STAD	0.0472827	0.880334	0.00941176	0.891173
BRCA1	cg27383744	FALSE	TGCT	0.139268	0.736752	NA	NA
BRCA1	cg27383744	FALSE	THCA	0.0421192	0.891399	0.043107	0.888296
BRCA1	cg27383744	FALSE	THYM	0.101833	0.834286	0.0119066	0.869755
BRCA1	cg27383744	FALSE	UCEC	0.057152	0.863321	0.0739428	0.874781
BRCA1	cg27581762	FALSE	BC	0.16998	0.742147	0.0670791	0.787443
BRCA1	cg27581762	FALSE	BLCA	0.267999	0.619324	0.13679	0.699339
BRCA1	cg27581762	FALSE	CESC	0.282612	0.605194	0.0655117	0.788367
BRCA1	cg27581762	FALSE	COAD	0.229423	0.683672	0.101309	0.69221
BRCA1	cg27581762	FALSE	ESCA	0.184673	0.527497	0.0747677	0.760952
BRCA1	cg27581762	FALSE	GBM	0.112864	0.817754	0.05338	0.766445
BRCA1	cg27581762	FALSE	HNSC	0.183335	0.620141	0.0650614	0.786614
BRCA1	cg27581762	FALSE	KIRC	0.100614	0.819206	0.0545461	0.830483
BRCA1	cg27581762	FALSE	KIRP	0.106199	0.808317	0.0410227	0.847203
BRCA1	cg27581762	FALSE	LGG	0.0932083	0.812446	NA	NA
BRCA1	cg27581762	FALSE	LIHC	0.206066	0.759274	0.0568241	0.823363
BRCA1	cg27581762	FALSE	LUAD	0.162416	0.716557	0.0798235	0.791048
BRCA1	cg27581762	FALSE	LUSC	0.176182	0.625918	0.0870969	0.808068
BRCA1	cg27581762	FALSE	OV	0.230227	0.702474	0.0984309	0.673514
BRCA1	cg27581762	FALSE	PAAD	0.134784	0.683605	0.0606149	0.723653
BRCA1	cg27581762	FALSE	PCPG	0.135262	0.783911	0.0416467	0.739895
BRCA1	cg27581762	FALSE	PRAD	0.144471	0.731472	0.108063	0.794423
BRCA1	cg27581762	FALSE	SKCM	0.249542	0.690143	0.0169344	0.653135
BRCA1	cg27581762	FALSE	STAD	0.200256	0.573469	0.00429852	0.692851
BRCA1	cg27581762	FALSE	TGCT	0.196383	0.505604	NA	NA
BRCA1	cg27581762	FALSE	THCA	0.127092	0.800846	0.087654	0.766391
BRCA1	cg27581762	FALSE	THYM	0.176838	0.6606	0.0316822	0.728497
BRCA1	cg27581762	FALSE	UCEC	0.25106	0.47723	0.0737004	0.71075
BRCA2	cg00031759	TRUE	BC	0.0184834	0.0524741	0.0181341	0.0524774
BRCA2	cg00031759	TRUE	BLCA	0.017352	0.0526131	0.0359091	0.0597808
BRCA2	cg00031759	TRUE	CESC	0.015031	0.0522769	0.00411318	0.0492007
BRCA2	cg00031759	TRUE	COAD	0.018787	0.0640244	0.0143006	0.0558603
BRCA2	cg00031759	TRUE	ESCA	0.0171661	0.0504437	0.00692417	0.0508601
BRCA2	cg00031759	TRUE	GBM	0.0248034	0.053877	0.0135939	0.059069
BRCA2	cg00031759	TRUE	HNSC	0.0183999	0.0542531	0.0197139	0.0589238
BRCA2	cg00031759	TRUE	KIRC	0.0164822	0.0503186	0.0133946	0.0473147
BRCA2	cg00031759	TRUE	KIRP	0.0140129	0.0529789	0.0121809	0.0565755
BRCA2	cg00031759	TRUE	LGG	0.0149078	0.0499947	NA	NA
BRCA2	cg00031759	TRUE	LIHC	0.0150937	0.0502837	0.0136181	0.0598967
BRCA2	cg00031759	TRUE	LUAD	0.0139831	0.053785	0.0189428	0.0598785
BRCA2	cg00031759	TRUE	LUSC	0.01334	0.0503533	0.0107637	0.0470733
BRCA2	cg00031759	TRUE	OV	0.0101066	0.0314782	0.00765209	0.0355876
BRCA2	cg00031759	TRUE	PAAD	0.0123934	0.0502175	0.0214128	0.0358553
BRCA2	cg00031759	TRUE	PCPG	0.0154392	0.0558776	0.00628306	0.0544198
BRCA2	cg00031759	TRUE	PRAD	0.0143175	0.0509409	0.0157834	0.0566294
BRCA2	cg00031759	TRUE	SKCM	0.0147773	0.0527447	0.00435296	0.0577676
BRCA2	cg00031759	TRUE	STAD	0.0148142	0.0499537	0.00946995	0.0651436
BRCA2	cg00031759	TRUE	TGCT	0.0188645	0.0508607	NA	NA
BRCA2	cg00031759	TRUE	THCA	0.0145279	0.0544525	0.0141679	0.0539093
BRCA2	cg00031759	TRUE	THYM	0.0118716	0.0477137	0.00263382	0.0400363
BRCA2	cg00031759	TRUE	UCEC	0.0201788	0.0570593	0.0220575	0.0631558
BRCA2	cg03777697	FALSE	BC	0.0625803	0.87055	0.0432451	0.87132
BRCA2	cg03777697	FALSE	BLCA	0.0938059	0.848723	0.0516944	0.896616
BRCA2	cg03777697	FALSE	CESC	0.0783121	0.847525	0.062366	0.870079
BRCA2	cg03777697	FALSE	COAD	0.0377447	0.896772	0.0185493	0.893744
BRCA2	cg03777697	FALSE	ESCA	0.0685488	0.832228	0.0369531	0.854777
BRCA2	cg03777697	FALSE	GBM	0.0615291	0.859457	0.0440422	0.834521
BRCA2	cg03777697	FALSE	HNSC	0.0494463	0.867961	0.063272	0.887977
BRCA2	cg03777697	FALSE	KIRC	0.049064	0.887035	0.0528471	0.887755
BRCA2	cg03777697	FALSE	KIRP	0.0604502	0.861842	0.0250994	0.902874
BRCA2	cg03777697	FALSE	LGG	0.0875441	0.83726	NA	NA
BRCA2	cg03777697	FALSE	LIHC	0.168357	0.816512	0.0333236	0.89731
BRCA2	cg03777697	FALSE	LUAD	0.0497948	0.872119	0.0349982	0.883077
BRCA2	cg03777697	FALSE	LUSC	0.0557766	0.857505	0.0201551	0.896045
BRCA2	cg03777697	FALSE	OV	0.190147	0.697773	0.118937	0.735451
BRCA2	cg03777697	FALSE	PAAD	0.0908402	0.806109	0.0443541	0.848339
BRCA2	cg03777697	FALSE	PCPG	0.0385514	0.857259	0.0368472	0.849686
BRCA2	cg03777697	FALSE	PRAD	0.0967674	0.863028	0.0275205	0.891124
BRCA2	cg03777697	FALSE	SKCM	0.0602591	0.860446	0.0297268	0.807554
BRCA2	cg03777697	FALSE	STAD	0.0766127	0.853758	0.012449	0.911873
BRCA2	cg03777697	FALSE	TGCT	0.155365	0.751534	NA	NA
BRCA2	cg03777697	FALSE	THCA	0.0321301	0.892806	0.0533374	0.888132
BRCA2	cg03777697	FALSE	THYM	0.073212	0.837017	0.106541	0.810988
BRCA2	cg03777697	FALSE	UCEC	0.045782	0.88927	0.0495715	0.894243
BRCA2	cg05153735	TRUE	BC	0.0150212	0.0402343	0.0150713	0.040772
BRCA2	cg05153735	TRUE	BLCA	0.0115475	0.0355593	0.0214173	0.0392506
BRCA2	cg05153735	TRUE	CESC	0.0107204	0.0375384	0.00287671	0.0343216
BRCA2	cg05153735	TRUE	COAD	0.0119101	0.0412899	0.00901225	0.036034
BRCA2	cg05153735	TRUE	ESCA	0.00970552	0.0343881	0.0108957	0.0354402
BRCA2	cg05153735	TRUE	GBM	0.0160169	0.0413279	0.00750658	0.040332
BRCA2	cg05153735	TRUE	HNSC	0.0115932	0.0369622	0.0185439	0.0358408
BRCA2	cg05153735	TRUE	KIRC	0.00937243	0.0367281	0.00818214	0.0350668
BRCA2	cg05153735	TRUE	KIRP	0.0104179	0.0351782	0.00881766	0.0365966
BRCA2	cg05153735	TRUE	LGG	0.0118111	0.0381599	NA	NA
BRCA2	cg05153735	TRUE	LIHC	0.0100393	0.0362746	0.013017	0.0392519
BRCA2	cg05153735	TRUE	LUAD	0.0101374	0.036637	0.00857665	0.044075
BRCA2	cg05153735	TRUE	LUSC	0.0098533	0.0348982	0.00665251	0.0325111
BRCA2	cg05153735	TRUE	OV	0.00696195	0.0288642	0.00326759	0.0280031
BRCA2	cg05153735	TRUE	PAAD	0.00880881	0.0349124	0.00726472	0.030016
BRCA2	cg05153735	TRUE	PCPG	0.00943576	0.0377881	0.00741927	0.0421106
BRCA2	cg05153735	TRUE	PRAD	0.0102266	0.0349251	0.0105026	0.0364065
BRCA2	cg05153735	TRUE	SKCM	0.00871119	0.0341469	0.00643327	0.0366589
BRCA2	cg05153735	TRUE	STAD	0.00977939	0.0347147	0.00225443	0.0433142
BRCA2	cg05153735	TRUE	TGCT	0.0127614	0.0376857	NA	NA
BRCA2	cg05153735	TRUE	THCA	0.00895225	0.0371611	0.0112795	0.0383853
BRCA2	cg05153735	TRUE	THYM	0.00921003	0.0319321	0.00190267	0.0351832
BRCA2	cg05153735	TRUE	UCEC	0.0129348	0.040376	0.0133077	0.0424639
BRCA2	cg06935361	FALSE	BC	0.0872059	0.878284	0.0443687	0.859349
BRCA2	cg06935361	FALSE	BLCA	0.101414	0.854564	0.095936	0.853365
BRCA2	cg06935361	FALSE	CESC	0.168158	0.806058	0.0402477	0.91
BRCA2	cg06935361	FALSE	COAD	0.0599311	0.871975	0.0482781	0.827463
BRCA2	cg06935361	FALSE	ESCA	0.111758	0.815794	0.046915	0.861114
BRCA2	cg06935361	FALSE	GBM	0.0559825	0.888285	0.00335753	0.924613
BRCA2	cg06935361	FALSE	HNSC	0.147706	0.76892	0.259021	0.560052
BRCA2	cg06935361	FALSE	KIRC	0.0873277	0.843637	0.0267044	0.929476
BRCA2	cg06935361	FALSE	KIRP	0.0709468	0.868424	0.045715	0.911106
BRCA2	cg06935361	FALSE	LGG	0.0303289	0.910055	NA	NA
BRCA2	cg06935361	FALSE	LIHC	0.057627	0.875951	0.0569683	0.84863
BRCA2	cg06935361	FALSE	LUAD	0.105029	0.816361	0.0547498	0.846846
BRCA2	cg06935361	FALSE	LUSC	0.154793	0.737719	0.03779	0.853129
BRCA2	cg06935361	FALSE	OV	0.0553148	0.892541	0.00915112	0.917627
BRCA2	cg06935361	FALSE	PAAD	0.0864926	0.849421	0.116279	0.846176
BRCA2	cg06935361	FALSE	PCPG	0.0377082	0.891646	0.0336484	0.90472
BRCA2	cg06935361	FALSE	PRAD	0.0471084	0.892299	0.0607173	0.842828
BRCA2	cg06935361	FALSE	SKCM	0.0784039	0.853783	0.137558	0.723415
BRCA2	cg06935361	FALSE	STAD	0.104203	0.837874	0.0698819	0.722909
BRCA2	cg06935361	FALSE	TGCT	0.259755	0.59973	NA	NA
BRCA2	cg06935361	FALSE	THCA	0.0348134	0.919104	0.0558861	0.917026
BRCA2	cg06935361	FALSE	THYM	0.363355	0.474737	0.172989	0.445849
BRCA2	cg06935361	FALSE	UCEC	0.049334	0.90529	0.0326649	0.920542
BRCA2	cg08157964	TRUE	BC	0.00250114	0.0103015	0.00186482	0.00927784
BRCA2	cg08157964	TRUE	BLCA	0.00288818	0.0106079	0.00466382	0.0111374
BRCA2	cg08157964	TRUE	CESC	0.0032276	0.0114097	0.000841277	0.0100685
BRCA2	cg08157964	TRUE	COAD	0.00312272	0.0104192	0.00196945	0.0110123
BRCA2	cg08157964	TRUE	ESCA	0.00275864	0.0109905	0.00129871	0.00991431
BRCA2	cg08157964	TRUE	GBM	0.00263727	0.0104863	0.0020045	0.00986875
BRCA2	cg08157964	TRUE	HNSC	0.00264737	0.0109596	0.00253466	0.0103486
BRCA2	cg08157964	TRUE	KIRC	0.00277704	0.00941081	0.00235166	0.008292
BRCA2	cg08157964	TRUE	KIRP	0.00258947	0.0109118	0.00162225	0.00967593
BRCA2	cg08157964	TRUE	LGG	0.0024501	0.0107804	NA	NA
BRCA2	cg08157964	TRUE	LIHC	0.00321875	0.0119149	0.00242427	0.010183
BRCA2	cg08157964	TRUE	LUAD	0.00218174	0.0106388	0.00168064	0.010578
BRCA2	cg08157964	TRUE	LUSC	0.00267045	0.0108492	0.00218435	0.00849368
BRCA2	cg08157964	TRUE	OV	0.00235901	0.0130792	0.000588803	0.0127425
BRCA2	cg08157964	TRUE	PAAD	0.00306484	0.011067	0.00399862	0.00831097
BRCA2	cg08157964	TRUE	PCPG	0.00193923	0.0115699	0.00052409	0.0112508
BRCA2	cg08157964	TRUE	PRAD	0.0024248	0.0104164	0.00271418	0.00946563
BRCA2	cg08157964	TRUE	SKCM	0.00234535	0.0104529	0.00072745	0.00926325
BRCA2	cg08157964	TRUE	STAD	0.00233276	0.010686	0.000357351	0.00823802
BRCA2	cg08157964	TRUE	TGCT	0.00210699	0.0117578	NA	NA
BRCA2	cg08157964	TRUE	THCA	0.00241646	0.0102483	0.0037535	0.0105731
BRCA2	cg08157964	TRUE	THYM	0.00185305	0.0114172	0.000179114	0.0117461
BRCA2	cg08157964	TRUE	UCEC	0.00269489	0.0110993	0.00239648	0.0110405
BRCA2	cg08193369	TRUE	BC	0.0118114	0.0345371	0.0132885	0.0356917
BRCA2	cg08193369	TRUE	BLCA	0.010912	0.0309763	0.0125465	0.040682
BRCA2	cg08193369	TRUE	CESC	0.0101155	0.0338784	0.00906921	0.0344989
BRCA2	cg08193369	TRUE	COAD	0.0141513	0.0358976	0.00904678	0.0368747
BRCA2	cg08193369	TRUE	ESCA	0.00789947	0.0307978	0.00681831	0.0281199
BRCA2	cg08193369	TRUE	GBM	0.0150374	0.0367393	0.00947012	0.0439399
BRCA2	cg08193369	TRUE	HNSC	0.010473	0.0334191	0.013196	0.0348534
BRCA2	cg08193369	TRUE	KIRC	0.00987489	0.0325232	0.0121845	0.0371128
BRCA2	cg08193369	TRUE	KIRP	0.00784475	0.0306614	0.0117718	0.0428367
BRCA2	cg08193369	TRUE	LGG	0.0247226	0.0386314	NA	NA
BRCA2	cg08193369	TRUE	LIHC	0.00970843	0.0330782	0.00688719	0.0340281
BRCA2	cg08193369	TRUE	LUAD	0.00808023	0.0326028	0.0135786	0.0442656
BRCA2	cg08193369	TRUE	LUSC	0.00850818	0.0319023	0.00776417	0.034223
BRCA2	cg08193369	TRUE	OV	0.00750539	0.025307	0.00857776	0.0272558
BRCA2	cg08193369	TRUE	PAAD	0.00960225	0.0311445	0.0108494	0.0296761
BRCA2	cg08193369	TRUE	PCPG	0.00666767	0.0300473	0.000546968	0.030045
BRCA2	cg08193369	TRUE	PRAD	0.00966499	0.0334352	0.0103018	0.0356327
BRCA2	cg08193369	TRUE	SKCM	0.00884099	0.0302649	0.00626119	0.0319797
BRCA2	cg08193369	TRUE	STAD	0.0107764	0.0312179	0.00454132	0.0389174
BRCA2	cg08193369	TRUE	TGCT	0.0136965	0.0328559	NA	NA
BRCA2	cg08193369	TRUE	THCA	0.0103371	0.0328943	0.0097419	0.0364362
BRCA2	cg08193369	TRUE	THYM	0.0078857	0.0294605	0.0110877	0.0409963
BRCA2	cg08193369	TRUE	UCEC	0.0150607	0.037325	0.0130718	0.0405188
BRCA2	cg09102017	TRUE	BC	0.00550558	0.022425	0.00514208	0.0215342
BRCA2	cg09102017	TRUE	BLCA	0.00510157	0.0229289	0.0146306	0.0243101
BRCA2	cg09102017	TRUE	CESC	0.00523441	0.0220065	0.00358958	0.0179612
BRCA2	cg09102017	TRUE	COAD	0.0084386	0.0250465	0.00467753	0.0223099
BRCA2	cg09102017	TRUE	ESCA	0.00477453	0.0212183	0.0064223	0.0191582
BRCA2	cg09102017	TRUE	GBM	0.00844427	0.0232247	0.00685984	0.0254854
BRCA2	cg09102017	TRUE	HNSC	0.00664712	0.023721	0.00886335	0.0230586
BRCA2	cg09102017	TRUE	KIRC	0.00659293	0.0215755	0.00624109	0.0200018
BRCA2	cg09102017	TRUE	KIRP	0.00526415	0.0220513	0.00379407	0.0215416
BRCA2	cg09102017	TRUE	LGG	0.00473165	0.0228488	NA	NA
BRCA2	cg09102017	TRUE	LIHC	0.00570019	0.0225838	0.00649174	0.0221387
BRCA2	cg09102017	TRUE	LUAD	0.00513366	0.0224399	0.00646158	0.0224971
BRCA2	cg09102017	TRUE	LUSC	0.00519098	0.0221337	0.00396676	0.0186683
BRCA2	cg09102017	TRUE	OV	0.00355964	0.0205901	0.00339215	0.0190199
BRCA2	cg09102017	TRUE	PAAD	0.00472528	0.0226069	0.00819837	0.0184092
BRCA2	cg09102017	TRUE	PCPG	0.00574892	0.0232741	0.00187699	0.0202705
BRCA2	cg09102017	TRUE	PRAD	0.00532032	0.0221606	0.00700988	0.0221618
BRCA2	cg09102017	TRUE	SKCM	0.00528415	0.0214117	0.000735675	0.01794
BRCA2	cg09102017	TRUE	STAD	0.00660551	0.0213129	0.00234385	0.021631
BRCA2	cg09102017	TRUE	TGCT	0.00423211	0.0218346	NA	NA
BRCA2	cg09102017	TRUE	THCA	0.0068671	0.0234664	0.00954388	0.0244746
BRCA2	cg09102017	TRUE	THYM	0.00485133	0.0212193	0.000753312	0.0186449
BRCA2	cg09102017	TRUE	UCEC	0.0069631	0.0237065	0.00839865	0.0279391
BRCA2	cg09698981	TRUE	BC	0.0338369	0.0701821	0.0240991	0.0657299
BRCA2	cg09698981	TRUE	BLCA	0.0404774	0.0739715	0.0431329	0.0824324
BRCA2	cg09698981	TRUE	CESC	0.0364534	0.0694305	0.00883965	0.0838339
BRCA2	cg09698981	TRUE	COAD	0.0471193	0.108909	0.0302502	0.101176
BRCA2	cg09698981	TRUE	ESCA	0.0368405	0.0654975	0.0236672	0.05083
BRCA2	cg09698981	TRUE	GBM	0.0378382	0.0812327	0.028675	0.0794741
BRCA2	cg09698981	TRUE	HNSC	0.0333896	0.0849757	0.0187238	0.0870166
BRCA2	cg09698981	TRUE	KIRC	0.0398602	0.0744455	0.045021	0.06681
BRCA2	cg09698981	TRUE	KIRP	0.0280768	0.0756405	0.0184332	0.0796541
BRCA2	cg09698981	TRUE	LGG	0.0446714	0.0842199	NA	NA
BRCA2	cg09698981	TRUE	LIHC	0.0457195	0.0677671	0.0365771	0.0594031
BRCA2	cg09698981	TRUE	LUAD	0.0323217	0.0756152	0.0196116	0.0746907
BRCA2	cg09698981	TRUE	LUSC	0.0375405	0.070071	0.0277418	0.0575685
BRCA2	cg09698981	TRUE	OV	0.0256695	0.0509534	0.0085099	0.0690929
BRCA2	cg09698981	TRUE	PAAD	0.0373235	0.0750128	0.0307502	0.0466973
BRCA2	cg09698981	TRUE	PCPG	0.0272116	0.0744768	0.028461	0.0609794
BRCA2	cg09698981	TRUE	PRAD	0.0430772	0.0797277	0.0329433	0.0746962
BRCA2	cg09698981	TRUE	SKCM	0.0274416	0.0765096	0.0229392	0.0697496
BRCA2	cg09698981	TRUE	STAD	0.035832	0.0724485	0.0139009	0.0617154
BRCA2	cg09698981	TRUE	TGCT	0.0369684	0.0700731	NA	NA
BRCA2	cg09698981	TRUE	THCA	0.0294862	0.0842541	0.0310636	0.089486
BRCA2	cg09698981	TRUE	THYM	0.0274587	0.0696811	0.0263431	0.094586
BRCA2	cg09698981	TRUE	UCEC	0.035924	0.0853944	0.0326284	0.0867181
BRCA2	cg12836863	FALSE	BC	0.0691783	0.886833	0.0607075	0.878888
BRCA2	cg12836863	FALSE	BLCA	0.193792	0.852491	0.0470554	0.861797
BRCA2	cg12836863	FALSE	CESC	0.0880001	0.879228	0.0328669	0.896024
BRCA2	cg12836863	FALSE	COAD	0.0651335	0.890816	0.0207917	0.905972
BRCA2	cg12836863	FALSE	ESCA	0.0937792	0.864366	0.032641	0.900408
BRCA2	cg12836863	FALSE	GBM	0.0757399	0.882515	0.00260804	0.900644
BRCA2	cg12836863	FALSE	HNSC	0.100079	0.825953	0.0649276	0.866655
BRCA2	cg12836863	FALSE	KIRC	0.0698613	0.871056	0.0243876	0.918124
BRCA2	cg12836863	FALSE	KIRP	0.0999929	0.87207	0.0339122	0.907262
BRCA2	cg12836863	FALSE	LGG	0.0396692	0.905855	NA	NA
BRCA2	cg12836863	FALSE	LIHC	0.0554053	0.893214	0.0643878	0.845974
BRCA2	cg12836863	FALSE	LUAD	0.239188	0.658021	0.0833647	0.739615
BRCA2	cg12836863	FALSE	LUSC	0.164878	0.807514	0.0827156	0.739405
BRCA2	cg12836863	FALSE	OV	0.119477	0.859092	0.0187512	0.927192
BRCA2	cg12836863	FALSE	PAAD	0.0980936	0.850661	0.125337	0.841167
BRCA2	cg12836863	FALSE	PCPG	0.026765	0.916622	0.00597073	0.864467
BRCA2	cg12836863	FALSE	PRAD	0.0213544	0.919828	0.029827	0.91612
BRCA2	cg12836863	FALSE	SKCM	0.146806	0.844615	0.0261973	0.876896
BRCA2	cg12836863	FALSE	STAD	0.091436	0.860422	0.010615	0.910471
BRCA2	cg12836863	FALSE	TGCT	0.265117	0.616812	NA	NA
[truncated: 4,695 more rows]
