# Supplementary material for: High-level tumour methylation of BRCA1 and RAD51C is required for homologous recombination deficiency in solid cancers
Source: NAR Cancer. 2024 Jul 25;6(3):zcae033. doi: 10.1093/narcan/zcae033 (PMC11270467; doi:10.1093/narcan/zcae033)
Supplement: zcae033_Supplemental_Files [file zcae033_supplemental_files.zip › Table_S3.xlsx]

## Sheet: Table_S3-1_Histological
Table S3-1: Fisher's exact test for Histological Subtype in cancer types with more than 2 methylated BRCA1/RAD51C cases available
Dataset	Histological Subtype	Methylation	Meth_subtype*	Meth_NOT_subtype**	Unmeth_subtype***	Unmeth_Not_subtype****	pvalue*****	odds_ratio	q.value******
BC	Ductal	BRCA1	13	1	502	261	0.0426765	6.7489	0.426765
BC	Ductal	RAD51C	14	4	501	258	0.449502	1.80117	1
BC	Lobular	BRCA1	1	13	176	587	0.209915	0.25685	1
BC	Lobular	RAD51C	3	15	174	585	0.776574	0.672735	1
BC	Mixed Mucinous	BRCA1	0	14	15	748	1	0	1
BC	Mixed Mucinous	RAD51C	0	18	15	744	1	0	1
BC	Metaplastic Breast Cancer	BRCA1	0	14	8	755	1	0	1
BC	Metaplastic Breast Cancer	RAD51C	0	18	8	751	1	0	1
BC	NOS	BRCA1	0	14	62	701	0.61796	0	1
BC	NOS	RAD51C	1	17	61	698	1	0.673404	1
LGG	Astrocytoma	RAD51C	4	9	190	310	0.774587	0.725581	1
LGG	NOS	RAD51C	0	13	1	499	1	0	1
LGG	Oligoastrocytoma	RAD51C	6	7	124	376	0.103432	2.59333	0.413728
LGG	Oligodendroglioma	RAD51C	3	10	186	314	0.389989	0.507053	0.779979
STAD	Diffuse Type	RAD51C	4	20	63	305	1	0.968325	1
STAD	Intestinal Type	RAD51C	5	19	68	300	0.787039	1.16056	1
STAD	Mucinous	RAD51C	0	24	20	348	0.623787	0	1
STAD	NOS	RAD51C	9	15	125	243	0.824663	1.16592	1
STAD	Papillary	RAD51C	1	23	7	361	0.399596	2.23567	1
STAD	Signet Ring Cell	RAD51C	0	24	13	355	1	0	1
STAD	Tubular	RAD51C	5	19	73	295	1	1.06328	1
TGCT	Embryonal Carcinoma	BRCA1	0	10	17	128	0.602724	0	0.753405
TGCT	Embryonal Carcinoma	RAD51C	0	13	17	125	0.363096	0	0.518709
TGCT	Mixed Germ Cell Tumor	BRCA1	9	1	60	85	0.00533865	12.5797	0.014507
TGCT	Mixed Germ Cell Tumor	RAD51C	12	1	57	85	0.000279229	17.6321	0.00279229
TGCT	Seminoma	BRCA1	0	10	63	82	0.00580282	0	0.014507
TGCT	Seminoma	RAD51C	0	13	63	79	0.00087221	0	0.00436105
TGCT	Teratoma	BRCA1	0	10	3	142	1	0	1
TGCT	Teratoma	RAD51C	0	13	3	139	1	0	1
TGCT	Yolk Sac Tumor	BRCA1	1	9	2	143	0.182434	7.70745	0.364869
TGCT	Yolk Sac Tumor	RAD51C	1	12	2	140	0.232477	5.7076	0.387461
UCEC	Uterine Endometrioid Carcinoma	BRCA1	3	1	300	112	1	1.1197	1
UCEC	Uterine Endometrioid Carcinoma	RAD51C	1	1	302	112	0.469961	0.371897	1
UCEC	Uterine Mixed Endometrial Carcinoma	BRCA1	0	4	20	392	1	0	1
UCEC	Uterine Mixed Endometrial Carcinoma	RAD51C	1	1	19	395	0.0939527	20.2887	0.563716
UCEC	Uterine Serous Carcinoma/Uterine Papillary Serous Carcinoma	BRCA1	1	3	92	320	1	1.15902	1
UCEC	Uterine Serous Carcinoma/Uterine Papillary Serous Carcinoma	RAD51C	0	2	93	321	1	0	1
TGCT cases with coobserved methylation in BRCA1 and RAD51C are considered separately for BRCA1me and RAD51Cme subgroup for statistic test *Meth_subtype: number of cases with methylated BRCA1/RAD51C promoter and classified as the respective subtype **Meth_NOT_subtype: number of cases with methylated BRCA1/RAD51C promoter and not classified as the respective subtype ***Unmeth_subtype:number of case…

## Sheet: Table_S3-2_Molecular
Table S3-2: Fisher's exact test for Molecular Subtype in cancer types with more than 2 methylated BRCA1/RAD51C cases available
Dataset	Histological Subtype	Methylation	Meth_subtype*	Meth_NOT_subtype**	Unmeth_subtype***	Unmeth_Not_subtype****	pvalue*****	odds_ratio	qvalue******
BC	Basal	BRCA1	10	1	108	572	1.43211680322742e-07	52.5428	2.00496352451838e-06
BC	Basal	RAD51C	7	9	111	564	0.010598	3.94083	0.037093
BC	CLOW	BRCA1	0	11	5	675	1	0	1
BC	CLOW	RAD51C	0	16	5	670	1	0	1
BC	Her2	BRCA1	0	11	41	639	1	0	1
BC	Her2	RAD51C	1	15	40	635	1	0	1
BC	HER2E	BRCA1	0	11	1	679	1	0	1
BC	HER2E	RAD51C	0	16	1	674	1	1.05827	1
BC	LumA	BRCA1	0	11	360	320	0.000279032	0	0.00195323
BC	LumA	RAD51C	3	13	357	318	0.00941012	0.205994	0.037093
BC	LumB	BRCA1	0	11	136	544	0.133994	0	0.375184
BC	LumB	RAD51C	4	12	132	543	0.533448	1.37053	0.933534
BC	Normal	BRCA1	1	10	29	651	0.388534	2.24107	0.90658
BC	Normal	RAD51C	1	15	29	646	0.512361	1.48403	0.933534
LGG	IDHmut codel	RAD51C	6	7	161	332	0.371576	1.76544	0.865522
LGG	IDHmut non-codel	RAD51C	5	8	243	250	0.577015	0.643559	0.865522
LGG	IDHwt	RAD51C	2	11	90	403	1	0.814453	1
OV	CCNE1	BRCA1	0	10	16	54	0.198496	0	0.361472
OV	CCNE1	RAD51C	0	3	16	61	1	0	1
OV	HRD	BRCA1	10	0	31	39	0.00106702	Inf	0.00640214
OV	HRD	RAD51C	3	0	38	39	0.240981	Inf	0.361472
OV	WT	BRCA1	0	10	23	47	0.0553065	0	0.165919
OV	WT	RAD51C	0	3	23	54	0.553213	0	0.663856
STAD	CIN	RAD51C	1	21	201	119	3.91976888115121e-08	0.0284094	9.79942220287802e-08
STAD	EBV	RAD51C	18	4	11	309	5.46737512955835e-19	119.14	2.73368756477918e-18
STAD	GS	RAD51C	0	22	46	274	0.0550573	0	0.0917622
STAD	MSI	RAD51C	3	19	56	264	0.778162	0.744955	0.972703
STAD	POLE	RAD51C	0	22	7	313	1	0	1
UCEC	CN HIGH	BRCA1	4	0	139	255	0.0162183	Inf	0.129747
UCEC	CN HIGH	RAD51C	1	1	142	254	1	1.78588	1
UCEC	CN LOW	BRCA1	0	4	105	289	0.576916	0	1
UCEC	CN LOW	RAD51C	0	2	105	291	1	0	1
UCEC	MSI	BRCA1	0	4	111	283	0.579748	0	1
UCEC	MSI	RAD51C	1	1	110	286	0.480513	2.59279	1
UCEC	POLE	BRCA1	0	4	39	355	1	0	1
UCEC	POLE	RAD51C	0	2	39	357	1	0	1
TGCT is exempted as no established molecular subtypes *Meth_subtype: number of cases with methylated BRCA1/RAD51C promoter and is classfied as the respective subtype **Meth_NOT_subtype: number of cases with methylated BRCA1/RAD51C promtoer and is not classfied as the respective subtype ***Unmeth_subtype:number of cases with does not have methylation in BRCA1 & RAD51C and is classfied as the respe…
