# Supplementary material for: High-level tumour methylation of BRCA1 and RAD51C is required for homologous recombination deficiency in solid cancers
Source: NAR Cancer. 2024 Jul 25;6(3):zcae033. doi: 10.1093/narcan/zcae033 (PMC11270467; doi:10.1093/narcan/zcae033)
Supplement: zcae033_Supplemental_Files [file zcae033_supplemental_files.zip › Table_S4.xlsx]

## Sheet: Table_S4
Table S4: Comparison of age distribution between BRCA1/RAD51C promoter methylated and cases with no promoter methylation in either gene
Dataset	Methylation	p	qvalue
OV	BRCA1	0.0035239	0.00704781
OV	RAD51C	0.345047	0.345047
BC	BRCA1	0.118791	0.191271
BC	RAD51C	0.0956357	0.191271
COAD	RAD51C	0.362141	0.362141
HNSC	RAD51C	0.0364293	0.0364293
LGG	RAD51C	0.689736	0.689736
STAD	RAD51C	0.235259	0.235259
TGCT	BRCA1	0.525585	1
TGCT	RAD51C	0.791702	1
UCEC	BRCA1	0.155433	0.155433
TGCT cases with coobserved methylation in BRCA1 and RAD51C are considered separately for BRCA1me and RAD51Cme subgroup for statistic test Comparison was performed with two-tail Wilcoxon with Benjamini-Hochberg correction
