# Supplementary material for: High-level tumour methylation of BRCA1 and RAD51C is required for homologous recombination deficiency in solid cancers
Source: NAR Cancer. 2024 Jul 25;6(3):zcae033. doi: 10.1093/narcan/zcae033 (PMC11270467; doi:10.1093/narcan/zcae033)
Supplement: zcae033_Supplemental_Files [file zcae033_supplemental_files.zip › Table_S5.xlsx]

## Sheet: Table_S5_sex_fishers_molecular
Table S5: Fisher's exact test of sex bias in cases with and without BRCA1/RAD51C promoter methylation in cancer types with more than 2 methylated cases of BRCA1/RAD51C and occurance of both sex
Dataset	Methylation	Meth_F*	Meth_M**	Unmeth_F***	Unmeth_M****	pvalue	odds_ratio	qvalue*****
BC	BRCA1	14	0	760	9	1	Inf	1
BC	RAD51C	18	0	756	9	1	Inf	1
COAD	RAD51C	2	1	134	156	0.598634	2.32183	-
HNSC	RAD51C	1	2	141	384	1	1.36085	-
LGG	RAD51C	7	6	222	279	0.577154	1.4651	-
STAD	RAD51C	3	21	133	237	0.0246624	0.255246	-
*Meth_F: number of cases from female patients with methylated BRCA1/RAD51C promoter **Meth_M: number of cases from male patients with methylated BRCA1/RAD51C promoter ***Unmeth_F:number of cases from female patients without promoter methylation in BRCA1 & RAD51C ****Unmeth_M:number of cases from male patients without promoter methylation in BRCA1 & RAD51C *****qvalue: pvalue adjusted by Benjamini…
