# Supplementary material for: High-level tumour methylation of BRCA1 and RAD51C is required for homologous recombination deficiency in solid cancers
Source: NAR Cancer. 2024 Jul 25;6(3):zcae033. doi: 10.1093/narcan/zcae033 (PMC11270467; doi:10.1093/narcan/zcae033)
Supplement: zcae033_Supplemental_Files [file zcae033_supplemental_files.zip › Table_S6.xlsx]

## Sheet: Table_S6_cimp_fishers
Table S6: Fisher's exact test for the association between global CpG island associated methylation profile and BRCA1/RAD51C promoter methylation
	Dataset	Global methylation group*	Methylation	Meth_global**	Meth_NOT_global***	Unmeth_global****	Unmeth_NOT_global*****	pvalue	odds_ratio	qvalue
CIMP Cancer Types	STAD	-	BRCA1	0	1	33	361	1	0	1
	STAD	-	RAD51C	21	3	12	359	1.69974e-23	198.542	3.39948e-23
	LGG	-	BRCA1	1	0	422	93	1	Inf	1
	LGG	-	RAD51C	11	2	412	91	1	1.21437	1
Non-CIMP Cancer Types	OV	-	BRCA1	8	1	35	35	0.0348842	7.83348	0.0697684
	OV	-	RAD51C	2	1	41	35	1	1.69625	1
	TGCT	-	BRCA1	8	2	83	62	0.197681	2.96957	0.395363
	TGCT	-	RAD51C	7	6	84	58	0.772907	0.806703	0.772907
	BC	Low	BRCA1	2	12	366	402	0.0142283	0.18338	0.0853697
	BC	Low	RAD51C	2	16	366	398	0.00156571	0.13619	0.00313142
	BC	High	BRCA1	0	14	285	483	0.00312813	0	0.0187688
	BC	High	RAD51C	7	11	278	486	0.809112	1.11234	0.809112
	BC	Intermediate	BRCA1	12	2	117	651	1.75421e-08	33.1414	1.05252e-07
	BC	Intermediate	RAD51C	9	9	120	644	0.00089677	5.34937	0.00269031
	UCEC	Low	BRCA1	2	2	111	316	0.282004	2.83864	1
	UCEC	Low	RAD51C	1	1	112	317	0.456073	2.82225	1
	UCEC	High	BRCA1	1	3	102	325	1	1.06195	1
	UCEC	High	RAD51C	0	2	103	326	1	0	1
	UCEC	Intermediate	BRCA1	1	3	214	213	0.623254	0.332534	1
	UCEC	Intermediate	RAD51C	1	1	214	215	1	1.00466	1
*Global methylation group: for cancer type with well established CIMP subtype the subgroups are CIMP+(relatively higher global methylation) and CIMP- (relatively lower global methylation). For cancer types with no established CIMP subgroups the global profiles are subset into high, intermediate and low according to Yates et al (1) Meth_global**: number of cases have respective global methylation …
