# Supplementary material for: High-level tumour methylation of BRCA1 and RAD51C is required for homologous recombination deficiency in solid cancers
Source: NAR Cancer. 2024 Jul 25;6(3):zcae033. doi: 10.1093/narcan/zcae033 (PMC11270467; doi:10.1093/narcan/zcae033)
Supplement: zcae033_Supplemental_Files [file zcae033_supplemental_files.zip › Table_S7.xlsx]

## Sheet: Table_S7-1_aggregated_BRCA1
Table S7-1: Relationship between non-silent mutation in 1,025 cancer gene (OncoKBTM) in the samples with BRCA1 promoter methylation compared to the samples with no promoter methylation in neither BRCA1 nor RAD51C
only cancer types with cases of BRCA1 promoter methylation detected is included statistic test was performed using Fisher's exact test followed by Bonferroni correction *Unmeth_Mut: Number of cases with non-silence mutation and BRCA1 promoter methylation **Meh_Mut: Number of cases without non-silence mutation and BRCA1 promoter methylation ***Total_Unmeth: Number of cases with neither BRCA1 nor R…
Methylated_gene	Hugo_Symbol	Unmeth_Mut*	Meth_Mut**	Total_Unmeth***	Total_meth****	pvalue	Odds_ratio	qvalue
BRCA1	ABI1	32	0	4793	41	1	0	1
BRCA1	ABL1	78	0	4793	41	1	0	1
BRCA1	ABL2	107	0	4793	41	1	0	1
BRCA1	ACKR3	44	0	4793	41	1	0	1
BRCA1	ACSL3	48	0	4793	41	1	0	1
BRCA1	ACSL6	59	1	4793	41	0.402036	2.00561	1
BRCA1	ACTB	56	0	4793	41	1	0	1
BRCA1	ACTG1	36	0	4793	41	1	0	1
BRCA1	ACVR1	60	0	4793	41	1	0	1
BRCA1	ACVR1B	75	0	4793	41	1	0	1
BRCA1	ACVR2A	146	0	4793	41	0.635681	0	1
BRCA1	ADHFE1	41	0	4793	41	1	0	1
BRCA1	AFF1	116	0	4793	41	0.626007	0	1
BRCA1	AFF3	152	1	4793	41	1	0.763358	1
BRCA1	AFF4	100	0	4793	41	1	0	1
BRCA1	AGO1	78	0	4793	41	1	0	1
BRCA1	AGO2	92	0	4793	41	1	0	1
BRCA1	AJUBA	55	0	4793	41	1	0	1
BRCA1	AKT1	75	1	4793	41	0.47923	1.57246	1
BRCA1	AKT2	43	1	4793	41	0.313717	2.76061	1
BRCA1	AKT3	74	1	4793	41	0.474704	1.59404	1
BRCA1	ALB	122	2	4793	41	0.283527	1.96305	1
BRCA1	ALDH2	32	0	4793	41	1	0	1
BRCA1	ALK	143	0	4793	41	0.633878	0	1
BRCA1	ALOX12B	63	0	4793	41	1	0	1
BRCA1	AMER1	154	1	4793	41	1	0.753121	1
BRCA1	ANKRD11	210	1	4793	41	1	0.54564	1
BRCA1	APC	412	2	4793	41	0.577004	0.545369	1
BRCA1	APH1A	23	0	4793	41	1	0	1
BRCA1	APLNR	55	0	4793	41	1	0	1
BRCA1	APOBEC3B	44	0	4793	41	1	0	1
BRCA1	AR	97	0	4793	41	1	0	1
BRCA1	ARAF	75	0	4793	41	1	0	1
BRCA1	ARFRP1	14	0	4793	41	1	0	1
BRCA1	ARHGAP26	68	0	4793	41	1	0	1
BRCA1	ARHGAP35	206	0	4793	41	0.419855	0	1
BRCA1	ARHGEF12	110	0	4793	41	1	0	1
BRCA1	ARHGEF28	96	0	4793	41	1	0	1
BRCA1	ARID1A	526	0	4793	41	0.0192868	0	1
BRCA1	ARID1B	182	1	4793	41	1	0.633423	1
BRCA1	ARID2	226	0	4793	41	0.262057	0	1
BRCA1	ARID3A	33	0	4793	41	1	0	1
BRCA1	ARID3B	52	0	4793	41	1	0	1
BRCA1	ARID3C	28	1	4793	41	0.219434	4.25173	1
BRCA1	ARID4A	107	0	4793	41	1	0	1
BRCA1	ARID4B	121	0	4793	41	0.626153	0	1
BRCA1	ARID5A	39	0	4793	41	1	0	1
BRCA1	ARID5B	124	0	4793	41	0.626558	0	1
BRCA1	ARNT	63	0	4793	41	1	0	1
BRCA1	ASMTL	71	0	4793	41	1	0	1
BRCA1	ASPSCR1	45	0	4793	41	1	0	1
BRCA1	ASXL1	153	0	4793	41	0.640455	0	1
BRCA1	ASXL2	130	1	4793	41	1	0.89675	1
BRCA1	ATF1	25	0	4793	41	1	0	1
BRCA1	ATG5	24	0	4793	41	1	0	1
BRCA1	ATIC	45	0	4793	41	1	0	1
BRCA1	ATM	290	2	4793	41	1	0.796313	1
BRCA1	ATP1A1	85	0	4793	41	1	0	1
BRCA1	ATP2B3	134	0	4793	41	0.629464	0	1
BRCA1	ATP6AP1	46	0	4793	41	1	0	1
BRCA1	ATP6V1B2	45	0	4793	41	1	0	1
BRCA1	ATR	201	0	4793	41	0.415943	0	1
BRCA1	ATRIP	52	0	4793	41	1	0	1
BRCA1	ATRX	398	3	4793	41	1	0.871808	1
BRCA1	ATXN2	89	0	4793	41	1	0	1
BRCA1	ATXN7	70	1	4793	41	0.456215	1.68654	1
BRCA1	AURKA	28	0	4793	41	1	0	1
BRCA1	AURKB	28	0	4793	41	1	0	1
BRCA1	AXIN1	105	1	4793	41	0.598632	1.11616	1
BRCA1	AXIN2	106	1	4793	41	0.602113	1.1054	1
BRCA1	AXL	89	1	4793	41	0.538731	1.32126	1
BRCA1	B2M	71	1	4793	41	0.460896	1.66244	1
BRCA1	BAALC	6	0	4793	41	1	0	1
BRCA1	BABAM1	22	0	4793	41	1	0	1
BRCA1	BACH2	97	0	4793	41	1	0	1
BRCA1	BAP1	94	3	4793	41	0.048217	3.94434	1
BRCA1	BARD1	65	0	4793	41	1	0	1
BRCA1	BAX	24	1	4793	41	0.192229	4.96334	1
BRCA1	BBC3	14	0	4793	41	1	0	1
BRCA1	BCL10	22	0	4793	41	1	0	1
BRCA1	BCL11A	108	0	4793	41	1	0	1
BRCA1	BCL11B	76	1	4793	41	0.483717	1.55144	1
BRCA1	BCL2	13	0	4793	41	1	0	1
BRCA1	BCL2L1	17	0	4793	41	1	0	1
BRCA1	BCL2L11	25	0	4793	41	1	0	1
BRCA1	BCL2L2	10	0	4793	41	1	0	1
BRCA1	BCL3	23	0	4793	41	1	0	1
BRCA1	BCL6	73	1	4793	41	0.47014	1.61622	1
BRCA1	BCL7A	17	0	4793	41	1	0	1
BRCA1	BCL9	128	1	4793	41	1	0.911149	1
BRCA1	BCL9L	121	1	4793	41	1	0.965296	1
BRCA1	BCOR	179	0	4793	41	0.404302	0	1
BRCA1	BCORL1	162	1	4793	41	1	0.714701	1
BRCA1	BCR	82	0	4793	41	1	0	1
BRCA1	BIRC3	43	1	4793	41	0.313717	2.76061	1
BRCA1	BLM	104	1	4793	41	0.595122	1.12713	1
BRCA1	BMPR1A	45	1	4793	41	0.325417	2.63685	1
BRCA1	BRAF	464	1	4793	41	0.177277	0.233284	1
BRCA1	BRCA1	150	1	4793	41	1	0.773868	1
BRCA1	BRCA2	250	0	4793	41	0.272214	0	1
BRCA1	BRD3	70	0	4793	41	1	0	1
BRCA1	BRD4	114	1	4793	41	1	1.0261	1
BRCA1	BRIP1	95	0	4793	41	1	0	1
BRCA1	BRSK1	77	0	4793	41	1	0	1
BRCA1	BTG1	8	0	4793	41	1	0	1
BRCA1	BTG2	12	0	4793	41	1	0	1
BRCA1	BTK	77	0	4793	41	1	0	1
BRCA1	BTLA	20	0	4793	41	1	0	1
BRCA1	BUB1B	59	2	4793	41	0.0939097	4.11192	1
BRCA1	CACNA1D	186	0	4793	41	0.406938	0	1
BRCA1	CAD	136	0	4793	41	0.630308	0	1
BRCA1	CALR	33	0	4793	41	1	0	1
BRCA1	CAMTA1	148	0	4793	41	0.636966	0	1
BRCA1	CANT1	33	0	4793	41	1	0	1
BRCA1	CARD11	163	1	4793	41	1	0.710163	1
BRCA1	CARM1	39	0	4793	41	1	0	1
BRCA1	CASP8	166	1	4793	41	1	0.696879	1
BRCA1	CBFA2T3	54	0	4793	41	1	0	1
BRCA1	CBFB	31	0	4793	41	1	0	1
BRCA1	CBL	67	0	4793	41	1	0	1
BRCA1	CBLB	92	1	4793	41	0.55059	1.27737	1
BRCA1	CBLC	35	0	4793	41	1	0	1
BRCA1	CCDC6	53	0	4793	41	1	0	1
BRCA1	CCNB1IP1	31	1	4793	41	0.23925	3.83819	1
BRCA1	CCNB3	127	1	4793	41	1	0.918519	1
BRCA1	CCND1	50	0	4793	41	1	0	1
BRCA1	CCND2	25	0	4793	41	1	0	1
BRCA1	CCND3	16	0	4793	41	1	0	1
BRCA1	CCNE1	38	0	4793	41	1	0	1
BRCA1	CCT6B	55	0	4793	41	1	0	1
BRCA1	CD22	86	0	4793	41	1	0	1
BRCA1	CD274	21	0	4793	41	1	0	1
BRCA1	CD276	42	1	4793	41	0.307794	2.82689	1
BRCA1	CD28	22	0	4793	41	1	0	1
BRCA1	CD36	45	0	4793	41	1	0	1
BRCA1	CD58	40	0	4793	41	1	0	1
BRCA1	CD70	25	0	4793	41	1	0	1
BRCA1	CD74	18	0	4793	41	1	0	1
BRCA1	CD79A	25	0	4793	41	1	0	1
BRCA1	CD79B	13	1	4793	41	0.112556	9.17821	1
BRCA1	CDC42	23	0	4793	41	1	0	1
BRCA1	CDC73	72	0	4793	41	1	0	1
BRCA1	CDH1	210	0	4793	41	0.261114	0	1
BRCA1	CDH11	146	0	4793	41	0.635681	0	1
BRCA1	CDK12	141	0	4793	41	0.632765	0	1
BRCA1	CDK4	23	0	4793	41	1	0	1
BRCA1	CDK6	29	0	4793	41	1	0	1
BRCA1	CDK8	52	0	4793	41	1	0	1
BRCA1	CDKN1A	68	0	4793	41	1	0	1
BRCA1	CDKN1B	36	0	4793	41	1	0	1
BRCA1	CDKN2A	232	0	4793	41	0.263667	0	1
BRCA1	CDKN2B	11	0	4793	41	1	0	1
BRCA1	CDKN2C	19	0	4793	41	1	0	1
BRCA1	CDX2	38	0	4793	41	1	0	1
BRCA1	CEBPA	6	0	4793	41	1	0	1
BRCA1	CENPA	10	0	4793	41	1	0	1
BRCA1	CHCHD7	8	0	4793	41	1	0	1
BRCA1	CHD2	139	2	4793	41	0.337186	1.71677	1
BRCA1	CHD4	230	1	4793	41	0.721422	0.496021	1
BRCA1	CHEK1	50	0	4793	41	1	0	1
BRCA1	CHEK2	73	2	4793	41	0.132411	3.31424	1
BRCA1	CHIC2	17	0	4793	41	1	0	1
BRCA1	CHN1	38	0	4793	41	1	0	1
BRCA1	CHTF8	28	0	4793	41	1	0	1
BRCA1	CIC	245	0	4793	41	0.269309	0	1
BRCA1	CIITA	106	0	4793	41	1	0	1
BRCA1	CKS1B	12	0	4793	41	1	0	1
BRCA1	CLIP1	109	0	4793	41	1	0	1
BRCA1	CLP1	35	0	4793	41	1	0	1
BRCA1	CLTC	112	0	4793	41	1	0	1
BRCA1	CLTCL1	105	0	4793	41	1	0	1
BRCA1	CMTR2	61	0	4793	41	1	0	1
BRCA1	CNBP	13	0	4793	41	1	0	1
BRCA1	CNOT3	65	0	4793	41	1	0	1
BRCA1	CNTRL	136	0	4793	41	0.630308	0	1
BRCA1	COL1A1	120	1	4793	41	1	0.973547	1
BRCA1	COL2A1	129	1	4793	41	1	0.903894	1
BRCA1	CPS1	163	0	4793	41	0.402607	0	1
BRCA1	CRBN	31	0	4793	41	1	0	1
BRCA1	CREB1	14	0	4793	41	1	0	1
BRCA1	CREB3L1	36	0	4793	41	1	0	1
BRCA1	CREB3L2	39	0	4793	41	1	0	1
BRCA1	CREBBP	242	2	4793	41	1	0.964406	1
BRCA1	CRKL	21	0	4793	41	1	0	1
BRCA1	CRLF2	33	0	4793	41	1	0	1
BRCA1	CRTC1	51	0	4793	41	1	0	1
BRCA1	CRTC3	40	0	4793	41	1	0	1
BRCA1	CSDE1	77	0	4793	41	1	0	1
BRCA1	CSF1	41	1	4793	41	0.30182	2.89641	1
BRCA1	CSF1R	78	1	4793	41	0.49258	1.51103	1
BRCA1	CSF3R	73	2	4793	41	0.132411	3.31424	1
BRCA1	CTCF	185	0	4793	41	0.406497	0	1
BRCA1	CTLA4	29	0	4793	41	1	0	1
BRCA1	CTNNA1	87	0	4793	41	1	0	1
BRCA1	CTNNB1	266	0	4793	41	0.169489	0	1
BRCA1	CTR9	105	0	4793	41	1	0	1
BRCA1	CUL3	105	1	4793	41	0.598632	1.11616	1
BRCA1	CUL4A	46	0	4793	41	1	0	1
BRCA1	CUX1	162	0	4793	41	0.647625	0	1
BRCA1	CXCR4	32	0	4793	41	1	0	1
BRCA1	CYLD	79	0	4793	41	1	0	1
BRCA1	CYP17A1	45	0	4793	41	1	0	1
BRCA1	CYP19A1	56	0	4793	41	1	0	1
BRCA1	CYSLTR2	33	0	4793	41	1	0	1
BRCA1	DAXX	64	0	4793	41	1	0	1
BRCA1	DAZAP1	68	0	4793	41	1	0	1
BRCA1	DCTN1	93	0	4793	41	1	0	1
BRCA1	DCUN1D1	37	0	4793	41	1	0	1
BRCA1	DDB2	36	0	4793	41	1	0	1
BRCA1	DDIT3	17	0	4793	41	1	0	1
BRCA1	DDR1	66	0	4793	41	1	0	1
BRCA1	DDR2	90	1	4793	41	0.542718	1.3063	1
BRCA1	DDX10	75	0	4793	41	1	0	1
BRCA1	DDX3X	107	0	4793	41	1	0	1
BRCA1	DDX4	73	0	4793	41	1	0	1
BRCA1	DDX41	50	0	4793	41	1	0	1
BRCA1	DDX5	46	0	4793	41	1	0	1
BRCA1	DDX6	32	0	4793	41	1	0	1
BRCA1	DEK	40	0	4793	41	1	0	1
BRCA1	DICER1	147	0	4793	41	0.636315	0	1
BRCA1	DIS3	69	0	4793	41	1	0	1
BRCA1	DKK1	42	0	4793	41	1	0	1
BRCA1	DKK2	57	1	4793	41	0.391634	2.07674	1
BRCA1	DKK3	32	0	4793	41	1	0	1
BRCA1	DKK4	19	0	4793	41	1	0	1
BRCA1	DNAJB1	22	1	4793	41	0.178282	5.41757	1
BRCA1	DNM2	87	2	4793	41	0.173852	2.77295	1
BRCA1	DNMT1	101	1	4793	41	0.58441	1.16135	1
BRCA1	DNMT3A	97	0	4793	41	1	0	1
BRCA1	DNMT3B	91	0	4793	41	1	0	1
BRCA1	DOT1L	100	1	4793	41	0.580779	1.17321	1
BRCA1	DROSHA	104	1	4793	41	0.595122	1.12713	1
BRCA1	DTX1	55	0	4793	41	1	0	1
BRCA1	DUSP2	14	0	4793	41	1	0	1
BRCA1	DUSP22	56	0	4793	41	1	0	1
BRCA1	DUSP4	33	0	4793	41	1	0	1
BRCA1	DUSP9	30	0	4793	41	1	0	1
BRCA1	E2F3	40	0	4793	41	1	0	1
BRCA1	EBF1	86	2	4793	41	0.17082	2.80577	1
BRCA1	ECSIT	42	0	4793	41	1	0	1
BRCA1	ECT2L	75	0	4793	41	1	0	1
BRCA1	EED	47	0	4793	41	1	0	1
BRCA1	EGFL7	17	0	4793	41	1	0	1
BRCA1	EGFR	168	0	4793	41	0.402447	0	1
BRCA1	EGR1	54	0	4793	41	1	0	1
BRCA1	EIF1AX	24	0	4793	41	1	0	1
BRCA1	EIF2B1	26	0	4793	41	1	0	1
BRCA1	EIF3E	53	0	4793	41	1	0	1
BRCA1	EIF4A2	57	0	4793	41	1	0	1
BRCA1	EIF4E	21	0	4793	41	1	0	1
BRCA1	ELF3	91	0	4793	41	1	0	1
BRCA1	ELF4	72	1	4793	41	0.465538	1.63901	1
BRCA1	ELK4	29	0	4793	41	1	0	1
BRCA1	ELL	41	0	4793	41	1	0	1
BRCA1	ELN	59	1	4793	41	0.402036	2.00561	1
BRCA1	ELP2	48	1	4793	41	0.342602	2.47062	1
BRCA1	EML4	65	0	4793	41	1	0	1
BRCA1	EP300	235	0	4793	41	0.264714	0	1
BRCA1	EP400	196	0	4793	41	0.412467	0	1
BRCA1	EPAS1	77	1	4793	41	0.488167	1.53097	1
BRCA1	EPCAM	20	0	4793	41	1	0	1
BRCA1	EPHA3	175	1	4793	41	1	0.659758	1
BRCA1	EPHA5	199	2	4793	41	0.687787	1.18382	1
BRCA1	EPHA7	127	0	4793	41	0.627188	0	1
BRCA1	EPHB1	166	1	4793	41	1	0.696879	1
BRCA1	EPHB4	77	0	4793	41	1	0	1
BRCA1	EPOR	26	0	4793	41	1	0	1
BRCA1	EPS15	68	0	4793	41	1	0	1
BRCA1	ERBB2	154	0	4793	41	0.641197	0	1
BRCA1	ERBB3	177	1	4793	41	1	0.652021	1
BRCA1	ERBB4	213	1	4793	41	1	0.537603	1
BRCA1	ERC1	85	0	4793	41	1	0	1
BRCA1	ERCC2	92	0	4793	41	1	0	1
BRCA1	ERCC3	65	0	4793	41	1	0	1
BRCA1	ERCC4	84	0	4793	41	1	0	1
BRCA1	ERCC5	25	0	4793	41	1	0	1
BRCA1	ERF	52	0	4793	41	1	0	1
BRCA1	ERG	61	0	4793	41	1	0	1
BRCA1	ERRFI1	49	0	4793	41	1	0	1
BRCA1	ESCO2	52	0	4793	41	1	0	1
BRCA1	ESR1	64	0	4793	41	1	0	1
BRCA1	ETAA1	80	0	4793	41	1	0	1
BRCA1	ETNK1	31	0	4793	41	1	0	1
BRCA1	ETS1	47	0	4793	41	1	0	1
BRCA1	ETV1	65	1	4793	41	0.43221	1.81826	1
BRCA1	ETV4	33	0	4793	41	1	0	1
BRCA1	ETV5	55	0	4793	41	1	0	1
BRCA1	ETV6	63	0	4793	41	1	0	1
BRCA1	EWSR1	58	0	4793	41	1	0	1
BRCA1	EXOSC6	1	0	4793	41	1	0	1
BRCA1	EXT1	63	0	4793	41	1	0	1
BRCA1	EXT2	51	1	4793	41	0.35936	2.32386	1
BRCA1	EZH1	60	0	4793	41	1	0	1
BRCA1	EZH2	71	0	4793	41	1	0	1
BRCA1	EZR	43	0	4793	41	1	0	1
BRCA1	FAF1	56	0	4793	41	1	0	1
BRCA1	FANCA	99	1	4793	41	0.577116	1.18531	1
BRCA1	FANCC	50	0	4793	41	1	0	1
BRCA1	FANCD2	114	0	4793	41	1	0	1
BRCA1	FANCE	33	0	4793	41	1	0	1
BRCA1	FANCF	29	0	4793	41	1	0	1
BRCA1	FANCG	32	0	4793	41	1	0	1
BRCA1	FANCL	39	0	4793	41	1	0	1
BRCA1	FAS	43	0	4793	41	1	0	1
BRCA1	FAT1	418	1	4793	41	0.257384	0.261706	1
BRCA1	FAT4	450	0	4793	41	0.029278	0	1
BRCA1	FBXO11	66	0	4793	41	1	0	1
BRCA1	FBXO31	47	0	4793	41	1	0	1
BRCA1	FBXW2	23	0	4793	41	1	0	1
BRCA1	FBXW7	255	1	4793	41	0.723458	0.444955	1
BRCA1	FCGR2B	33	0	4793	41	1	0	1
BRCA1	FCRL4	82	1	4793	41	0.509861	1.43612	1
BRCA1	FES	65	1	4793	41	0.43221	1.81826	1
BRCA1	FEV	8	0	4793	41	1	0	1
BRCA1	FGF10	38	0	4793	41	1	0	1
BRCA1	FGF12	44	0	4793	41	1	0	1
BRCA1	FGF14	38	0	4793	41	1	0	1
BRCA1	FGF19	15	0	4793	41	1	0	1
BRCA1	FGF23	38	0	4793	41	1	0	1
BRCA1	FGF3	21	0	4793	41	1	0	1
BRCA1	FGF4	4	0	4793	41	1	0	1
BRCA1	FGF6	38	0	4793	41	1	0	1
BRCA1	FGFR1	69	0	4793	41	1	0	1
BRCA1	FGFR2	123	0	4793	41	0.626398	0	1
BRCA1	FGFR3	125	0	4793	41	0.626744	0	1
BRCA1	FGFR4	74	0	4793	41	1	0	1
BRCA1	FH	42	0	4793	41	1	0	1
BRCA1	FHIT	21	0	4793	41	1	0	1
BRCA1	FIP1L1	59	0	4793	41	1	0	1
BRCA1	FLCN	35	0	4793	41	1	0	1
BRCA1	FLI1	59	0	4793	41	1	0	1
BRCA1	FLT1	122	2	4793	41	0.283527	1.96305	1
BRCA1	FLT3	94	0	4793	41	1	0	1
BRCA1	FLT4	136	0	4793	41	0.630308	0	1
BRCA1	FLYWCH1	48	0	4793	41	1	0	1
BRCA1	FNBP1	52	0	4793	41	1	0	1
BRCA1	FOXA1	68	0	4793	41	1	0	1
BRCA1	FOXF1	31	0	4793	41	1	0	1
BRCA1	FOXL2	22	0	4793	41	1	0	1
BRCA1	FOXO1	50	0	4793	41	1	0	1
BRCA1	FOXO3	36	0	4793	41	1	0	1
BRCA1	FOXO4	42	0	4793	41	1	0	1
BRCA1	FOXP1	89	1	4793	41	0.538731	1.32126	1
BRCA1	FRS2	38	0	4793	41	1	0	1
BRCA1	FSTL3	12	0	4793	41	1	0	1
BRCA1	FUBP1	103	0	4793	41	1	0	1
BRCA1	FURIN	71	0	4793	41	1	0	1
BRCA1	FUS	47	0	4793	41	1	0	1
BRCA1	FYN	61	0	4793	41	1	0	1
BRCA1	FZR1	64	0	4793	41	1	0	1
BRCA1	GAB1	60	0	4793	41	1	0	1
BRCA1	GAB2	52	0	4793	41	1	0	1
BRCA1	GABRA6	97	0	4793	41	1	0	1
BRCA1	GADD45B	2	0	4793	41	1	0	1
BRCA1	GAS7	61	0	4793	41	1	0	1
BRCA1	GATA1	41	0	4793	41	1	0	1
BRCA1	GATA2	42	1	4793	41	0.307794	2.82689	1
BRCA1	GATA3	156	0	4793	41	0.642724	0	1
BRCA1	GATA4	20	0	4793	41	1	0	1
BRCA1	GATA6	31	0	4793	41	1	0	1
BRCA1	GID4	14	0	4793	41	1	0	1
BRCA1	GLI1	110	0	4793	41	1	0	1
BRCA1	GMPS	64	0	4793	41	1	0	1
BRCA1	GNA11	22	0	4793	41	1	0	1
BRCA1	GNA12	29	0	4793	41	1	0	1
BRCA1	GNA13	41	0	4793	41	1	0	1
BRCA1	GNAQ	32	0	4793	41	1	0	1
BRCA1	GNAS	115	2	4793	41	0.261319	2.0856	1
BRCA1	GNB1	29	0	4793	41	1	0	1
BRCA1	GOLGA5	65	0	4793	41	1	0	1
BRCA1	GOPC	38	0	4793	41	1	0	1
BRCA1	GPC3	61	0	4793	41	1	0	1
BRCA1	GPHN	69	0	4793	41	1	0	1
BRCA1	GPS2	41	0	4793	41	1	0	1
BRCA1	GREM1	18	0	4793	41	1	0	1
BRCA1	GRIN2A	209	2	4793	41	0.699502	1.12474	1
BRCA1	GRM3	156	1	4793	41	1	0.743147	1
BRCA1	GSK3B	32	0	4793	41	1	0	1
BRCA1	GTF2I	54	0	4793	41	1	0	1
BRCA1	GTSE1	49	0	4793	41	1	0	1
BRCA1	HDAC1	31	0	4793	41	1	0	1
BRCA1	HDAC4	125	0	4793	41	0.626744	0	1
BRCA1	HDAC7	55	0	4793	41	1	0	1
BRCA1	HERPUD1	22	0	4793	41	1	0	1
BRCA1	HEY1	22	0	4793	41	1	0	1
BRCA1	HGF	117	1	4793	41	1	0.999173	1
BRCA1	HIF1A	56	1	4793	41	0.386367	2.11426	1
BRCA1	HIP1	82	0	4793	41	1	0	1
BRCA1	HIRA	88	0	4793	41	1	0	1
BRCA1	HLA-A	59	1	4793	41	0.402036	2.00561	1
BRCA1	HLA-B	74	0	4793	41	1	0	1
BRCA1	HLA-C	28	0	4793	41	1	0	1
BRCA1	HLF	27	0	4793	41	1	0	1
BRCA1	HMGA1	4	0	4793	41	1	0	1
BRCA1	HMGA2	5	0	4793	41	1	0	1
BRCA1	HNF1A	74	0	4793	41	1	0	1
BRCA1	HNRNPA2B1	55	2	4793	41	0.0836317	4.41484	1
BRCA1	HOOK3	55	0	4793	41	1	0	1
BRCA1	HOXA11	28	0	4793	41	1	0	1
BRCA1	HOXA13	24	0	4793	41	1	0	1
BRCA1	HOXA3	53	0	4793	41	1	0	1
BRCA1	HOXA9	25	0	4793	41	1	0	1
BRCA1	HOXB13	32	0	4793	41	1	0	1
BRCA1	HOXC11	18	0	4793	41	1	0	1
BRCA1	HOXC13	29	0	4793	41	1	0	1
BRCA1	HOXD11	16	0	4793	41	1	0	1
BRCA1	HOXD13	28	1	4793	41	0.219434	4.25173	1
BRCA1	HRAS	86	0	4793	41	1	0	1
BRCA1	HSD17B2	32	0	4793	41	1	0	1
BRCA1	HSD3B1	35	1	4793	41	0.264908	3.39693	1
BRCA1	HSP90AA1	73	0	4793	41	1	0	1
BRCA1	HSP90AB1	84	0	4793	41	1	0	1
BRCA1	HTATIP2	18	0	4793	41	1	0	1
BRCA1	ICOSLG	31	0	4793	41	1	0	1
BRCA1	ID1	15	0	4793	41	1	0	1
BRCA1	ID3	9	0	4793	41	1	0	1
BRCA1	IDH1	455	1	4793	41	0.17584	0.238392	1
BRCA1	IDH2	54	1	4793	41	0.3757	2.19356	1
BRCA1	IFNGR1	45	0	4793	41	1	0	1
BRCA1	IGF1	28	0	4793	41	1	0	1
BRCA1	IGF1R	117	0	4793	41	0.625982	0	1
BRCA1	IGF2	37	0	4793	41	1	0	1
BRCA1	IKBKB	81	0	4793	41	1	0	1
BRCA1	IKBKE	73	1	4793	41	0.47014	1.61622	1
BRCA1	IKZF1	71	0	4793	41	1	0	1
BRCA1	IKZF2	60	0	4793	41	1	0	1
BRCA1	IKZF3	60	0	4793	41	1	0	1
BRCA1	IL10	16	1	4793	41	0.135015	7.4553	1
BRCA1	IL2	9	0	4793	41	1	0	1
BRCA1	IL21R	74	0	4793	41	1	0	1
BRCA1	IL3	12	0	4793	41	1	0	1
BRCA1	IL6ST	79	1	4793	41	0.496955	1.49159	1
BRCA1	IL7R	93	1	4793	41	0.554477	1.26337	1
BRCA1	INHA	35	1	4793	41	0.264908	3.39693	1
BRCA1	INHBA	70	0	4793	41	1	0	1
BRCA1	INPP4A	79	0	4793	41	1	0	1
BRCA1	INPP4B	94	0	4793	41	1	0	1
BRCA1	INPP5D	95	0	4793	41	1	0	1
BRCA1	INPPL1	137	0	4793	41	0.630761	0	1
BRCA1	INSR	107	1	4793	41	0.605564	1.09483	1
BRCA1	INTS6	58	0	4793	41	1	0	1
BRCA1	IRF1	41	0	4793	41	1	0	1
BRCA1	IRF2	73	0	4793	41	1	0	1
BRCA1	IRF4	55	0	4793	41	1	0	1
BRCA1	IRF8	50	0	4793	41	1	0	1
BRCA1	IRS1	91	0	4793	41	1	0	1
BRCA1	IRS2	53	0	4793	41	1	0	1
BRCA1	IRS4	154	3	4793	41	0.146891	2.37751	1
BRCA1	ITK	70	0	4793	41	1	0	1
BRCA1	JAK1	133	0	4793	41	0.629073	0	1
BRCA1	JAK2	84	0	4793	41	1	0	1
BRCA1	JAK3	101	0	4793	41	1	0	1
BRCA1	JARID2	128	1	4793	41	1	0.911149	1
BRCA1	JAZF1	18	0	4793	41	1	0	1
BRCA1	JUN	29	0	4793	41	1	0	1
BRCA1	KAT6A	147	0	4793	41	0.636315	0	1
BRCA1	KAT6B	127	1	4793	41	1	0.918519	1
BRCA1	KAT7	62	0	4793	41	1	0	1
BRCA1	KBTBD4	44	0	4793	41	1	0	1
BRCA1	KCNJ5	47	1	4793	41	0.336922	2.52353	1
BRCA1	KDM2B	110	0	4793	41	1	0	1
BRCA1	KDM4C	86	0	4793	41	1	0	1
BRCA1	KDM5A	121	0	4793	41	0.626153	0	1
BRCA1	KDM5C	90	1	4793	41	0.542718	1.3063	1
BRCA1	KDM6A	215	0	4793	41	0.260862	0	1
BRCA1	KDR	159	0	4793	41	0.645117	0	1
BRCA1	KDSR	22	0	4793	41	1	0	1
BRCA1	KEAP1	113	1	4793	41	0.625665	1.0354	1
BRCA1	KEL	105	1	4793	41	0.598632	1.11616	1
BRCA1	KIF5B	77	0	4793	41	1	0	1
BRCA1	KIT	149	0	4793	41	0.637633	0	1
BRCA1	KLF2	5	0	4793	41	1	0	1
BRCA1	KLF3	70	0	4793	41	1	0	1
BRCA1	KLF4	34	0	4793	41	1	0	1
BRCA1	KLF5	54	0	4793	41	1	0	1
BRCA1	KLF6	34	0	4793	41	1	0	1
BRCA1	KLHL6	71	0	4793	41	1	0	1
BRCA1	KLK2	21	0	4793	41	1	0	1
BRCA1	KMT2A	261	1	4793	41	0.72482	0.434152	1
BRCA1	KMT2B	268	1	4793	41	0.726787	0.422161	1
BRCA1	KMT2C	463	2	4793	41	0.427358	0.479647	1
BRCA1	KMT2D	576	3	4793	41	0.472606	0.578042	1
BRCA1	KNSTRN	36	0	4793	41	1	0	1
BRCA1	KRAS	287	1	4793	41	0.514539	0.39256	1
BRCA1	KSR2	132	0	4793	41	0.628704	0	1
BRCA1	KTN1	81	1	4793	41	0.505595	1.45416	1
BRCA1	LARP4B	116	1	4793	41	1	1.00797	1
BRCA1	LASP1	20	0	4793	41	1	0	1
BRCA1	LATS1	117	1	4793	41	1	0.999173	1
BRCA1	LATS2	84	0	4793	41	1	0	1
BRCA1	LCK	48	0	4793	41	1	0	1
BRCA1	LCP1	63	1	4793	41	0.42232	1.87668	1
BRCA1	LEF1	47	0	4793	41	1	0	1
BRCA1	LGR5	71	1	4793	41	0.460896	1.66244	1
BRCA1	LIFR	111	0	4793	41	1	0	1
BRCA1	LMNA	47	0	4793	41	1	0	1
BRCA1	LMO1	13	0	4793	41	1	0	1
BRCA1	LMO2	23	0	4793	41	1	0	1
BRCA1	LPP	71	0	4793	41	1	0	1
BRCA1	LRIG3	92	0	4793	41	1	0	1
BRCA1	LRP1B	614	1	4793	41	0.055179	0.170188	1
BRCA1	LRP5	129	0	4793	41	0.627726	0	1
BRCA1	LRP6	116	0	4793	41	0.626007	0	1
BRCA1	LRRK2	301	3	4793	41	0.741761	1.17813	1
BRCA1	LTB	13	0	4793	41	1	0	1
BRCA1	LTK	64	0	4793	41	1	0	1
BRCA1	LYL1	10	1	4793	41	0.0895287	11.9331	1
BRCA1	LYN	57	0	4793	41	1	0	1
BRCA1	LZTR1	109	0	4793	41	1	0	1
BRCA1	MAD2L2	17	0	4793	41	1	0	1
BRCA1	MAF	32	0	4793	41	1	0	1
BRCA1	MAFB	23	0	4793	41	1	0	1
BRCA1	MAGED1	91	0	4793	41	1	0	1
BRCA1	MAL2	17	0	4793	41	1	0	1
BRCA1	MALT1	54	0	4793	41	1	0	1
BRCA1	MAML2	93	2	4793	41	0.192231	2.59069	1
BRCA1	MAP2K1	46	0	4793	41	1	0	1
BRCA1	MAP2K2	51	1	4793	41	0.35936	2.32386	1
BRCA1	MAP2K4	93	0	4793	41	1	0	1
BRCA1	MAP3K1	171	0	4793	41	0.40266	0	1
BRCA1	MAP3K13	98	0	4793	41	1	0	1
BRCA1	MAP3K14	3	0	4793	41	1	0	1
BRCA1	MAP3K6	68	0	4793	41	1	0	1
BRCA1	MAP3K7	58	0	4793	41	1	0	1
BRCA1	MAP4K4	88	1	4793	41	0.534711	1.33655	1
BRCA1	MAPK1	35	0	4793	41	1	0	1
BRCA1	MAPK3	31	0	4793	41	1	0	1
BRCA1	MAPKAP1	52	0	4793	41	1	0	1
BRCA1	MAX	35	0	4793	41	1	0	1
BRCA1	MBD4	47	0	4793	41	1	0	1
BRCA1	MBD6	125	0	4793	41	0.626744	0	1
BRCA1	MCL1	14	0	4793	41	1	0	1
BRCA1	MDC1	132	0	4793	41	0.628704	0	1
BRCA1	MDM2	32	0	4793	41	1	0	1
BRCA1	MDM4	28	0	4793	41	1	0	1
BRCA1	MDS2	5	0	4793	41	1	0	1
BRCA1	MECOM	142	0	4793	41	0.633313	0	1
BRCA1	MED12	214	1	4793	41	1	0.534974	1
BRCA1	MEF2B	33	0	4793	41	1	0	1
BRCA1	MEF2C	56	0	4793	41	1	0	1
BRCA1	MEF2D	44	0	4793	41	1	0	1
BRCA1	MEN1	64	0	4793	41	1	0	1
BRCA1	MERTK	80	1	4793	41	0.501293	1.47264	1
BRCA1	MET	111	0	4793	41	1	0	1
BRCA1	MGA	200	2	4793	41	0.688943	1.17765	1
BRCA1	MGAM	233	1	4793	41	0.72133	0.489313	1
BRCA1	MIB1	76	1	4793	41	0.483717	1.55144	1
BRCA1	MITF	66	0	4793	41	1	0	1
BRCA1	MKI67	256	5	4793	41	0.0677037	2.46079	1
BRCA1	MKNK1	34	0	4793	41	1	0	1
BRCA1	MLF1	32	0	4793	41	1	0	1
BRCA1	MLH1	84	0	4793	41	1	0	1
BRCA1	MLLT1	54	0	4793	41	1	0	1
BRCA1	MLLT10	79	1	4793	41	0.496955	1.49159	1
BRCA1	MLLT11	5	0	4793	41	1	0	1
BRCA1	MLLT3	39	1	4793	41	0.289722	3.04612	1
BRCA1	MLLT6	78	0	4793	41	1	0	1
BRCA1	MN1	95	0	4793	41	1	0	1
BRCA1	MNX1	26	0	4793	41	1	0	1
BRCA1	MOB3B	24	0	4793	41	1	0	1
BRCA1	MPEG1	90	0	4793	41	1	0	1
BRCA1	MPL	59	0	4793	41	1	0	1
BRCA1	MSH2	88	0	4793	41	1	0	1
BRCA1	MSH3	88	0	4793	41	1	0	1
BRCA1	MSH6	101	0	4793	41	1	0	1
BRCA1	MSI1	28	0	4793	41	1	0	1
BRCA1	MSI2	23	0	4793	41	1	0	1
BRCA1	MSN	70	0	4793	41	1	0	1
BRCA1	MST1	51	0	4793	41	1	0	1
BRCA1	MST1R	108	1	4793	41	0.608986	1.08446	1
BRCA1	MTAP	25	0	4793	41	1	0	1
BRCA1	MTCP1	7	0	4793	41	1	0	1
BRCA1	MTOR	164	0	4793	41	0.402522	0	1
BRCA1	MUC1	30	0	4793	41	1	0	1
BRCA1	MUTYH	47	0	4793	41	1	0	1
BRCA1	MYB	67	0	4793	41	1	0	1
BRCA1	MYBL1	60	1	4793	41	0.407171	1.9717	1
BRCA1	MYC	40	0	4793	41	1	0	1
BRCA1	MYCL	32	1	4793	41	0.245745	3.71765	1
BRCA1	MYCN	47	1	4793	41	0.336922	2.52353	1
BRCA1	MYD88	20	0	4793	41	1	0	1
BRCA1	MYH11	161	0	4793	41	0.646777	0	1
BRCA1	MYH9	187	1	4793	41	1	0.61582	1
BRCA1	MYO18A	124	0	4793	41	0.626558	0	1
BRCA1	MYO5A	142	0	4793	41	0.633313	0	1
BRCA1	MYOD1	35	0	4793	41	1	0	1
BRCA1	NAB2	32	0	4793	41	1	0	1
BRCA1	NACA	62	0	4793	41	1	0	1
BRCA1	NADK	45	1	4793	41	0.325417	2.63685	1
BRCA1	NBN	76	1	4793	41	0.483717	1.55144	1
BRCA1	NCOA1	118	0	4793	41	0.625984	0	1
BRCA1	NCOA2	126	1	4793	41	1	0.926006	1
BRCA1	NCOA3	113	1	4793	41	0.625665	1.0354	1
BRCA1	NCOA4	52	0	4793	41	1	0	1
BRCA1	NCOR1	229	0	4793	41	0.26278	0	1
BRCA1	NCOR2	202	2	4793	41	0.691266	1.16548	1
BRCA1	NCSTN	73	0	4793	41	1	0	1
BRCA1	NDRG1	46	0	4793	41	1	0	1
BRCA1	NEGR1	48	0	4793	41	1	0	1
BRCA1	NF1	292	2	4793	41	1	0.790508	1
BRCA1	NF2	59	3	4793	41	0.0151514	6.32813	1
BRCA1	NFATC2	121	0	4793	41	0.626153	0	1
BRCA1	NFE2	40	0	4793	41	1	0	1
BRCA1	NFE2L2	162	0	4793	41	0.647625	0	1
BRCA1	NFIB	53	0	4793	41	1	0	1
BRCA1	NFKB2	49	0	4793	41	1	0	1
BRCA1	NFKBIA	27	0	4793	41	1	0	1
BRCA1	NFKBIE	24	0	4793	41	1	0	1
BRCA1	NIN	141	0	4793	41	0.632765	0	1
BRCA1	NKX2-1	33	0	4793	41	1	0	1
BRCA1	NKX3-1	20	0	4793	41	1	0	1
BRCA1	NOD1	77	0	4793	41	1	0	1
BRCA1	NONO	62	0	4793	41	1	0	1
BRCA1	NOTCH1	272	2	4793	41	1	0.852398	1
BRCA1	NOTCH2	173	1	4793	41	1	0.667673	1
BRCA1	NOTCH3	173	0	4793	41	0.402927	0	1
BRCA1	NOTCH4	139	0	4793	41	0.631725	0	1
BRCA1	NPM1	16	0	4793	41	1	0	1
BRCA1	NR4A3	56	0	4793	41	1	0	1
BRCA1	NRAS	116	0	4793	41	0.626007	0	1
BRCA1	NRG1	96	0	4793	41	1	0	1
BRCA1	NSD1	246	1	4793	41	0.722018	0.462147	1
BRCA1	NT5C2	42	0	4793	41	1	0	1
BRCA1	NTHL1	28	0	4793	41	1	0	1
BRCA1	NTRK1	82	0	4793	41	1	0	1
BRCA1	NTRK2	88	0	4793	41	1	0	1
BRCA1	NTRK3	120	0	4793	41	0.62607	0	1
BRCA1	NUF2	44	2	4793	41	0.0574589	5.53011	1
BRCA1	NUMA1	147	2	4793	41	0.362105	1.62057	1
BRCA1	NUP214	125	0	4793	41	0.626744	0	1
BRCA1	NUP93	78	0	4793	41	1	0	1
BRCA1	NUP98	113	1	4793	41	0.625665	1.0354	1
BRCA1	NUTM1	107	0	4793	41	1	0	1
BRCA1	NUTM2A	23	0	4793	41	1	0	1
BRCA1	OLIG2	24	0	4793	41	1	0	1
BRCA1	OMD	39	0	4793	41	1	0	1
BRCA1	P2RY8	68	0	4793	41	1	0	1
BRCA1	PAFAH1B2	22	0	4793	41	1	0	1
BRCA1	PAG1	39	0	4793	41	1	0	1
BRCA1	PAK1	44	0	4793	41	1	0	1
BRCA1	PAK3	77	0	4793	41	1	0	1
BRCA1	PALB2	86	0	4793	41	1	0	1
BRCA1	PARP1	77	1	4793	41	0.488167	1.53097	1
BRCA1	PARP2	42	0	4793	41	1	0	1
BRCA1	PARP3	40	0	4793	41	1	0	1
BRCA1	PASK	95	0	4793	41	1	0	1
BRCA1	PATZ1	47	0	4793	41	1	0	1
BRCA1	PAX3	84	0	4793	41	1	0	1
BRCA1	PAX5	64	0	4793	41	1	0	1
BRCA1	PAX7	67	1	4793	41	0.441933	1.76316	1
BRCA1	PAX8	52	0	4793	41	1	0	1
BRCA1	PBRM1	145	0	4793	41	0.635063	0	1
BRCA1	PBX1	50	0	4793	41	1	0	1
BRCA1	PC	105	0	4793	41	1	0	1
BRCA1	PCBP1	45	0	4793	41	1	0	1
BRCA1	PCLO	538	1	4793	41	0.0810413	0.197759	1
BRCA1	PCM1	91	0	4793	41	1	0	1
BRCA1	PCSK7	67	2	4793	41	0.115477	3.61581	1
BRCA1	PDCD1	37	1	4793	41	0.277419	3.21206	1
BRCA1	PDCD11	107	1	4793	41	0.605564	1.09483	1
BRCA1	PDCD1LG2	24	0	4793	41	1	0	1
BRCA1	PDE4DIP	278	1	4793	41	0.730249	0.406077	1
BRCA1	PDGFB	29	0	4793	41	1	0	1
BRCA1	PDGFRA	142	0	4793	41	0.633313	0	1
BRCA1	PDGFRB	85	0	4793	41	1	0	1
BRCA1	PDK1	29	0	4793	41	1	0	1
BRCA1	PDPK1	18	0	4793	41	1	0	1
BRCA1	PDS5B	115	0	4793	41	0.626062	0	1
BRCA1	PER1	91	0	4793	41	1	0	1
BRCA1	PGBD5	55	0	4793	41	1	0	1
BRCA1	PGR	96	0	4793	41	1	0	1
BRCA1	PHF1	48	0	4793	41	1	0	1
BRCA1	PHF19	38	0	4793	41	1	0	1
BRCA1	PHF6	40	0	4793	41	1	0	1
BRCA1	PHOX2B	33	0	4793	41	1	0	1
BRCA1	PICALM	64	0	4793	41	1	0	1
BRCA1	PIGA	34	0	4793	41	1	0	1
BRCA1	PIK3C2B	126	2	4793	41	0.296206	1.89916	1
BRCA1	PIK3C2G	143	1	4793	41	1	0.812968	1
BRCA1	PIK3C3	88	2	4793	41	0.176894	2.74087	1
BRCA1	PIK3CA	879	1	4793	41	0.00397022	0.111344	1
BRCA1	PIK3CB	90	0	4793	41	1	0	1
BRCA1	PIK3CD	86	2	4793	41	0.17082	2.80577	1
BRCA1	PIK3CG	154	0	4793	41	0.641197	0	1
BRCA1	PIK3R1	243	1	4793	41	0.721708	0.46816	1
BRCA1	PIK3R2	68	0	4793	41	1	0	1
BRCA1	PIK3R3	52	0	4793	41	1	0	1
BRCA1	PIM1	22	0	4793	41	1	0	1
BRCA1	PLAG1	61	0	4793	41	1	0	1
BRCA1	PLCG1	93	0	4793	41	1	0	1
BRCA1	PLCG2	129	1	4793	41	1	0.903894	1
BRCA1	PLK2	77	0	4793	41	1	0	1
BRCA1	PMAIP1	3	0	4793	41	1	0	1
BRCA1	PML	59	0	4793	41	1	0	1
BRCA1	PMS1	75	0	4793	41	1	0	1
BRCA1	PMS2	74	1	4793	41	0.474704	1.59404	1
BRCA1	PNRC1	21	0	4793	41	1	0	1
BRCA1	POLD1	102	0	4793	41	1	0	1
BRCA1	POLE	188	2	4793	41	0.675377	1.25607	1
BRCA1	POLG	79	0	4793	41	1	0	1
BRCA1	POLQ	224	1	4793	41	1	0.509977	1
BRCA1	POT1	70	0	4793	41	1	0	1
BRCA1	POU2AF1	25	0	4793	41	1	0	1
BRCA1	POU5F1	19	0	4793	41	1	0	1
BRCA1	PPARG	48	0	4793	41	1	0	1
BRCA1	PPFIBP1	71	0	4793	41	1	0	1
BRCA1	PPM1D	60	0	4793	41	1	0	1
BRCA1	PPP1CB	26	0	4793	41	1	0	1
BRCA1	PPP2R1A	114	1	4793	41	1	1.0261	1
BRCA1	PPP2R2A	48	0	4793	41	1	0	1
BRCA1	PPP4R2	31	0	4793	41	1	0	1
BRCA1	PPP6C	35	0	4793	41	1	0	1
BRCA1	PRCC	42	0	4793	41	1	0	1
BRCA1	PRDM1	75	1	4793	41	0.47923	1.57246	1
BRCA1	PRDM14	65	1	4793	41	0.43221	1.81826	1
BRCA1	PRDM16	121	0	4793	41	0.626153	0	1
BRCA1	PREX2	228	0	4793	41	0.262521	0	1
BRCA1	PRF1	73	0	4793	41	1	0	1
BRCA1	PRKACA	33	0	4793	41	1	0	1
BRCA1	PRKAR1A	42	0	4793	41	1	0	1
BRCA1	PRKCI	61	1	4793	41	0.412263	1.93898	1
BRCA1	PRKD1	117	0	4793	41	0.625982	0	1
BRCA1	PRKDC	281	2	4793	41	1	0.823458	1
BRCA1	PRPF8	135	0	4793	41	0.629876	0	1
BRCA1	PRRX1	40	0	4793	41	1	0	1
BRCA1	PRSS1	42	0	4793	41	1	0	1
BRCA1	PRSS8	17	0	4793	41	1	0	1
BRCA1	PSIP1	79	0	4793	41	1	0	1
BRCA1	PSMB2	21	0	4793	41	1	0	1
BRCA1	PTCH1	149	1	4793	41	1	0.779229	1
BRCA1	PTEN	500	3	4793	41	0.795518	0.677889	1
BRCA1	PTK6	32	0	4793	41	1	0	1
BRCA1	PTK7	67	0	4793	41	1	0	1
BRCA1	PTP4A1	14	0	4793	41	1	0	1
BRCA1	PTPN1	29	0	4793	41	1	0	1
BRCA1	PTPN11	71	1	4793	41	0.460896	1.66244	1
BRCA1	PTPN13	171	1	4793	41	1	0.675773	1
BRCA1	PTPN2	40	0	4793	41	1	0	1
BRCA1	PTPN6	47	0	4793	41	1	0	1
BRCA1	PTPRB	219	1	4793	41	1	0.52219	1
BRCA1	PTPRC	166	0	4793	41	0.402432	0	1
BRCA1	PTPRD	225	0	4793	41	0.261852	0	1
BRCA1	PTPRK	146	1	4793	41	1	0.795752	1
BRCA1	PTPRO	110	0	4793	41	1	0	1
BRCA1	PTPRS	152	0	4793	41	0.639727	0	1
BRCA1	PTPRT	222	2	4793	41	0.715108	1.05592	1
BRCA1	PUM1	87	0	4793	41	1	0	1
BRCA1	QKI	51	0	4793	41	1	0	1
BRCA1	RAB35	19	0	4793	41	1	0	1
BRCA1	RABEP1	59	0	4793	41	1	0	1
BRCA1	RAC1	43	0	4793	41	1	0	1
BRCA1	RAC2	26	0	4793	41	1	0	1
BRCA1	RAD17	56	0	4793	41	1	0	1
BRCA1	RAD21	65	0	4793	41	1	0	1
BRCA1	RAD50	102	0	4793	41	1	0	1
BRCA1	RAD51	23	0	4793	41	1	0	1
BRCA1	RAD51B	32	0	4793	41	1	0	1
BRCA1	RAD51C	37	0	4793	41	1	0	1
BRCA1	RAD51D	21	0	4793	41	1	0	1
BRCA1	RAD52	29	0	4793	41	1	0	1
BRCA1	RAD54L	51	1	4793	41	0.35936	2.32386	1
BRCA1	RAF1	50	1	4793	41	0.353821	2.37076	1
BRCA1	RALGDS	73	0	4793	41	1	0	1
BRCA1	RANBP2	215	0	4793	41	0.260862	0	1
BRCA1	RAP1GDS1	55	0	4793	41	1	0	1
BRCA1	RARA	44	0	4793	41	1	0	1
BRCA1	RASA1	151	0	4793	41	0.639013	0	1
BRCA1	RASGEF1A	54	0	4793	41	1	0	1
BRCA1	RB1	247	0	4793	41	0.270424	0	1
BRCA1	RBM10	87	0	4793	41	1	0	1
BRCA1	RBM15	85	0	4793	41	1	0	1
BRCA1	RECQL	45	1	4793	41	0.325417	2.63685	1
BRCA1	RECQL4	95	1	4793	41	0.562152	1.23625	1
BRCA1	REL	52	0	4793	41	1	0	1
BRCA1	RELN	329	3	4793	41	0.758336	1.07121	1
BRCA1	REST	80	1	4793	41	0.501293	1.47264	1
BRCA1	RET	120	0	4793	41	0.62607	0	1
BRCA1	REV3L	227	1	4793	41	1	0.502907	1
BRCA1	RHEB	18	0	4793	41	1	0	1
BRCA1	RHOA	74	0	4793	41	1	0	1
BRCA1	RHOH	18	0	4793	41	1	0	1
BRCA1	RICTOR	124	0	4793	41	0.626558	0	1
BRCA1	RIT1	13	0	4793	41	1	0	1
BRCA1	RMI2	5	0	4793	41	1	0	1
BRCA1	RNASEH2A	27	0	4793	41	1	0	1
BRCA1	RNASEH2B	18	1	4793	41	0.149679	6.62465	1
BRCA1	RNF213	268	1	4793	41	0.726787	0.422161	1
BRCA1	RNF43	164	0	4793	41	0.402522	0	1
BRCA1	ROBO1	197	1	4793	41	1	0.583294	1
BRCA1	ROS1	225	1	4793	41	1	0.507599	1
BRCA1	RPL10	35	0	4793	41	1	0	1
BRCA1	RPL22	93	0	4793	41	1	0	1
BRCA1	RPL5	49	0	4793	41	1	0	1
BRCA1	RPN1	28	0	4793	41	1	0	1
BRCA1	RPS6KA4	47	0	4793	41	1	0	1
BRCA1	RPS6KB2	34	0	4793	41	1	0	1
BRCA1	RPTOR	93	0	4793	41	1	0	1
BRCA1	RRAGC	20	0	4793	41	1	0	1
BRCA1	RRAS	17	0	4793	41	1	0	1
BRCA1	RRAS2	24	0	4793	41	1	0	1
BRCA1	RSPO2	56	0	4793	41	1	0	1
BRCA1	RSPO3	30	0	4793	41	1	0	1
BRCA1	RTEL1	84	0	4793	41	1	0	1
BRCA1	RUNX1	79	0	4793	41	1	0	1
BRCA1	RUNX1T1	151	0	4793	41	0.639013	0	1
BRCA1	RUNX2	56	0	4793	41	1	0	1
BRCA1	RXRA	73	0	4793	41	1	0	1
BRCA1	RYBP	24	0	4793	41	1	0	1
BRCA1	S1PR2	22	0	4793	41	1	0	1
BRCA1	SALL4	125	0	4793	41	0.626744	0	1
BRCA1	SAMHD1	70	0	4793	41	1	0	1
BRCA1	SBDS	23	0	4793	41	1	0	1
BRCA1	SCG5	14	0	4793	41	1	0	1
BRCA1	SDC4	17	0	4793	41	1	0	1
BRCA1	SDHA	62	0	4793	41	1	0	1
BRCA1	SDHAF2	21	0	4793	41	1	0	1
BRCA1	SDHB	22	0	4793	41	1	0	1
BRCA1	SDHC	14	0	4793	41	1	0	1
BRCA1	SDHD	9	0	4793	41	1	0	1
BRCA1	SEC31A	98	0	4793	41	1	0	1
BRCA1	SERP2	7	0	4793	41	1	0	1
BRCA1	SERPINB3	61	0	4793	41	1	0	1
BRCA1	SERPINB4	51	0	4793	41	1	0	1
BRCA1	SESN1	35	0	4793	41	1	0	1
BRCA1	SESN2	50	0	4793	41	1	0	1
BRCA1	SESN3	59	0	4793	41	1	0	1
BRCA1	SET	31	0	4793	41	1	0	1
BRCA1	SETBP1	148	0	4793	41	0.636966	0	1
BRCA1	SETD1A	106	0	4793	41	1	0	1
BRCA1	SETD1B	85	0	4793	41	1	0	1
BRCA1	SETD2	197	0	4793	41	0.413126	0	1
BRCA1	SETD3	49	0	4793	41	1	0	1
BRCA1	SETD4	32	0	4793	41	1	0	1
BRCA1	SETD5	110	1	4793	41	0.615743	1.06427	1
BRCA1	SETD6	29	0	4793	41	1	0	1
BRCA1	SETD7	35	0	4793	41	1	0	1
BRCA1	SETDB1	105	0	4793	41	1	0	1
BRCA1	SETDB2	44	0	4793	41	1	0	1
BRCA1	SF3B1	138	0	4793	41	0.631233	0	1
BRCA1	SFPQ	41	0	4793	41	1	0	1
BRCA1	SFRP1	23	0	4793	41	1	0	1
BRCA1	SFRP2	26	0	4793	41	1	0	1
BRCA1	SFRP4	52	0	4793	41	1	0	1
BRCA1	SGK1	51	0	4793	41	1	0	1
BRCA1	SH2B3	41	0	4793	41	1	0	1
BRCA1	SH2D1A	29	0	4793	41	1	0	1
BRCA1	SH3GL1	40	0	4793	41	1	0	1
BRCA1	SHOC2	48	0	4793	41	1	0	1
BRCA1	SHQ1	39	1	4793	41	0.289722	3.04612	1
BRCA1	SIX1	27	0	4793	41	1	0	1
BRCA1	SLC1A2	53	1	4793	41	0.370299	2.23526	1
BRCA1	SLC34A2	67	0	4793	41	1	0	1
BRCA1	SLC45A3	40	0	4793	41	1	0	1
BRCA1	SLFN11	99	1	4793	41	0.577116	1.18531	1
BRCA1	SLX4	159	1	4793	41	1	0.728655	1
BRCA1	SMAD2	58	0	4793	41	1	0	1
BRCA1	SMAD3	63	0	4793	41	1	0	1
BRCA1	SMAD4	121	0	4793	41	0.626153	0	1
BRCA1	SMARCA1	114	1	4793	41	1	1.0261	1
BRCA1	SMARCA2	144	0	4793	41	0.634462	0	1
BRCA1	SMARCA4	196	1	4793	41	1	0.586397	1
BRCA1	SMARCB1	49	0	4793	41	1	0	1
BRCA1	SMARCD1	35	0	4793	41	1	0	1
BRCA1	SMARCE1	36	0	4793	41	1	0	1
BRCA1	SMC1A	105	1	4793	41	0.598632	1.11616	1
BRCA1	SMC3	92	0	4793	41	1	0	1
BRCA1	SMG1	184	1	4793	41	1	0.626267	1
BRCA1	SMO	71	0	4793	41	1	0	1
BRCA1	SMYD3	40	0	4793	41	1	0	1
BRCA1	SNCAIP	87	0	4793	41	1	0	1
BRCA1	SND1	80	0	4793	41	1	0	1
BRCA1	SNX29	70	0	4793	41	1	0	1
BRCA1	SOCS1	13	0	4793	41	1	0	1
BRCA1	SOCS2	18	0	4793	41	1	0	1
BRCA1	SOCS3	21	0	4793	41	1	0	1
BRCA1	SOS1	117	1	4793	41	1	0.999173	1
BRCA1	SOX10	41	0	4793	41	1	0	1
BRCA1	SOX17	47	0	4793	41	1	0	1
BRCA1	SOX2	34	0	4793	41	1	0	1
BRCA1	SOX9	96	0	4793	41	1	0	1
BRCA1	SP140	113	1	4793	41	0.625665	1.0354	1
BRCA1	SPEN	225	1	4793	41	1	0.507599	1
BRCA1	SPOP	69	0	4793	41	1	0	1
BRCA1	SPRED1	61	0	4793	41	1	0	1
BRCA1	SPRTN	53	0	4793	41	1	0	1
BRCA1	SQSTM1	37	0	4793	41	1	0	1
BRCA1	SRC	33	0	4793	41	1	0	1
BRCA1	SRSF2	30	0	4793	41	1	0	1
BRCA1	SRSF3	16	0	4793	41	1	0	1
BRCA1	SS18	39	0	4793	41	1	0	1
BRCA1	SS18L1	28	0	4793	41	1	0	1
BRCA1	SSX1	33	0	4793	41	1	0	1
BRCA1	SSX4	13	0	4793	41	1	0	1
BRCA1	STAG1	123	1	4793	41	1	0.949197	1
BRCA1	STAG2	166	1	4793	41	1	0.696879	1
BRCA1	STAT1	79	0	4793	41	1	0	1
BRCA1	STAT2	55	0	4793	41	1	0	1
BRCA1	STAT3	71	0	4793	41	1	0	1
BRCA1	STAT4	86	1	4793	41	0.526567	1.36819	1
BRCA1	STAT5A	53	0	4793	41	1	0	1
BRCA1	STAT5B	56	0	4793	41	1	0	1
BRCA1	STAT6	56	0	4793	41	1	0	1
BRCA1	STIL	96	1	4793	41	0.565941	1.22312	1
BRCA1	STK11	38	0	4793	41	1	0	1
BRCA1	STK19	23	0	4793	41	1	0	1
BRCA1	STK40	37	0	4793	41	1	0	1
BRCA1	STRN	52	1	4793	41	0.364852	2.27873	1
BRCA1	SUFU	47	0	4793	41	1	0	1
BRCA1	SUZ12	52	0	4793	41	1	0	1
BRCA1	SYK	66	0	4793	41	1	0	1
BRCA1	TAF1	184	0	4793	41	0.406077	0	1
BRCA1	TAF15	54	0	4793	41	1	0	1
BRCA1	TAL1	23	0	4793	41	1	0	1
BRCA1	TAL2	8	0	4793	41	1	0	1
BRCA1	TAP1	52	0	4793	41	1	0	1
BRCA1	TAP2	46	0	4793	41	1	0	1
BRCA1	TBL1XR1	70	0	4793	41	1	0	1
BRCA1	TBX3	103	0	4793	41	1	0	1
BRCA1	TCEA1	30	0	4793	41	1	0	1
BRCA1	TCF12	79	0	4793	41	1	0	1
BRCA1	TCF3	42	0	4793	41	1	0	1
BRCA1	TCF7L2	82	0	4793	41	1	0	1
BRCA1	TCL1A	11	0	4793	41	1	0	1
BRCA1	TCL1B	19	0	4793	41	1	0	1
BRCA1	TEC	59	0	4793	41	1	0	1
BRCA1	TEK	105	0	4793	41	1	0	1
BRCA1	TERT	63	0	4793	41	1	0	1
BRCA1	TET1	152	1	4793	41	1	0.763358	1
BRCA1	TET2	122	0	4793	41	0.626263	0	1
BRCA1	TET3	132	0	4793	41	0.628704	0	1
BRCA1	TFE3	69	0	4793	41	1	0	1
BRCA1	TFEB	38	0	4793	41	1	0	1
BRCA1	TFG	36	0	4793	41	1	0	1
BRCA1	TFPT	27	0	4793	41	1	0	1
BRCA1	TFRC	53	0	4793	41	1	0	1
BRCA1	TGFBR1	63	0	4793	41	1	0	1
BRCA1	TGFBR2	98	0	4793	41	1	0	1
BRCA1	TIPARP	48	0	4793	41	1	0	1
BRCA1	TLE1	99	0	4793	41	1	0	1
BRCA1	TLE2	68	0	4793	41	1	0	1
BRCA1	TLE3	55	1	4793	41	0.381056	2.15317	1
BRCA1	TLE4	104	1	4793	41	0.595122	1.12713	1
BRCA1	TLL2	77	0	4793	41	1	0	1
BRCA1	TLX1	15	0	4793	41	1	0	1
BRCA1	TLX3	30	0	4793	41	1	0	1
BRCA1	TMEM127	16	0	4793	41	1	0	1
BRCA1	TMEM30A	26	0	4793	41	1	0	1
BRCA1	TMPRSS2	41	0	4793	41	1	0	1
BRCA1	TNFAIP3	58	0	4793	41	1	0	1
BRCA1	TNFRSF11A	50	0	4793	41	1	0	1
BRCA1	TNFRSF14	16	0	4793	41	1	0	1
BRCA1	TNFRSF17	19	0	4793	41	1	0	1
BRCA1	TNFSF13	6	0	4793	41	1	0	1
BRCA1	TOP1	63	5	4793	41	0.000240345	10.4074	0.246354
BRCA1	TP53	2056	27	4793	41	0.00394851	2.56688	1
BRCA1	TP53BP1	137	1	4793	41	1	0.849661	1
BRCA1	TP63	118	0	4793	41	0.625984	0	1
BRCA1	TPM3	24	1	4793	41	0.192229	4.96334	1
BRCA1	TPM4	29	0	4793	41	1	0	1
BRCA1	TPR	169	2	4793	41	0.65577	1.40299	1
BRCA1	TRAF2	39	0	4793	41	1	0	1
BRCA1	TRAF3	59	0	4793	41	1	0	1
BRCA1	TRAF5	45	0	4793	41	1	0	1
BRCA1	TRAF7	45	0	4793	41	1	0	1
BRCA1	TRIM24	76	0	4793	41	1	0	1
BRCA1	TRIM27	51	0	4793	41	1	0	1
BRCA1	TRIM33	69	0	4793	41	1	0	1
BRCA1	TRIP11	123	1	4793	41	1	0.949197	1
BRCA1	TRIP13	33	0	4793	41	1	0	1
BRCA1	TRRAP	250	1	4793	41	0.722566	0.454353	1
BRCA1	TSC1	115	1	4793	41	1	1.01696	1
BRCA1	TSC2	111	1	4793	41	0.619078	1.05452	1
BRCA1	TSHR	78	0	4793	41	1	0	1
BRCA1	TTL	18	0	4793	41	1	0	1
BRCA1	TUSC3	73	0	4793	41	1	0	1
BRCA1	TYK2	96	0	4793	41	1	0	1
BRCA1	TYRO3	59	0	4793	41	1	0	1
BRCA1	U2AF1	38	0	4793	41	1	0	1
BRCA1	U2AF2	53	0	4793	41	1	0	1
BRCA1	UBE2A	20	0	4793	41	1	0	1
BRCA1	UBR5	218	0	4793	41	0.260954	0	1
BRCA1	UPF1	95	0	4793	41	1	0	1
BRCA1	USP6	108	0	4793	41	1	0	1
BRCA1	USP8	81	0	4793	41	1	0	1
BRCA1	VAV1	84	0	4793	41	1	0	1
BRCA1	VAV2	76	0	4793	41	1	0	1
BRCA1	VEGFA	27	0	4793	41	1	0	1
BRCA1	VHL	12	1	4793	41	0.104944	9.94295	1
BRCA1	VTCN1	26	0	4793	41	1	0	1
BRCA1	WAS	55	0	4793	41	1	0	1
BRCA1	WDR90	106	1	4793	41	0.602113	1.1054	1
BRCA1	WIF1	51	0	4793	41	1	0	1
BRCA1	WRN	110	1	4793	41	0.615743	1.06427	1
BRCA1	WT1	48	0	4793	41	1	0	1
BRCA1	WWP1	99	0	4793	41	1	0	1
BRCA1	WWTR1	31	0	4793	41	1	0	1
BRCA1	XBP1	15	0	4793	41	1	0	1
BRCA1	XIAP	58	0	4793	41	1	0	1
BRCA1	XPA	22	0	4793	41	1	0	1
BRCA1	XPC	44	1	4793	41	0.319592	2.69728	1
BRCA1	XPO1	74	0	4793	41	1	0	1
BRCA1	XRCC2	26	0	4793	41	1	0	1
BRCA1	YAP1	33	0	4793	41	1	0	1
BRCA1	YES1	48	0	4793	41	1	0	1
BRCA1	YPEL5	17	0	4793	41	1	0	1
BRCA1	YWHAE	21	0	4793	41	1	0	1
BRCA1	YY1	34	0	4793	41	1	0	1
BRCA1	YY1AP1	84	0	4793	41	1	0	1
BRCA1	ZBTB16	72	0	4793	41	1	0	1
BRCA1	ZBTB20	153	0	4793	41	0.640455	0	1
BRCA1	ZBTB7A	40	0	4793	41	1	0	1
BRCA1	ZFHX3	277	1	4793	41	0.72987	0.407633	1
BRCA1	ZFP36L1	79	0	4793	41	1	0	1
BRCA1	ZFP36L2	83	1	4793	41	0.514091	1.41853	1
BRCA1	ZMYM2	118	0	4793	41	0.625984	0	1
BRCA1	ZMYM3	123	0	4793	41	0.626398	0	1
BRCA1	ZNF217	101	0	4793	41	1	0	1
BRCA1	ZNF24	21	0	4793	41	1	0	1
BRCA1	ZNF331	71	0	4793	41	1	0	1
BRCA1	ZNF384	44	1	4793	41	0.319592	2.69728	1
BRCA1	ZNF521	163	0	4793	41	0.402607	0	1
BRCA1	ZNF703	19	0	4793	41	1	0	1
BRCA1	ZNF750	77	0	4793	41	1	0	1
BRCA1	ZNRF3	79	1	4793	41	0.496955	1.49159	1
BRCA1	ZRSR2	33	0	4793	41	1	0	1

## Sheet: Table_S7-2_aggregated_RAD51C
Table S7-2: Relationship between non-silent mutation in 1,025 cancer gene (OncoKBTM) in the samples with RAD51C promoter methylation compared to the samples with no promoter methylation in neither BRCA1 nor RAD51C
only cancer types with cases of RAD51C promoter methylation detected is included statistic test was performed using Fisher's exact test followed by Bonferroni correction *Unmeth_Mut: Number of cases with non-silence mutation and RAD51C promoter methylation **Meh_Mut: Number of cases without non-silence mutation and RAD51C promoter methylation ***Total_Unmeth: Number of cases with neither BRCA1 no…
Methylated_gene	Hugo_Symbol	Unmeth_Mut*	Meth_Mut**	Total_Unmeth***	Total_meth****	pvalue	Odds_ratio	qvalue
RAD51C	ABI1	32	0	4793	84	1	0	1
RAD51C	ABL1	78	1	4793	84	1	0.728338	1
RAD51C	ABL2	107	2	4793	84	0.712108	1.06811	1
RAD51C	ACKR3	44	1	4793	84	0.544062	1.3003	1
RAD51C	ACSL3	48	0	4793	84	1	0	1
RAD51C	ACSL6	59	1	4793	84	1	0.966721	1
RAD51C	ACTB	56	0	4793	84	1	0	1
RAD51C	ACTG1	36	0	4793	84	1	0	1
RAD51C	ACVR1	60	1	4793	84	1	0.950411	1
RAD51C	ACVR1B	75	1	4793	84	1	0.757949	1
RAD51C	ACVR2A	146	4	4793	84	0.328978	1.59123	1
RAD51C	ADHFE1	41	0	4793	84	1	0	1
RAD51C	AFF1	116	1	4793	84	0.723703	0.485823	1
RAD51C	AFF3	152	2	4793	84	1	0.744741	1
RAD51C	AFF4	100	0	4793	84	0.42005	0	1
RAD51C	AGO1	78	1	4793	84	1	0.728338	1
RAD51C	AGO2	92	0	4793	84	0.409808	0	1
RAD51C	AJUBA	55	2	4793	84	0.257378	2.10065	1
RAD51C	AKT1	75	1	4793	84	1	0.757949	1
RAD51C	AKT2	43	1	4793	84	0.535997	1.33081	1
RAD51C	AKT3	74	1	4793	84	1	0.768352	1
RAD51C	ALB	122	0	4793	84	0.274776	0	1
RAD51C	ALDH2	32	0	4793	84	1	0	1
RAD51C	ALK	143	1	4793	84	0.51962	0.391827	1
RAD51C	ALOX12B	63	1	4793	84	1	0.904588	1
RAD51C	AMER1	154	0	4793	84	0.114504	0	1
RAD51C	ANKRD11	210	1	4793	84	0.269343	0.262979	1
RAD51C	APC	412	4	4793	84	0.320353	0.531729	1
RAD51C	APH1A	23	0	4793	84	1	0	1
RAD51C	APLNR	55	2	4793	84	0.257378	2.10065	1
RAD51C	APOBEC3B	44	3	4793	84	0.0464471	3.9952	1
RAD51C	AR	97	4	4793	84	0.0954454	2.41987	1
RAD51C	ARAF	75	1	4793	84	1	0.757949	1
RAD51C	ARFRP1	14	1	4793	84	0.229707	4.11027	1
RAD51C	ARHGAP26	68	1	4793	84	1	0.8372	1
RAD51C	ARHGAP35	206	3	4793	84	1	0.82473	1
RAD51C	ARHGEF12	110	0	4793	84	0.26525	0	1
RAD51C	ARHGEF28	96	2	4793	84	0.686082	1.19329	1
RAD51C	ARID1A	526	15	4793	84	0.0534206	1.76326	1
RAD51C	ARID1B	182	3	4793	84	1	0.938351	1
RAD51C	ARID2	226	3	4793	84	0.798134	0.748475	1
RAD51C	ARID3A	33	0	4793	84	1	0	1
RAD51C	ARID3B	52	1	4793	84	0.603785	1.09845	1
RAD51C	ARID3C	28	3	4793	84	0.0156549	6.29673	1
RAD51C	ARID4A	107	1	4793	84	1	0.527692	1
RAD51C	ARID4B	121	0	4793	84	0.27361	0	1
RAD51C	ARID5A	39	2	4793	84	0.156584	2.97192	1
RAD51C	ARID5B	124	1	4793	84	0.725435	0.453705	1
RAD51C	ARNT	63	1	4793	84	1	0.904588	1
RAD51C	ASMTL	71	1	4793	84	1	0.801322	1
RAD51C	ASPSCR1	45	1	4793	84	0.551988	1.27115	1
RAD51C	ASXL1	153	1	4793	84	0.523286	0.365432	1
RAD51C	ASXL2	130	2	4793	84	1	0.874881	1
RAD51C	ATF1	25	0	4793	84	1	0	1
RAD51C	ATG5	24	1	4793	84	0.353011	2.39333	1
RAD51C	ATIC	45	1	4793	84	0.551988	1.27115	1
RAD51C	ATM	290	2	4793	84	0.240579	0.378772	1
RAD51C	ATP1A1	85	0	4793	84	0.405214	0	1
RAD51C	ATP2B3	134	4	4793	84	0.301215	1.73817	1
RAD51C	ATP6AP1	46	0	4793	84	1	0	1
RAD51C	ATP6V1B2	45	0	4793	84	1	0	1
RAD51C	ATR	201	1	4793	84	0.263893	0.275293	1
RAD51C	ATRIP	52	1	4793	84	0.603785	1.09845	1
RAD51C	ATRX	398	4	4793	84	0.316978	0.552192	1
RAD51C	ATXN2	89	3	4793	84	0.210643	1.95718	1
RAD51C	ATXN7	70	2	4793	84	0.353159	1.64542	1
RAD51C	AURKA	28	0	4793	84	1	0	1
RAD51C	AURKB	28	0	4793	84	1	0	1
RAD51C	AXIN1	105	2	4793	84	0.707291	1.08893	1
RAD51C	AXIN2	106	2	4793	84	0.709697	1.07842	1
RAD51C	AXL	89	2	4793	84	0.670505	1.28904	1
RAD51C	B2M	71	2	4793	84	0.359434	1.62191	1
RAD51C	BAALC	6	0	4793	84	1	0	1
RAD51C	BABAM1	22	0	4793	84	1	0	1
RAD51C	BACH2	97	0	4793	84	0.415646	0	1
RAD51C	BAP1	94	3	4793	84	0.233366	1.8512	1
RAD51C	BARD1	65	1	4793	84	1	0.876389	1
RAD51C	BAX	24	0	4793	84	1	0	1
RAD51C	BBC3	14	0	4793	84	1	0	1
RAD51C	BCL10	22	0	4793	84	1	0	1
RAD51C	BCL11A	108	1	4793	84	1	0.522695	1
RAD51C	BCL11B	76	2	4793	84	0.390463	1.51361	1
RAD51C	BCL2	13	1	4793	84	0.216168	4.42712	1
RAD51C	BCL2L1	17	0	4793	84	1	0	1
RAD51C	BCL2L11	25	0	4793	84	1	0	1
RAD51C	BCL2L2	10	1	4793	84	0.174123	5.75745	1
RAD51C	BCL3	23	1	4793	84	0.341615	2.49795	1
RAD51C	BCL6	73	2	4793	84	0.371917	1.57681	1
RAD51C	BCL7A	17	1	4793	84	0.268954	3.38323	1
RAD51C	BCL9	128	2	4793	84	1	0.88893	1
RAD51C	BCL9L	121	4	4793	84	0.167848	1.93023	1
RAD51C	BCOR	179	5	4793	84	0.248119	1.63121	1
RAD51C	BCORL1	162	2	4793	84	1	0.697269	1
RAD51C	BCR	82	0	4793	84	0.404684	0	1
RAD51C	BIRC3	43	1	4793	84	0.535997	1.33081	1
RAD51C	BLM	104	1	4793	84	1	0.54326	1
RAD51C	BMPR1A	45	1	4793	84	0.551988	1.27115	1
RAD51C	BRAF	464	2	4793	84	0.0223363	0.227594	1
RAD51C	BRCA1	150	1	4793	84	0.521673	0.372981	1
RAD51C	BRCA2	250	5	4793	84	0.625928	1.15009	1
RAD51C	BRD3	70	0	4793	84	0.63433	0	1
RAD51C	BRD4	114	0	4793	84	0.267299	0	1
RAD51C	BRIP1	95	0	4793	84	0.413076	0	1
RAD51C	BRSK1	77	3	4793	84	0.158599	2.26783	1
RAD51C	BTG1	8	0	4793	84	1	0	1
RAD51C	BTG2	12	0	4793	84	1	0	1
RAD51C	BTK	77	2	4793	84	0.396593	1.49365	1
RAD51C	BTLA	20	0	4793	84	1	0	1
RAD51C	BUB1B	59	3	4793	84	0.0904105	2.97057	1
RAD51C	CACNA1D	186	5	4793	84	0.383603	1.56745	1
RAD51C	CAD	136	2	4793	84	1	0.835214	1
RAD51C	CALR	33	0	4793	84	1	0	1
RAD51C	CAMTA1	148	3	4793	84	0.745135	1.16237	1
RAD51C	CANT1	33	0	4793	84	1	0	1
RAD51C	CARD11	163	3	4793	84	0.763059	1.05205	1
RAD51C	CARM1	39	0	4793	84	1	0	1
RAD51C	CASP8	166	5	4793	84	0.219484	1.76388	1
RAD51C	CBFA2T3	54	0	4793	84	1	0	1
RAD51C	CBFB	31	0	4793	84	1	0	1
RAD51C	CBL	67	0	4793	84	0.631236	0	1
RAD51C	CBLB	92	2	4793	84	0.677048	1.24622	1
RAD51C	CBLC	35	0	4793	84	1	0	1
RAD51C	CCDC6	53	0	4793	84	1	0	1
RAD51C	CCNB1IP1	31	0	4793	84	1	0	1
RAD51C	CCNB3	127	3	4793	84	0.490437	1.36063	1
RAD51C	CCND1	50	0	4793	84	1	0	1
RAD51C	CCND2	25	2	4793	84	0.0779694	4.64876	1
RAD51C	CCND3	16	0	4793	84	1	0	1
RAD51C	CCNE1	38	0	4793	84	1	0	1
RAD51C	CCT6B	55	1	4793	84	0.624128	1.0379	1
RAD51C	CD22	86	1	4793	84	1	0.659473	1
RAD51C	CD274	21	0	4793	84	1	0	1
RAD51C	CD276	42	0	4793	84	1	0	1
RAD51C	CD28	22	0	4793	84	1	0	1
RAD51C	CD36	45	0	4793	84	1	0	1
RAD51C	CD58	40	1	4793	84	0.510948	1.43147	1
RAD51C	CD70	25	0	4793	84	1	0	1
RAD51C	CD74	18	0	4793	84	1	0	1
RAD51C	CD79A	25	1	4793	84	0.364212	2.29723	1
RAD51C	CD79B	13	0	4793	84	1	0	1
RAD51C	CDC42	23	1	4793	84	0.341615	2.49795	1
RAD51C	CDC73	72	1	4793	84	1	0.790027	1
RAD51C	CDH1	210	4	4793	84	0.786245	1.09115	1
RAD51C	CDH11	146	3	4793	84	0.743026	1.1788	1
RAD51C	CDK12	141	2	4793	84	1	0.804736	1
RAD51C	CDK4	23	0	4793	84	1	0	1
RAD51C	CDK6	29	1	4793	84	0.407131	1.97884	1
RAD51C	CDK8	52	0	4793	84	1	0	1
RAD51C	CDKN1A	68	1	4793	84	1	0.8372	1
RAD51C	CDKN1B	36	1	4793	84	0.47546	1.59182	1
RAD51C	CDKN2A	232	1	4793	84	0.188613	0.2369	1
RAD51C	CDKN2B	11	0	4793	84	1	0	1
RAD51C	CDKN2C	19	0	4793	84	1	0	1
RAD51C	CDX2	38	0	4793	84	1	0	1
RAD51C	CEBPA	6	0	4793	84	1	0	1
RAD51C	CENPA	10	0	4793	84	1	0	1
RAD51C	CHCHD7	8	0	4793	84	1	0	1
RAD51C	CHD2	139	3	4793	84	0.736312	1.24001	1
RAD51C	CHD4	230	3	4793	84	0.798083	0.734815	1
RAD51C	CHEK1	50	0	4793	84	1	0	1
RAD51C	CHEK2	73	2	4793	84	0.371917	1.57681	1
RAD51C	CHIC2	17	0	4793	84	1	0	1
RAD51C	CHN1	38	0	4793	84	1	0	1
RAD51C	CHTF8	28	0	4793	84	1	0	1
RAD51C	CIC	245	7	4793	84	0.204992	1.68734	1
RAD51C	CIITA	106	1	4793	84	1	0.532784	1
RAD51C	CKS1B	12	0	4793	84	1	0	1
RAD51C	CLIP1	109	4	4793	84	0.129478	2.14815	1
RAD51C	CLP1	35	0	4793	84	1	0	1
RAD51C	CLTC	112	1	4793	84	1	0.503599	1
RAD51C	CLTCL1	105	0	4793	84	0.264422	0	1
RAD51C	CMTR2	61	2	4793	84	0.295932	1.89173	1
RAD51C	CNBP	13	0	4793	84	1	0	1
RAD51C	CNOT3	65	3	4793	84	0.111519	2.693	1
RAD51C	CNTRL	136	1	4793	84	0.732236	0.412613	1
RAD51C	COL1A1	120	3	4793	84	0.470798	1.44213	1
RAD51C	COL2A1	129	3	4793	84	0.49628	1.33898	1
RAD51C	CPS1	163	3	4793	84	0.763059	1.05205	1
RAD51C	CRBN	31	1	4793	84	0.427504	1.8505	1
RAD51C	CREB1	14	1	4793	84	0.229707	4.11027	1
RAD51C	CREB3L1	36	1	4793	84	0.47546	1.59182	1
RAD51C	CREB3L2	39	1	4793	84	0.502305	1.46847	1
RAD51C	CREBBP	242	5	4793	84	0.615522	1.19019	1
RAD51C	CRKL	21	0	4793	84	1	0	1
RAD51C	CRLF2	33	0	4793	84	1	0	1
RAD51C	CRTC1	51	0	4793	84	1	0	1
RAD51C	CRTC3	40	1	4793	84	0.510948	1.43147	1
RAD51C	CSDE1	77	1	4793	84	1	0.737952	1
RAD51C	CSF1	41	1	4793	84	0.519443	1.39628	1
RAD51C	CSF1R	78	0	4793	84	0.645573	0	1
RAD51C	CSF3R	73	4	4793	84	0.0428955	3.23146	1
RAD51C	CTCF	185	4	4793	84	0.567455	1.24534	1
RAD51C	CTLA4	29	1	4793	84	0.407131	1.97884	1
RAD51C	CTNNA1	87	2	4793	84	0.666275	1.31923	1
RAD51C	CTNNB1	266	4	4793	84	1	0.850961	1
RAD51C	CTR9	105	2	4793	84	0.707291	1.08893	1
RAD51C	CUL3	105	1	4793	84	1	0.537972	1
RAD51C	CUL4A	46	2	4793	84	0.199944	2.51621	1
RAD51C	CUX1	162	1	4793	84	0.530515	0.344463	1
RAD51C	CXCR4	32	0	4793	84	1	0	1
RAD51C	CYLD	79	2	4793	84	0.650713	1.45523	1
RAD51C	CYP17A1	45	0	4793	84	1	0	1
RAD51C	CYP19A1	56	1	4793	84	1	1.01915	1
RAD51C	CYSLTR2	33	0	4793	84	1	0	1
RAD51C	DAXX	64	0	4793	84	0.628872	0	1
RAD51C	DAZAP1	68	0	4793	84	0.63219	0	1
RAD51C	DCTN1	93	4	4793	84	0.0851872	2.52613	1
RAD51C	DCUN1D1	37	1	4793	84	0.484564	1.54848	1
RAD51C	DDB2	36	0	4793	84	1	0	1
RAD51C	DDIT3	17	0	4793	84	1	0	1
RAD51C	DDR1	66	0	4793	84	0.630362	0	1
RAD51C	DDR2	90	2	4793	84	0.672661	1.27445	1
RAD51C	DDX10	75	0	4793	84	0.6409	0	1
RAD51C	DDX3X	107	0	4793	84	0.264513	0	1
RAD51C	DDX4	73	0	4793	84	0.638077	0	1
RAD51C	DDX41	50	2	4793	84	0.225332	2.31304	1
RAD51C	DDX5	46	0	4793	84	1	0	1
RAD51C	DDX6	32	0	4793	84	1	0	1
RAD51C	DEK	40	1	4793	84	0.510948	1.43147	1
RAD51C	DICER1	147	1	4793	84	0.520491	0.380838	1
RAD51C	DIS3	69	0	4793	84	0.633222	0	1
RAD51C	DKK1	42	1	4793	84	0.527792	1.36278	1
RAD51C	DKK2	57	2	4793	84	0.270236	2.02608	1
RAD51C	DKK3	32	0	4793	84	1	0	1
RAD51C	DKK4	19	0	4793	84	1	0	1
RAD51C	DNAJB1	22	0	4793	84	1	0	1
RAD51C	DNM2	87	2	4793	84	0.666275	1.31923	1
RAD51C	DNMT1	101	1	4793	84	1	0.559753	1
RAD51C	DNMT3A	97	1	4793	84	1	0.58333	1
RAD51C	DNMT3B	91	1	4793	84	1	0.622581	1
RAD51C	DOT1L	100	0	4793	84	0.42005	0	1
RAD51C	DROSHA	104	3	4793	84	0.432627	1.66964	1
RAD51C	DTX1	55	2	4793	84	0.257378	2.10065	1
RAD51C	DUSP2	14	0	4793	84	1	0	1
RAD51C	DUSP22	56	0	4793	84	1	0	1
RAD51C	DUSP4	33	0	4793	84	1	0	1
RAD51C	DUSP9	30	0	4793	84	1	0	1
RAD51C	E2F3	40	1	4793	84	0.510948	1.43147	1
RAD51C	EBF1	86	3	4793	84	0.197266	2.02668	1
RAD51C	ECSIT	42	1	4793	84	0.527792	1.36278	1
RAD51C	ECT2L	75	1	4793	84	1	0.757949	1
RAD51C	EED	47	2	4793	84	0.206261	2.46231	1
RAD51C	EGFL7	17	0	4793	84	1	0	1
RAD51C	EGFR	168	4	4793	84	0.540922	1.37637	1
RAD51C	EGR1	54	1	4793	84	0.617464	1.05736	1
RAD51C	EIF1AX	24	0	4793	84	1	0	1
RAD51C	EIF2B1	26	0	4793	84	1	0	1
RAD51C	EIF3E	53	0	4793	84	1	0	1
RAD51C	EIF4A2	57	2	4793	84	0.270236	2.02608	1
RAD51C	EIF4E	21	0	4793	84	1	0	1
RAD51C	ELF3	91	0	4793	84	0.408884	0	1
RAD51C	ELF4	72	0	4793	84	0.63676	0	1
RAD51C	ELK4	29	0	4793	84	1	0	1
RAD51C	ELL	41	0	4793	84	1	0	1
RAD51C	ELN	59	0	4793	84	0.626797	0	1
RAD51C	ELP2	48	0	4793	84	1	0	1
RAD51C	EML4	65	1	4793	84	1	0.876389	1
RAD51C	EP300	235	5	4793	84	0.607363	1.22752	1
RAD51C	EP400	196	3	4793	84	1	0.868691	1
RAD51C	EPAS1	77	3	4793	84	0.158599	2.26783	1
RAD51C	EPCAM	20	1	4793	84	0.306224	2.8742	1
RAD51C	EPHA3	175	3	4793	84	1	0.977359	1
RAD51C	EPHA5	199	3	4793	84	1	0.855039	1
RAD51C	EPHA7	127	2	4793	84	1	0.89612	1
RAD51C	EPHB1	166	0	4793	84	0.118479	0	1
RAD51C	EPHB4	77	3	4793	84	0.158599	2.26783	1
RAD51C	EPOR	26	0	4793	84	1	0	1
RAD51C	EPS15	68	0	4793	84	0.63219	0	1
RAD51C	ERBB2	154	2	4793	84	1	0.734753	1
RAD51C	ERBB3	177	4	4793	84	0.553993	1.30387	1
RAD51C	ERBB4	213	4	4793	84	0.788503	1.07507	1
RAD51C	ERC1	85	0	4793	84	0.405214	0	1
RAD51C	ERCC2	92	2	4793	84	0.677048	1.24622	1
RAD51C	ERCC3	65	0	4793	84	0.629574	0	1
RAD51C	ERCC4	84	0	4793	84	0.404936	0	1
RAD51C	ERCC5	25	0	4793	84	1	0	1
RAD51C	ERF	52	2	4793	84	0.238123	2.22333	1
RAD51C	ERG	61	0	4793	84	0.627327	0	1
RAD51C	ERRFI1	49	0	4793	84	1	0	1
RAD51C	ESCO2	52	1	4793	84	0.603785	1.09845	1
RAD51C	ESR1	64	2	4793	84	0.31513	1.80185	1
RAD51C	ETAA1	80	1	4793	84	1	0.709831	1
RAD51C	ETNK1	31	0	4793	84	1	0	1
RAD51C	ETS1	47	0	4793	84	1	0	1
RAD51C	ETV1	65	0	4793	84	0.629574	0	1
RAD51C	ETV4	33	1	4793	84	0.447186	1.7376	1
RAD51C	ETV5	55	1	4793	84	0.624128	1.0379	1
RAD51C	ETV6	63	1	4793	84	1	0.904588	1
RAD51C	EWSR1	58	1	4793	84	1	0.983593	1
RAD51C	EXOSC6	1	0	4793	84	1	0	1
RAD51C	EXT1	63	3	4793	84	0.104283	2.77973	1
RAD51C	EXT2	51	1	4793	84	0.596764	1.12022	1
RAD51C	EZH1	60	1	4793	84	1	0.950411	1
RAD51C	EZH2	71	1	4793	84	1	0.801322	1
RAD51C	EZR	43	0	4793	84	1	0	1
RAD51C	FAF1	56	0	4793	84	1	0	1
RAD51C	FANCA	99	3	4793	84	0.256519	1.75581	1
RAD51C	FANCC	50	1	4793	84	0.589622	1.14286	1
RAD51C	FANCD2	114	1	4793	84	0.723672	0.494553	1
RAD51C	FANCE	33	0	4793	84	1	0	1
RAD51C	FANCF	29	0	4793	84	1	0	1
RAD51C	FANCG	32	0	4793	84	1	0	1
RAD51C	FANCL	39	0	4793	84	1	0	1
RAD51C	FAS	43	0	4793	84	1	0	1
RAD51C	FAT1	418	4	4793	84	0.242775	0.523379	1
RAD51C	FAT4	450	10	4793	84	0.448274	1.30412	1
RAD51C	FBXO11	66	1	4793	84	1	0.86293	1
RAD51C	FBXO31	47	1	4793	84	0.567434	1.21656	1
RAD51C	FBXW2	23	0	4793	84	1	0	1
RAD51C	FBXW7	255	6	4793	84	0.457016	1.36882	1
RAD51C	FCGR2B	33	1	4793	84	0.447186	1.7376	1
RAD51C	FCRL4	82	1	4793	84	1	0.692226	1
RAD51C	FES	65	1	4793	84	1	0.876389	1
RAD51C	FEV	8	0	4793	84	1	0	1
RAD51C	FGF10	38	0	4793	84	1	0	1
RAD51C	FGF12	44	1	4793	84	0.544062	1.3003	1
RAD51C	FGF14	38	2	4793	84	0.150548	3.05072	1
RAD51C	FGF19	15	0	4793	84	1	0	1
RAD51C	FGF23	38	1	4793	84	0.493511	1.50742	1
RAD51C	FGF3	21	1	4793	84	0.318225	2.73675	1
RAD51C	FGF4	4	0	4793	84	1	0	1
RAD51C	FGF6	38	1	4793	84	0.493511	1.50742	1
RAD51C	FGFR1	69	0	4793	84	0.633222	0	1
RAD51C	FGFR2	123	2	4793	84	1	0.92605	1
RAD51C	FGFR3	125	0	4793	84	0.278645	0	1
RAD51C	FGFR4	74	2	4793	84	0.378124	1.55517	1
RAD51C	FH	42	1	4793	84	0.527792	1.36278	1
RAD51C	FHIT	21	0	4793	84	1	0	1
RAD51C	FIP1L1	59	0	4793	84	0.626797	0	1
RAD51C	FLCN	35	0	4793	84	1	0	1
RAD51C	FLI1	59	0	4793	84	0.626797	0	1
RAD51C	FLT1	122	0	4793	84	0.274776	0	1
RAD51C	FLT3	94	1	4793	84	1	0.602329	1
RAD51C	FLT4	136	1	4793	84	0.732236	0.412613	1
RAD51C	FLYWCH1	48	0	4793	84	1	0	1
RAD51C	FNBP1	52	1	4793	84	0.603785	1.09845	1
RAD51C	FOXA1	68	1	4793	84	1	0.8372	1
RAD51C	FOXF1	31	2	4793	84	0.109885	3.74486	1
RAD51C	FOXL2	22	0	4793	84	1	0	1
RAD51C	FOXO1	50	1	4793	84	0.589622	1.14286	1
RAD51C	FOXO3	36	2	4793	84	0.138628	3.22147	1
RAD51C	FOXO4	42	2	4793	84	0.174955	2.75802	1
RAD51C	FOXP1	89	2	4793	84	0.670505	1.28904	1
RAD51C	FRS2	38	0	4793	84	1	0	1
RAD51C	FSTL3	12	0	4793	84	1	0	1
RAD51C	FUBP1	103	4	4793	84	0.111874	2.27609	1
RAD51C	FURIN	71	2	4793	84	0.359434	1.62191	1
RAD51C	FUS	47	0	4793	84	1	0	1
RAD51C	FYN	61	1	4793	84	1	0.934636	1
RAD51C	FZR1	64	1	4793	84	1	0.890268	1
RAD51C	GAB1	60	0	4793	84	0.62701	0	1
RAD51C	GAB2	52	2	4793	84	0.238123	2.22333	1
RAD51C	GABRA6	97	1	4793	84	1	0.58333	1
RAD51C	GADD45B	2	0	4793	84	1	0	1
RAD51C	GAS7	61	1	4793	84	1	0.934636	1
RAD51C	GATA1	41	0	4793	84	1	0	1
RAD51C	GATA2	42	2	4793	84	0.174955	2.75802	1
RAD51C	GATA3	156	3	4793	84	0.754281	1.10087	1
RAD51C	GATA4	20	0	4793	84	1	0	1
RAD51C	GATA6	31	0	4793	84	1	0	1
RAD51C	GID4	14	0	4793	84	1	0	1
RAD51C	GLI1	110	2	4793	84	0.719368	1.03837	1
RAD51C	GMPS	64	0	4793	84	0.628872	0	1
RAD51C	GNA11	22	0	4793	84	1	0	1
RAD51C	GNA12	29	0	4793	84	1	0	1
RAD51C	GNA13	41	0	4793	84	1	0	1
RAD51C	GNAQ	32	2	4793	84	0.115497	3.62736	1
RAD51C	GNAS	115	1	4793	84	0.723666	0.490148	1
RAD51C	GNB1	29	0	4793	84	1	0	1
RAD51C	GOLGA5	65	1	4793	84	1	0.876389	1
RAD51C	GOPC	38	0	4793	84	1	0	1
RAD51C	GPC3	61	1	4793	84	1	0.934636	1
RAD51C	GPHN	69	2	4793	84	0.346864	1.66961	1
RAD51C	GPS2	41	0	4793	84	1	0	1
RAD51C	GREM1	18	0	4793	84	1	0	1
RAD51C	GRIN2A	209	1	4793	84	0.268579	0.264295	1
RAD51C	GRM3	156	2	4793	84	1	0.725022	1
RAD51C	GSK3B	32	1	4793	84	0.43743	1.79222	1
RAD51C	GTF2I	54	0	4793	84	1	0	1
RAD51C	GTSE1	49	1	4793	84	0.582354	1.16642	1
RAD51C	HDAC1	31	0	4793	84	1	0	1
RAD51C	HDAC4	125	2	4793	84	1	0.910846	1
RAD51C	HDAC7	55	1	4793	84	0.624128	1.0379	1
RAD51C	HERPUD1	22	1	4793	84	0.330021	2.61192	1
RAD51C	HEY1	22	1	4793	84	0.330021	2.61192	1
RAD51C	HGF	117	2	4793	84	1	0.974781	1
RAD51C	HIF1A	56	0	4793	84	1	0	1
RAD51C	HIP1	82	1	4793	84	1	0.692226	1
RAD51C	HIRA	88	0	4793	84	0.406634	0	1
RAD51C	HLA-A	59	0	4793	84	0.626797	0	1
RAD51C	HLA-B	74	3	4793	84	0.146292	2.36119	1
RAD51C	HLA-C	28	2	4793	84	0.0935231	4.14847	1
RAD51C	HLF	27	1	4793	84	0.386042	2.12626	1
RAD51C	HMGA1	4	0	4793	84	1	0	1
RAD51C	HMGA2	5	0	4793	84	1	0	1
RAD51C	HNF1A	74	3	4793	84	0.146292	2.36119	1
RAD51C	HNRNPA2B1	55	1	4793	84	0.624128	1.0379	1
RAD51C	HOOK3	55	0	4793	84	1	0	1
RAD51C	HOXA11	28	1	4793	84	0.396678	2.04982	1
RAD51C	HOXA13	24	0	4793	84	1	0	1
RAD51C	HOXA3	53	0	4793	84	1	0	1
RAD51C	HOXA9	25	1	4793	84	0.364212	2.29723	1
RAD51C	HOXB13	32	0	4793	84	1	0	1
RAD51C	HOXC11	18	0	4793	84	1	0	1
RAD51C	HOXC13	29	0	4793	84	1	0	1
RAD51C	HOXD11	16	0	4793	84	1	0	1
RAD51C	HOXD13	28	0	4793	84	1	0	1
RAD51C	HRAS	86	2	4793	84	0.664205	1.33485	1
RAD51C	HSD17B2	32	0	4793	84	1	0	1
RAD51C	HSD3B1	35	1	4793	84	0.466198	1.63764	1
RAD51C	HSP90AA1	73	2	4793	84	0.371917	1.57681	1
RAD51C	HSP90AB1	84	2	4793	84	0.660163	1.36719	1
RAD51C	HTATIP2	18	0	4793	84	1	0	1
RAD51C	ICOSLG	31	0	4793	84	1	0	1
RAD51C	ID1	15	0	4793	84	1	0	1
RAD51C	ID3	9	0	4793	84	1	0	1
RAD51C	IDH1	455	11	4793	84	0.259975	1.43651	1
RAD51C	IDH2	54	2	4793	84	0.250954	2.14	1
RAD51C	IFNGR1	45	1	4793	84	0.551988	1.27115	1
RAD51C	IGF1	28	0	4793	84	1	0	1
RAD51C	IGF1R	117	2	4793	84	1	0.974781	1
RAD51C	IGF2	37	0	4793	84	1	0	1
RAD51C	IKBKB	81	1	4793	84	1	0.70092	1
RAD51C	IKBKE	73	0	4793	84	0.638077	0	1
RAD51C	IKZF1	71	1	4793	84	1	0.801322	1
RAD51C	IKZF2	60	0	4793	84	0.62701	0	1
RAD51C	IKZF3	60	0	4793	84	0.62701	0	1
RAD51C	IL10	16	0	4793	84	1	0	1
RAD51C	IL2	9	0	4793	84	1	0	1
RAD51C	IL21R	74	1	4793	84	1	0.768352	1
RAD51C	IL3	12	0	4793	84	1	0	1
RAD51C	IL6ST	79	3	4793	84	0.166978	2.2096	1
RAD51C	IL7R	93	2	4793	84	0.679276	1.23256	1
RAD51C	INHA	35	1	4793	84	0.466198	1.63764	1
RAD51C	INHBA	70	3	4793	84	0.130415	2.49821	1
RAD51C	INPP4A	79	0	4793	84	0.647237	0	1
RAD51C	INPP4B	94	1	4793	84	1	0.602329	1
RAD51C	INPP5D	95	0	4793	84	0.413076	0	1
RAD51C	INPPL1	137	1	4793	84	0.732998	0.409514	1
RAD51C	INSR	107	2	4793	84	0.712108	1.06811	1
RAD51C	INTS6	58	2	4793	84	0.276665	1.99078	1
RAD51C	IRF1	41	0	4793	84	1	0	1
RAD51C	IRF2	73	2	4793	84	0.371917	1.57681	1
RAD51C	IRF4	55	0	4793	84	1	0	1
RAD51C	IRF8	50	0	4793	84	1	0	1
RAD51C	IRS1	91	1	4793	84	1	0.622581	1
RAD51C	IRS2	53	2	4793	84	0.244534	2.18085	1
RAD51C	IRS4	154	3	4793	84	0.751896	1.11565	1
RAD51C	ITK	70	1	4793	84	1	0.81294	1
RAD51C	JAK1	133	1	4793	84	0.730116	0.422191	1
RAD51C	JAK2	84	1	4793	84	1	0.67546	1
RAD51C	JAK3	101	2	4793	84	0.69775	1.13303	1
RAD51C	JARID2	128	3	4793	84	0.493347	1.34972	1
RAD51C	JAZF1	18	0	4793	84	1	0	1
RAD51C	JUN	29	0	4793	84	1	0	1
RAD51C	KAT6A	147	3	4793	84	0.744071	1.17053	1
RAD51C	KAT6B	127	2	4793	84	1	0.89612	1
RAD51C	KAT7	62	1	4793	84	1	0.91937	1
RAD51C	KBTBD4	44	1	4793	84	0.544062	1.3003	1
RAD51C	KCNJ5	47	2	4793	84	0.206261	2.46231	1
RAD51C	KDM2B	110	1	4793	84	1	0.512974	1
RAD51C	KDM4C	86	0	4793	84	0.405592	0	1
RAD51C	KDM5A	121	2	4793	84	1	0.941757	1
RAD51C	KDM5C	90	3	4793	84	0.215147	1.93504	1
RAD51C	KDM6A	215	1	4793	84	0.184047	0.256583	1
RAD51C	KDR	159	2	4793	84	1	0.710884	1
RAD51C	KDSR	22	0	4793	84	1	0	1
RAD51C	KEAP1	113	1	4793	84	0.723722	0.499036	1
RAD51C	KEL	105	0	4793	84	0.264422	0	1
RAD51C	KIF5B	77	1	4793	84	1	0.737952	1
RAD51C	KIT	149	1	4793	84	0.52123	0.375565	1
RAD51C	KLF2	5	0	4793	84	1	0	1
RAD51C	KLF3	70	2	4793	84	0.353159	1.64542	1
RAD51C	KLF4	34	0	4793	84	1	0	1
RAD51C	KLF5	54	1	4793	84	0.617464	1.05736	1
RAD51C	KLF6	34	0	4793	84	1	0	1
RAD51C	KLHL6	71	1	4793	84	1	0.801322	1
RAD51C	KLK2	21	1	4793	84	0.318225	2.73675	1
RAD51C	KMT2A	261	4	4793	84	1	0.868219	1
RAD51C	KMT2B	268	6	4793	84	0.473276	1.29872	1
RAD51C	KMT2C	463	8	4793	84	1	0.984429	1
RAD51C	KMT2D	576	7	4793	84	0.395382	0.66561	1
RAD51C	KNSTRN	36	1	4793	84	0.47546	1.59182	1
RAD51C	KRAS	287	7	4793	84	0.351174	1.42717	1
RAD51C	KSR2	132	3	4793	84	0.505205	1.30772	1
RAD51C	KTN1	81	0	4793	84	0.404716	0	1
RAD51C	LARP4B	116	2	4793	84	1	0.983393	1
RAD51C	LASP1	20	0	4793	84	1	0	1
RAD51C	LATS1	117	2	4793	84	1	0.974781	1
RAD51C	LATS2	84	3	4793	84	0.188471	2.07583	1
RAD51C	LCK	48	0	4793	84	1	0	1
RAD51C	LCP1	63	1	4793	84	1	0.904588	1
RAD51C	LEF1	47	0	4793	84	1	0	1
RAD51C	LGR5	71	1	4793	84	1	0.801322	1
RAD51C	LIFR	111	1	4793	84	1	0.508244	1
RAD51C	LMNA	47	2	4793	84	0.206261	2.46231	1
RAD51C	LMO1	13	0	4793	84	1	0	1
RAD51C	LMO2	23	1	4793	84	0.341615	2.49795	1
RAD51C	LPP	71	1	4793	84	1	0.801322	1
RAD51C	LRIG3	92	0	4793	84	0.409808	0	1
RAD51C	LRP1B	614	7	4793	84	0.319328	0.618797	1
RAD51C	LRP5	129	2	4793	84	1	0.881851	1
RAD51C	LRP6	116	2	4793	84	1	0.983393	1
RAD51C	LRRK2	301	4	4793	84	0.818793	0.746204	1
RAD51C	LTB	13	0	4793	84	1	0	1
RAD51C	LTK	64	2	4793	84	0.31513	1.80185	1
RAD51C	LYL1	10	0	4793	84	1	0	1
RAD51C	LYN	57	1	4793	84	1	1.00106	1
RAD51C	LZTR1	109	2	4793	84	0.716945	1.04812	1
RAD51C	MAD2L2	17	0	4793	84	1	0	1
RAD51C	MAF	32	1	4793	84	0.43743	1.79222	1
RAD51C	MAFB	23	0	4793	84	1	0	1
RAD51C	MAGED1	91	0	4793	84	0.408884	0	1
RAD51C	MAL2	17	0	4793	84	1	0	1
RAD51C	MALT1	54	0	4793	84	1	0	1
RAD51C	MAML2	93	0	4793	84	0.410816	0	1
RAD51C	MAP2K1	46	2	4793	84	0.199944	2.51621	1
RAD51C	MAP2K2	51	0	4793	84	1	0	1
RAD51C	MAP2K4	93	0	4793	84	0.410816	0	1
RAD51C	MAP3K1	171	1	4793	84	0.37066	0.3257	1
RAD51C	MAP3K13	98	1	4793	84	1	0.577255	1
RAD51C	MAP3K14	3	0	4793	84	1	0	1
RAD51C	MAP3K6	68	1	4793	84	1	0.8372	1
RAD51C	MAP3K7	58	1	4793	84	1	0.983593	1
RAD51C	MAP4K4	88	2	4793	84	0.668376	1.30396	1
RAD51C	MAPK1	35	0	4793	84	1	0	1
RAD51C	MAPK3	31	0	4793	84	1	0	1
RAD51C	MAPKAP1	52	1	4793	84	0.603785	1.09845	1
RAD51C	MAX	35	0	4793	84	1	0	1
RAD51C	MBD4	47	1	4793	84	0.567434	1.21656	1
RAD51C	MBD6	125	1	4793	84	0.72582	0.44998	1
RAD51C	MCL1	14	0	4793	84	1	0	1
RAD51C	MDC1	132	2	4793	84	1	0.861258	1
RAD51C	MDM2	32	0	4793	84	1	0	1
RAD51C	MDM4	28	0	4793	84	1	0	1
RAD51C	MDS2	5	0	4793	84	1	0	1
RAD51C	MECOM	142	1	4793	84	0.519533	0.394671	1
RAD51C	MED12	214	2	4793	84	0.587883	0.521923	1
RAD51C	MEF2B	33	0	4793	84	1	0	1
RAD51C	MEF2C	56	0	4793	84	1	0	1
RAD51C	MEF2D	44	0	4793	84	1	0	1
RAD51C	MEN1	64	1	4793	84	1	0.890268	1
RAD51C	MERTK	80	1	4793	84	1	0.709831	1
RAD51C	MET	111	0	4793	84	0.26565	0	1
RAD51C	MGA	200	3	4793	84	1	0.850579	1
RAD51C	MGAM	233	2	4793	84	0.438656	0.47739	1
RAD51C	MIB1	76	3	4793	84	0.154461	2.29814	1
RAD51C	MITF	66	0	4793	84	0.630362	0	1
RAD51C	MKI67	256	5	4793	84	0.804298	1.12166	1
RAD51C	MKNK1	34	0	4793	84	1	0	1
RAD51C	MLF1	32	0	4793	84	1	0	1
RAD51C	MLH1	84	2	4793	84	0.660163	1.36719	1
RAD51C	MLLT1	54	2	4793	84	0.250954	2.14	1
RAD51C	MLLT10	79	1	4793	84	1	0.718967	1
RAD51C	MLLT11	5	0	4793	84	1	0	1
RAD51C	MLLT3	39	2	4793	84	0.156584	2.97192	1
RAD51C	MLLT6	78	1	4793	84	1	0.728338	1
RAD51C	MN1	95	2	4793	84	0.683795	1.20611	1
RAD51C	MNX1	26	1	4793	84	0.375221	2.20855	1
RAD51C	MOB3B	24	0	4793	84	1	0	1
RAD51C	MPEG1	90	2	4793	84	0.672661	1.27445	1
RAD51C	MPL	59	1	4793	84	1	0.966721	1
RAD51C	MSH2	88	0	4793	84	0.406634	0	1
RAD51C	MSH3	88	2	4793	84	0.668376	1.30396	1
RAD51C	MSH6	101	1	4793	84	1	0.559753	1
RAD51C	MSI1	28	1	4793	84	0.396678	2.04982	1
RAD51C	MSI2	23	0	4793	84	1	0	1
RAD51C	MSN	70	0	4793	84	0.63433	0	1
RAD51C	MST1	51	0	4793	84	1	0	1
RAD51C	MST1R	108	1	4793	84	1	0.522695	1
RAD51C	MTAP	25	0	4793	84	1	0	1
RAD51C	MTCP1	7	0	4793	84	1	0	1
RAD51C	MTOR	164	3	4793	84	0.764361	1.0454	1
RAD51C	MUC1	30	0	4793	84	1	0	1
RAD51C	MUTYH	47	0	4793	84	1	0	1
RAD51C	MYB	67	0	4793	84	0.631236	0	1
RAD51C	MYBL1	60	1	4793	84	1	0.950411	1
RAD51C	MYC	40	3	4793	84	0.0371114	4.3979	1
RAD51C	MYCL	32	1	4793	84	0.43743	1.79222	1
RAD51C	MYCN	47	0	4793	84	1	0	1
RAD51C	MYD88	20	0	4793	84	1	0	1
RAD51C	MYH11	161	3	4793	84	0.760488	1.06558	1
RAD51C	MYH9	187	4	4793	84	0.571051	1.23149	1
RAD51C	MYO18A	124	1	4793	84	0.725435	0.453705	1
RAD51C	MYO5A	142	1	4793	84	0.519533	0.394671	1
RAD51C	MYOD1	35	0	4793	84	1	0	1
RAD51C	NAB2	32	2	4793	84	0.115497	3.62736	1
RAD51C	NACA	62	1	4793	84	1	0.91937	1
RAD51C	NADK	45	0	4793	84	1	0	1
RAD51C	NBN	76	0	4793	84	0.642402	0	1
RAD51C	NCOA1	118	2	4793	84	1	0.966315	1
RAD51C	NCOA2	126	2	4793	84	1	0.903424	1
RAD51C	NCOA3	113	0	4793	84	0.266676	0	1
RAD51C	NCOA4	52	3	4793	84	0.0682189	3.37522	1
RAD51C	NCOR1	229	6	4793	84	0.298286	1.5329	1
RAD51C	NCOR2	202	4	4793	84	0.780789	1.13635	1
RAD51C	NCSTN	73	2	4793	84	0.371917	1.57681	1
RAD51C	NDRG1	46	2	4793	84	0.199944	2.51621	1
RAD51C	NEGR1	48	0	4793	84	1	0	1
RAD51C	NF1	292	2	4793	84	0.241449	0.376011	1
RAD51C	NF2	59	1	4793	84	1	0.966721	1
RAD51C	NFATC2	121	3	4793	84	0.473517	1.42991	1
RAD51C	NFE2	40	1	4793	84	0.510948	1.43147	1
RAD51C	NFE2L2	162	0	4793	84	0.116518	0	1
RAD51C	NFIB	53	0	4793	84	1	0	1
RAD51C	NFKB2	49	0	4793	84	1	0	1
RAD51C	NFKBIA	27	0	4793	84	1	0	1
RAD51C	NFKBIE	24	0	4793	84	1	0	1
RAD51C	NIN	141	3	4793	84	0.738118	1.2219	1
RAD51C	NKX2-1	33	1	4793	84	0.447186	1.7376	1
RAD51C	NKX3-1	20	0	4793	84	1	0	1
RAD51C	NOD1	77	0	4793	84	0.64396	0	1
RAD51C	NONO	62	0	4793	84	0.627746	0	1
RAD51C	NOTCH1	272	8	4793	84	0.148772	1.74935	1
RAD51C	NOTCH2	173	2	4793	84	0.769884	0.651388	1
RAD51C	NOTCH3	173	0	4793	84	0.0754727	0	1
RAD51C	NOTCH4	139	3	4793	84	0.736312	1.24001	1
RAD51C	NPM1	16	1	4793	84	0.256096	3.59502	1
RAD51C	NR4A3	56	1	4793	84	1	1.01915	1
RAD51C	NRAS	116	1	4793	84	0.723703	0.485823	1
RAD51C	NRG1	96	1	4793	84	1	0.589531	1
RAD51C	NSD1	246	2	4793	84	0.445223	0.450876	1
RAD51C	NT5C2	42	1	4793	84	0.527792	1.36278	1
RAD51C	NTHL1	28	0	4793	84	1	0	1
RAD51C	NTRK1	82	2	4793	84	0.656263	1.40111	1
RAD51C	NTRK2	88	4	4793	84	0.0731816	2.6723	1
RAD51C	NTRK3	120	1	4793	84	0.724258	0.469229	1
RAD51C	NUF2	44	1	4793	84	0.544062	1.3003	1
RAD51C	NUMA1	147	3	4793	84	0.744071	1.17053	1
RAD51C	NUP214	125	1	4793	84	0.72582	0.44998	1
RAD51C	NUP93	78	2	4793	84	0.402695	1.47419	1
RAD51C	NUP98	113	2	4793	84	1	1.01014	1
RAD51C	NUTM1	107	1	4793	84	1	0.527692	1
RAD51C	NUTM2A	23	1	4793	84	0.341615	2.49795	1
RAD51C	OLIG2	24	1	4793	84	0.353011	2.39333	1
RAD51C	OMD	39	0	4793	84	1	0	1
RAD51C	P2RY8	68	0	4793	84	0.63219	0	1
RAD51C	PAFAH1B2	22	0	4793	84	1	0	1
RAD51C	PAG1	39	1	4793	84	0.502305	1.46847	1
RAD51C	PAK1	44	0	4793	84	1	0	1
RAD51C	PAK3	77	0	4793	84	0.64396	0	1
RAD51C	PALB2	86	2	4793	84	0.664205	1.33485	1
RAD51C	PARP1	77	0	4793	84	0.64396	0	1
RAD51C	PARP2	42	2	4793	84	0.174955	2.75802	1
RAD51C	PARP3	40	1	4793	84	0.510948	1.43147	1
RAD51C	PASK	95	2	4793	84	0.683795	1.20611	1
RAD51C	PATZ1	47	0	4793	84	1	0	1
RAD51C	PAX3	84	1	4793	84	1	0.67546	1
RAD51C	PAX5	64	1	4793	84	1	0.890268	1
RAD51C	PAX7	67	0	4793	84	0.631236	0	1
RAD51C	PAX8	52	0	4793	84	1	0	1
RAD51C	PBRM1	145	1	4793	84	0.519952	0.386257	1
RAD51C	PBX1	50	1	4793	84	0.589622	1.14286	1
RAD51C	PC	105	2	4793	84	0.707291	1.08893	1
RAD51C	PCBP1	45	0	4793	84	1	0	1
RAD51C	PCLO	538	5	4793	84	0.159985	0.50062	1
RAD51C	PCM1	91	1	4793	84	1	0.622581	1
RAD51C	PCSK7	67	0	4793	84	0.631236	0	1
RAD51C	PDCD1	37	0	4793	84	1	0	1
RAD51C	PDCD11	107	1	4793	84	1	0.527692	1
RAD51C	PDCD1LG2	24	0	4793	84	1	0	1
RAD51C	PDE4DIP	278	3	4793	84	0.63244	0.601548	1
RAD51C	PDGFB	29	0	4793	84	1	0	1
RAD51C	PDGFRA	142	2	4793	84	1	0.798898	1
RAD51C	PDGFRB	85	2	4793	84	0.662167	1.35083	1
RAD51C	PDK1	29	0	4793	84	1	0	1
RAD51C	PDPK1	18	1	4793	84	0.281592	3.1947	1
RAD51C	PDS5B	115	4	4793	84	0.14817	2.0334	1
RAD51C	PER1	91	0	4793	84	0.408884	0	1
RAD51C	PGBD5	55	1	4793	84	0.624128	1.0379	1
RAD51C	PGR	96	0	4793	84	0.414323	0	1
RAD51C	PHF1	48	0	4793	84	1	0	1
RAD51C	PHF19	38	0	4793	84	1	0	1
RAD51C	PHF6	40	0	4793	84	1	0	1
RAD51C	PHOX2B	33	0	4793	84	1	0	1
RAD51C	PICALM	64	0	4793	84	0.628872	0	1
RAD51C	PIGA	34	0	4793	84	1	0	1
RAD51C	PIK3C2B	126	1	4793	84	0.726241	0.446313	1
RAD51C	PIK3C2G	143	1	4793	84	0.51962	0.391827	1
RAD51C	PIK3C3	88	3	4793	84	0.20616	1.97983	1
RAD51C	PIK3CA	879	18	4793	84	0.47726	1.21435	1
RAD51C	PIK3CB	90	2	4793	84	0.672661	1.27445	1
RAD51C	PIK3CD	86	2	4793	84	0.664205	1.33485	1
RAD51C	PIK3CG	154	2	4793	84	1	0.734753	1
RAD51C	PIK3R1	243	3	4793	84	0.799621	0.693525	1
RAD51C	PIK3R2	68	1	4793	84	1	0.8372	1
RAD51C	PIK3R3	52	0	4793	84	1	0	1
RAD51C	PIM1	22	1	4793	84	0.330021	2.61192	1
RAD51C	PLAG1	61	1	4793	84	1	0.934636	1
RAD51C	PLCG1	93	2	4793	84	0.679276	1.23256	1
RAD51C	PLCG2	129	3	4793	84	0.49628	1.33898	1
RAD51C	PLK2	77	0	4793	84	0.64396	0	1
RAD51C	PMAIP1	3	0	4793	84	1	0	1
RAD51C	PML	59	0	4793	84	0.626797	0	1
RAD51C	PMS1	75	0	4793	84	0.6409	0	1
RAD51C	PMS2	74	1	4793	84	1	0.768352	1
RAD51C	PNRC1	21	0	4793	84	1	0	1
RAD51C	POLD1	102	2	4793	84	0.700121	1.12168	1
RAD51C	POLE	188	4	4793	84	0.57288	1.22468	1
RAD51C	POLG	79	2	4793	84	0.650713	1.45523	1
RAD51C	POLQ	224	1	4793	84	0.185197	0.245791	1
RAD51C	POT1	70	0	4793	84	0.63433	0	1
RAD51C	POU2AF1	25	1	4793	84	0.364212	2.29723	1
RAD51C	POU5F1	19	0	4793	84	1	0	1
RAD51C	PPARG	48	0	4793	84	1	0	1
RAD51C	PPFIBP1	71	1	4793	84	1	0.801322	1
RAD51C	PPM1D	60	0	4793	84	0.62701	0	1
RAD51C	PPP1CB	26	1	4793	84	0.375221	2.20855	1
RAD51C	PPP2R1A	114	1	4793	84	0.723672	0.494553	1
RAD51C	PPP2R2A	48	0	4793	84	1	0	1
RAD51C	PPP4R2	31	1	4793	84	0.427504	1.8505	1
RAD51C	PPP6C	35	2	4793	84	0.132751	3.31416	1
RAD51C	PRCC	42	2	4793	84	0.174955	2.75802	1
RAD51C	PRDM1	75	0	4793	84	0.6409	0	1
RAD51C	PRDM14	65	3	4793	84	0.111519	2.693	1
RAD51C	PRDM16	121	1	4793	84	0.724496	0.465252	1
RAD51C	PREX2	228	5	4793	84	0.60022	1.26714	1
RAD51C	PRF1	73	2	4793	84	0.371917	1.57681	1
RAD51C	PRKACA	33	0	4793	84	1	0	1
RAD51C	PRKAR1A	42	0	4793	84	1	0	1
RAD51C	PRKCI	61	0	4793	84	0.627327	0	1
RAD51C	PRKD1	117	1	4793	84	0.723781	0.481568	1
RAD51C	PRKDC	281	5	4793	84	1	1.01626	1
RAD51C	PRPF8	135	2	4793	84	1	0.84158	1
RAD51C	PRRX1	40	1	4793	84	0.510948	1.43147	1
RAD51C	PRSS1	42	0	4793	84	1	0	1
RAD51C	PRSS8	17	1	4793	84	0.268954	3.38323	1
RAD51C	PSIP1	79	2	4793	84	0.650713	1.45523	1
RAD51C	PSMB2	21	0	4793	84	1	0	1
RAD51C	PTCH1	149	2	4793	84	1	0.760225	1
RAD51C	PTEN	500	6	4793	84	0.467878	0.66051	1
RAD51C	PTK6	32	0	4793	84	1	0	1
RAD51C	PTK7	67	1	4793	84	1	0.849873	1
RAD51C	PTP4A1	14	0	4793	84	1	0	1
RAD51C	PTPN1	29	1	4793	84	0.407131	1.97884	1
RAD51C	PTPN11	71	0	4793	84	0.63551	0	1
RAD51C	PTPN13	171	1	4793	84	0.37066	0.3257	1
RAD51C	PTPN2	40	0	4793	84	1	0	1
RAD51C	PTPN6	47	0	4793	84	1	0	1
RAD51C	PTPRB	219	2	4793	84	0.590704	0.509451	1
RAD51C	PTPRC	166	6	4793	84	0.0748405	2.1436	1
RAD51C	PTPRD	225	0	4793	84	0.032843	0	1
RAD51C	PTPRK	146	0	4793	84	0.182081	0	1
RAD51C	PTPRO	110	1	4793	84	1	0.512974	1
RAD51C	PTPRS	152	4	4793	84	0.34482	1.52646	1
RAD51C	PTPRT	222	8	4793	84	0.0598799	2.16687	1
RAD51C	PUM1	87	2	4793	84	0.666275	1.31923	1
RAD51C	QKI	51	1	4793	84	0.596764	1.12022	1
RAD51C	RAB35	19	0	4793	84	1	0	1
RAD51C	RABEP1	59	0	4793	84	0.626797	0	1
RAD51C	RAC1	43	0	4793	84	1	0	1
RAD51C	RAC2	26	0	4793	84	1	0	1
RAD51C	RAD17	56	0	4793	84	1	0	1
RAD51C	RAD21	65	0	4793	84	0.629574	0	1
RAD51C	RAD50	102	0	4793	84	0.42333	0	1
RAD51C	RAD51	23	1	4793	84	0.341615	2.49795	1
RAD51C	RAD51B	32	0	4793	84	1	0	1
RAD51C	RAD51C	37	0	4793	84	1	0	1
RAD51C	RAD51D	21	0	4793	84	1	0	1
RAD51C	RAD52	29	1	4793	84	0.407131	1.97884	1
RAD51C	RAD54L	51	1	4793	84	0.596764	1.12022	1
RAD51C	RAF1	50	1	4793	84	0.589622	1.14286	1
RAD51C	RALGDS	73	1	4793	84	1	0.779041	1
RAD51C	RANBP2	215	2	4793	84	0.58839	0.519382	1
RAD51C	RAP1GDS1	55	0	4793	84	1	0	1
RAD51C	RARA	44	0	4793	84	1	0	1
RAD51C	RASA1	151	1	4793	84	0.522164	0.370431	1
RAD51C	RASGEF1A	54	0	4793	84	1	0	1
RAD51C	RB1	247	3	4793	84	0.800584	0.681694	1
RAD51C	RBM10	87	0	4793	84	0.406066	0	1
RAD51C	RBM15	85	0	4793	84	0.405214	0	1
RAD51C	RECQL	45	1	4793	84	0.551988	1.27115	1
RAD51C	RECQL4	95	2	4793	84	0.683795	1.20611	1
RAD51C	REL	52	2	4793	84	0.238123	2.22333	1
RAD51C	RELN	329	5	4793	84	1	0.858776	1
RAD51C	REST	80	2	4793	84	0.65252	1.43674	1
RAD51C	RET	120	1	4793	84	0.724258	0.469229	1
RAD51C	REV3L	227	4	4793	84	1	1.00573	1
RAD51C	RHEB	18	0	4793	84	1	0	1
RAD51C	RHOA	74	1	4793	84	1	0.768352	1
RAD51C	RHOH	18	0	4793	84	1	0	1
RAD51C	RICTOR	124	2	4793	84	1	0.918386	1
RAD51C	RIT1	13	1	4793	84	0.216168	4.42712	1
RAD51C	RMI2	5	0	4793	84	1	0	1
RAD51C	RNASEH2A	27	0	4793	84	1	0	1
RAD51C	RNASEH2B	18	1	4793	84	0.281592	3.1947	1
RAD51C	RNF213	268	4	4793	84	1	0.844238	1
RAD51C	RNF43	164	4	4793	84	0.535938	1.41115	1
RAD51C	ROBO1	197	1	4793	84	0.262543	0.281127	1
RAD51C	ROS1	225	5	4793	84	0.597501	1.28488	1
RAD51C	RPL10	35	1	4793	84	0.466198	1.63764	1
RAD51C	RPL22	93	0	4793	84	0.410816	0	1
RAD51C	RPL5	49	0	4793	84	1	0	1
RAD51C	RPN1	28	0	4793	84	1	0	1
RAD51C	RPS6KA4	47	1	4793	84	0.567434	1.21656	1
RAD51C	RPS6KB2	34	0	4793	84	1	0	1
RAD51C	RPTOR	93	1	4793	84	1	0.608935	1
RAD51C	RRAGC	20	0	4793	84	1	0	1
RAD51C	RRAS	17	0	4793	84	1	0	1
RAD51C	RRAS2	24	0	4793	84	1	0	1
RAD51C	RSPO2	56	0	4793	84	1	0	1
RAD51C	RSPO3	30	0	4793	84	1	0	1
RAD51C	RTEL1	84	1	4793	84	1	0.67546	1
RAD51C	RUNX1	79	2	4793	84	0.650713	1.45523	1
RAD51C	RUNX1T1	151	3	4793	84	0.748438	1.13855	1
RAD51C	RUNX2	56	1	4793	84	1	1.01915	1
RAD51C	RXRA	73	1	4793	84	1	0.779041	1
RAD51C	RYBP	24	0	4793	84	1	0	1
RAD51C	S1PR2	22	0	4793	84	1	0	1
RAD51C	SALL4	125	0	4793	84	0.278645	0	1
RAD51C	SAMHD1	70	0	4793	84	0.63433	0	1
RAD51C	SBDS	23	0	4793	84	1	0	1
RAD51C	SCG5	14	1	4793	84	0.229707	4.11027	1
RAD51C	SDC4	17	1	4793	84	0.268954	3.38323	1
RAD51C	SDHA	62	1	4793	84	1	0.91937	1
RAD51C	SDHAF2	21	0	4793	84	1	0	1
RAD51C	SDHB	22	0	4793	84	1	0	1
RAD51C	SDHC	14	0	4793	84	1	0	1
RAD51C	SDHD	9	0	4793	84	1	0	1
RAD51C	SEC31A	98	1	4793	84	1	0.577255	1
RAD51C	SERP2	7	0	4793	84	1	0	1
RAD51C	SERPINB3	61	2	4793	84	0.295932	1.89173	1
RAD51C	SERPINB4	51	2	4793	84	0.231721	2.26724	1
RAD51C	SESN1	35	0	4793	84	1	0	1
RAD51C	SESN2	50	0	4793	84	1	0	1
RAD51C	SESN3	59	0	4793	84	0.626797	0	1
RAD51C	SET	31	0	4793	84	1	0	1
RAD51C	SETBP1	148	0	4793	84	0.18406	0	1
RAD51C	SETD1A	106	0	4793	84	0.264427	0	1
RAD51C	SETD1B	85	0	4793	84	0.405214	0	1
RAD51C	SETD2	197	3	4793	84	1	0.864094	1
RAD51C	SETD3	49	1	4793	84	0.582354	1.16642	1
RAD51C	SETD4	32	1	4793	84	0.43743	1.79222	1
RAD51C	SETD5	110	0	4793	84	0.26525	0	1
RAD51C	SETD6	29	0	4793	84	1	0	1
RAD51C	SETD7	35	0	4793	84	1	0	1
RAD51C	SETDB1	105	1	4793	84	1	0.537972	1
RAD51C	SETDB2	44	1	4793	84	0.544062	1.3003	1
RAD51C	SF3B1	138	0	4793	84	0.176186	0	1
RAD51C	SFPQ	41	2	4793	84	0.168791	2.82584	1
RAD51C	SFRP1	23	0	4793	84	1	0	1
RAD51C	SFRP2	26	1	4793	84	0.375221	2.20855	1
RAD51C	SFRP4	52	0	4793	84	1	0	1
RAD51C	SGK1	51	0	4793	84	1	0	1
RAD51C	SH2B3	41	0	4793	84	1	0	1
RAD51C	SH2D1A	29	1	4793	84	0.407131	1.97884	1
RAD51C	SH3GL1	40	0	4793	84	1	0	1
RAD51C	SHOC2	48	1	4793	84	0.574959	1.19097	1
RAD51C	SHQ1	39	0	4793	84	1	0	1
RAD51C	SIX1	27	1	4793	84	0.386042	2.12626	1
RAD51C	SLC1A2	53	0	4793	84	1	0	1
RAD51C	SLC34A2	67	0	4793	84	0.631236	0	1
RAD51C	SLC45A3	40	0	4793	84	1	0	1
RAD51C	SLFN11	99	1	4793	84	1	0.571303	1
RAD51C	SLX4	159	1	4793	84	0.527727	0.351189	1
RAD51C	SMAD2	58	2	4793	84	0.276665	1.99078	1
RAD51C	SMAD3	63	1	4793	84	1	0.904588	1
RAD51C	SMAD4	121	1	4793	84	0.724496	0.465252	1
RAD51C	SMARCA1	114	1	4793	84	0.723672	0.494553	1
RAD51C	SMARCA2	144	1	4793	84	0.51976	0.389023	1
RAD51C	SMARCA4	196	2	4793	84	0.58418	0.572093	1
RAD51C	SMARCB1	49	0	4793	84	1	0	1
RAD51C	SMARCD1	35	0	4793	84	1	0	1
RAD51C	SMARCE1	36	0	4793	84	1	0	1
RAD51C	SMC1A	105	4	4793	84	0.117615	2.23195	1
RAD51C	SMC3	92	0	4793	84	0.409808	0	1
RAD51C	SMG1	184	3	4793	84	1	0.927751	1
RAD51C	SMO	71	2	4793	84	0.359434	1.62191	1
RAD51C	SMYD3	40	1	4793	84	0.510948	1.43147	1
RAD51C	SNCAIP	87	1	4793	84	1	0.651756	1
RAD51C	SND1	80	1	4793	84	1	0.709831	1
RAD51C	SNX29	70	1	4793	84	1	0.81294	1
RAD51C	SOCS1	13	0	4793	84	1	0	1
RAD51C	SOCS2	18	0	4793	84	1	0	1
RAD51C	SOCS3	21	1	4793	84	0.318225	2.73675	1
RAD51C	SOS1	117	3	4793	84	0.462841	1.48005	1
RAD51C	SOX10	41	0	4793	84	1	0	1
RAD51C	SOX17	47	2	4793	84	0.206261	2.46231	1
RAD51C	SOX2	34	0	4793	84	1	0	1
RAD51C	SOX9	96	0	4793	84	0.414323	0	1
RAD51C	SP140	113	2	4793	84	1	1.01014	1
RAD51C	SPEN	225	5	4793	84	0.597501	1.28488	1
RAD51C	SPOP	69	0	4793	84	0.633222	0	1
RAD51C	SPRED1	61	0	4793	84	0.627327	0	1
RAD51C	SPRTN	53	1	4793	84	0.610684	1.07748	1
RAD51C	SQSTM1	37	2	4793	84	0.144562	3.13378	1
RAD51C	SRC	33	0	4793	84	1	0	1
RAD51C	SRSF2	30	0	4793	84	1	0	1
RAD51C	SRSF3	16	0	4793	84	1	0	1
RAD51C	SS18	39	0	4793	84	1	0	1
RAD51C	SS18L1	28	2	4793	84	0.0935231	4.14847	1
RAD51C	SSX1	33	0	4793	84	1	0	1
RAD51C	SSX4	13	0	4793	84	1	0	1
RAD51C	STAG1	123	0	4793	84	0.276004	0	1
RAD51C	STAG2	166	1	4793	84	0.370105	0.335873	1
RAD51C	STAT1	79	3	4793	84	0.166978	2.2096	1
RAD51C	STAT2	55	1	4793	84	0.624128	1.0379	1
RAD51C	STAT3	71	2	4793	84	0.359434	1.62191	1
RAD51C	STAT4	86	0	4793	84	0.405592	0	1
RAD51C	STAT5A	53	0	4793	84	1	0	1
RAD51C	STAT5B	56	2	4793	84	0.263807	2.06271	1
RAD51C	STAT6	56	1	4793	84	1	1.01915	1
RAD51C	STIL	96	0	4793	84	0.414323	0	1
RAD51C	STK11	38	0	4793	84	1	0	1
RAD51C	STK19	23	0	4793	84	1	0	1
RAD51C	STK40	37	0	4793	84	1	0	1
RAD51C	STRN	52	0	4793	84	1	0	1
RAD51C	SUFU	47	0	4793	84	1	0	1
RAD51C	SUZ12	52	0	4793	84	1	0	1
RAD51C	SYK	66	2	4793	84	0.327871	1.74659	1
RAD51C	TAF1	184	3	4793	84	1	0.927751	1
RAD51C	TAF15	54	2	4793	84	0.250954	2.14	1
RAD51C	TAL1	23	0	4793	84	1	0	1
RAD51C	TAL2	8	0	4793	84	1	0	1
RAD51C	TAP1	52	1	4793	84	0.603785	1.09845	1
RAD51C	TAP2	46	1	4793	84	0.559778	1.24326	1
RAD51C	TBL1XR1	70	2	4793	84	0.353159	1.64542	1
RAD51C	TBX3	103	2	4793	84	0.702503	1.11056	1
RAD51C	TCEA1	30	2	4793	84	0.104349	3.87028	1
RAD51C	TCF12	79	2	4793	84	0.650713	1.45523	1
RAD51C	TCF3	42	0	4793	84	1	0	1
RAD51C	TCF7L2	82	3	4793	84	0.179785	2.12735	1
RAD51C	TCL1A	11	0	4793	84	1	0	1
RAD51C	TCL1B	19	0	4793	84	1	0	1
RAD51C	TEC	59	1	4793	84	1	0.966721	1
RAD51C	TEK	105	0	4793	84	0.264422	0	1
RAD51C	TERT	63	1	4793	84	1	0.904588	1
RAD51C	TET1	152	3	4793	84	0.749574	1.13082	1
RAD51C	TET2	122	1	4793	84	0.724772	0.46134	1
RAD51C	TET3	132	3	4793	84	0.505205	1.30772	1
RAD51C	TFE3	69	0	4793	84	0.633222	0	1
RAD51C	TFEB	38	0	4793	84	1	0	1
RAD51C	TFG	36	0	4793	84	1	0	1
RAD51C	TFPT	27	0	4793	84	1	0	1
RAD51C	TFRC	53	0	4793	84	1	0	1
RAD51C	TGFBR1	63	2	4793	84	0.308741	1.83098	1
RAD51C	TGFBR2	98	0	4793	84	0.417043	0	1
RAD51C	TIPARP	48	1	4793	84	0.574959	1.19097	1
RAD51C	TLE1	99	1	4793	84	1	0.571303	1
RAD51C	TLE2	68	0	4793	84	0.63219	0	1
RAD51C	TLE3	55	0	4793	84	1	0	1
RAD51C	TLE4	104	3	4793	84	0.432627	1.66964	1
RAD51C	TLL2	77	1	4793	84	1	0.737952	1
RAD51C	TLX1	15	0	4793	84	1	0	1
RAD51C	TLX3	30	1	4793	84	0.417406	1.91251	1
RAD51C	TMEM127	16	0	4793	84	1	0	1
RAD51C	TMEM30A	26	0	4793	84	1	0	1
RAD51C	TMPRSS2	41	1	4793	84	0.519443	1.39628	1
RAD51C	TNFAIP3	58	0	4793	84	0.626693	0	1
RAD51C	TNFRSF11A	50	0	4793	84	1	0	1
RAD51C	TNFRSF14	16	0	4793	84	1	0	1
RAD51C	TNFRSF17	19	1	4793	84	0.294014	3.02601	1
RAD51C	TNFSF13	6	0	4793	84	1	0	1
RAD51C	TOP1	63	1	4793	84	1	0.904588	1
RAD51C	TP53	2056	28	4793	84	0.0946826	0.665667	1
RAD51C	TP53BP1	137	0	4793	84	0.175686	0	1
RAD51C	TP63	118	1	4793	84	0.7239	0.477385	1
RAD51C	TPM3	24	0	4793	84	1	0	1
RAD51C	TPM4	29	0	4793	84	1	0	1
RAD51C	TPR	169	1	4793	84	0.370284	0.329697	1
RAD51C	TRAF2	39	1	4793	84	0.502305	1.46847	1
RAD51C	TRAF3	59	0	4793	84	0.626797	0	1
RAD51C	TRAF5	45	1	4793	84	0.551988	1.27115	1
RAD51C	TRAF7	45	3	4793	84	0.0489462	3.90569	1
RAD51C	TRIM24	76	1	4793	84	1	0.747819	1
RAD51C	TRIM27	51	2	4793	84	0.231721	2.26724	1
RAD51C	TRIM33	69	1	4793	84	1	0.824894	1
RAD51C	TRIP11	123	2	4793	84	1	0.92605	1
RAD51C	TRIP13	33	2	4793	84	0.121182	3.51631	1
RAD51C	TRRAP	250	2	4793	84	0.324185	0.443272	1
RAD51C	TSC1	115	1	4793	84	0.723666	0.490148	1
RAD51C	TSC2	111	3	4793	84	0.447944	1.56203	1
RAD51C	TSHR	78	0	4793	84	0.645573	0	1
RAD51C	TTL	18	1	4793	84	0.281592	3.1947	1
RAD51C	TUSC3	73	0	4793	84	0.638077	0	1
RAD51C	TYK2	96	1	4793	84	1	0.589531	1
RAD51C	TYRO3	59	1	4793	84	1	0.966721	1
RAD51C	U2AF1	38	1	4793	84	0.493511	1.50742	1
RAD51C	U2AF2	53	1	4793	84	0.610684	1.07748	1
RAD51C	UBE2A	20	0	4793	84	1	0	1
RAD51C	UBR5	218	2	4793	84	0.590083	0.511899	1
RAD51C	UPF1	95	1	4793	84	1	0.595863	1
RAD51C	USP6	108	1	4793	84	1	0.522695	1
RAD51C	USP8	81	0	4793	84	0.404716	0	1
RAD51C	VAV1	84	0	4793	84	0.404936	0	1
RAD51C	VAV2	76	0	4793	84	0.642402	0	1
RAD51C	VEGFA	27	0	4793	84	1	0	1
RAD51C	VHL	12	0	4793	84	1	0	1
RAD51C	VTCN1	26	0	4793	84	1	0	1
RAD51C	WAS	55	0	4793	84	1	0	1
RAD51C	WDR90	106	1	4793	84	1	0.532784	1
RAD51C	WIF1	51	1	4793	84	0.596764	1.12022	1
RAD51C	WRN	110	2	4793	84	0.719368	1.03837	1
RAD51C	WT1	48	1	4793	84	0.574959	1.19097	1
RAD51C	WWP1	99	0	4793	84	0.418511	0	1
RAD51C	WWTR1	31	0	4793	84	1	0	1
RAD51C	XBP1	15	0	4793	84	1	0	1
RAD51C	XIAP	58	0	4793	84	0.626693	0	1
RAD51C	XPA	22	2	4793	84	0.063354	5.28595	1
RAD51C	XPC	44	0	4793	84	1	0	1
RAD51C	XPO1	74	2	4793	84	0.378124	1.55517	1
RAD51C	XRCC2	26	1	4793	84	0.375221	2.20855	1
RAD51C	YAP1	33	0	4793	84	1	0	1
RAD51C	YES1	48	0	4793	84	1	0	1
RAD51C	YPEL5	17	0	4793	84	1	0	1
RAD51C	YWHAE	21	0	4793	84	1	0	1
RAD51C	YY1	34	1	4793	84	0.456774	1.68615	1
RAD51C	YY1AP1	84	0	4793	84	0.404936	0	1
RAD51C	ZBTB16	72	1	4793	84	1	0.790027	1
RAD51C	ZBTB20	153	4	4793	84	0.347568	1.51616	1
RAD51C	ZBTB7A	40	1	4793	84	0.510948	1.43147	1
RAD51C	ZFHX3	277	5	4793	84	0.815081	1.03185	1
RAD51C	ZFP36L1	79	0	4793	84	0.647237	0	1
RAD51C	ZFP36L2	83	1	4793	84	1	0.683742	1
RAD51C	ZMYM2	118	2	4793	84	1	0.966315	1
RAD51C	ZMYM3	123	1	4793	84	0.725085	0.457492	1
RAD51C	ZNF217	101	1	4793	84	1	0.559753	1
RAD51C	ZNF24	21	0	4793	84	1	0	1
RAD51C	ZNF331	71	0	4793	84	0.63551	0	1
RAD51C	ZNF384	44	1	4793	84	0.544062	1.3003	1
RAD51C	ZNF521	163	2	4793	84	1	0.692842	1
RAD51C	ZNF703	19	1	4793	84	0.294014	3.02601	1
RAD51C	ZNF750	77	2	4793	84	0.396593	1.49365	1
RAD51C	ZNRF3	79	1	4793	84	1	0.718967	1
RAD51C	ZRSR2	33	0	4793	84	1	0	1

## Sheet: Table_S7-3_BRCA1_cancer_type
Table S7-3: Relationship between non-silent mutation in 1,025 cancer gene (OncoKBTM) in the samples with BRCA1promoter methylation compared to the samples with no promoter methylation in neither BRCA1 nor RAD51C in cancer types with more than 2 BRCA1 methylated cases present
only cancer types with more than 2 cases of BRCA1 promoter methylation detected is included statistic test was performed using Fisher's exact test followed by Bonferroni correction *Unmeth_Mut: Number of cases with non-silence mutation and BRCA1 promoter methylation **Meh_Mut: Number of cases without non-silence mutation and BRCA1 promoter methylation ***Total_Unmeth: Number of cases with neither…
Methylated_gene	Cancer Type	Hugo_Symbol	Unmeth_Mut*	Meth_Mut**	Total_Unmeth***	Total_meth****	pvalue	Odds_ratio	qvalue
BRCA1	BC	ABL1	0	0	684	12	1	0	1
BRCA1	BC	ABL2	0	0	684	12	1	0	1
BRCA1	BC	ACKR3	0	0	684	12	1	0	1
BRCA1	BC	ACSL6	0	0	684	12	1	0	1
BRCA1	BC	ACVR1	0	0	684	12	1	0	1
BRCA1	BC	ACVR1B	0	0	684	12	1	0	1
BRCA1	BC	ACVR2A	0	0	684	12	1	0	1
BRCA1	BC	AFF1	0	0	684	12	1	0	1
BRCA1	BC	AFF3	9	1	684	12	0.160595	6.76883	1
BRCA1	BC	AGO1	0	0	684	12	1	0	1
BRCA1	BC	AJUBA	0	0	684	12	1	0	1
BRCA1	BC	AKT1	0	0	684	12	1	0	1
BRCA1	BC	AKT2	0	0	684	12	1	0	1
BRCA1	BC	AKT3	6	1	684	12	0.115095	10.1618	1
BRCA1	BC	ALB	0	0	684	12	1	0	1
BRCA1	BC	ALK	0	0	684	12	1	0	1
BRCA1	BC	ALOX12B	0	0	684	12	1	0	1
BRCA1	BC	AMER1	0	0	684	12	1	0	1
BRCA1	BC	ANKRD11	12	1	684	12	0.203942	5.06446	1
BRCA1	BC	APC	0	0	684	12	1	0	1
BRCA1	BC	APLNR	0	0	684	12	1	0	1
BRCA1	BC	APOBEC3B	0	0	684	12	1	0	1
BRCA1	BC	AR	0	0	684	12	1	0	1
BRCA1	BC	ARAF	0	0	684	12	1	0	1
BRCA1	BC	ARFRP1	0	0	684	12	1	0	1
BRCA1	BC	ARHGAP26	0	0	684	12	1	0	1
BRCA1	BC	ARHGAP35	0	0	684	12	1	0	1
BRCA1	BC	ARHGEF28	0	0	684	12	1	0	1
BRCA1	BC	ARID1A	0	0	684	12	1	0	1
BRCA1	BC	ARID1B	0	0	684	12	1	0	1
BRCA1	BC	ARID2	0	0	684	12	1	0	1
BRCA1	BC	ARID3B	0	0	684	12	1	0	1
BRCA1	BC	ARID3C	0	0	684	12	1	0	1
BRCA1	BC	ARID4A	0	0	684	12	1	0	1
BRCA1	BC	ARID5A	0	0	684	12	1	0	1
BRCA1	BC	ARID5B	0	0	684	12	1	0	1
BRCA1	BC	ARNT	0	0	684	12	1	0	1
BRCA1	BC	ASMTL	0	0	684	12	1	0	1
BRCA1	BC	ASPSCR1	0	0	684	12	1	0	1
BRCA1	BC	ASXL1	0	0	684	12	1	0	1
BRCA1	BC	ASXL2	0	0	684	12	1	0	1
BRCA1	BC	ATG5	0	0	684	12	1	0	1
BRCA1	BC	ATIC	0	0	684	12	1	0	1
BRCA1	BC	ATM	16	1	684	12	0.258547	3.78189	1
BRCA1	BC	ATP2B3	0	0	684	12	1	0	1
BRCA1	BC	ATR	0	0	684	12	1	0	1
BRCA1	BC	ATRIP	0	0	684	12	1	0	1
BRCA1	BC	ATRX	14	2	684	12	0.028611	9.48009	1
BRCA1	BC	ATXN2	0	0	684	12	1	0	1
BRCA1	BC	ATXN7	2	1	684	12	0.0509094	30.1518	1
BRCA1	BC	AXIN1	4	1	684	12	0.0835171	15.2138	1
BRCA1	BC	AXIN2	0	0	684	12	1	0	1
BRCA1	BC	AXL	0	0	684	12	1	0	1
BRCA1	BC	B2M	0	0	684	12	1	0	1
BRCA1	BC	BAP1	10	1	684	12	0.175279	6.08818	1
BRCA1	BC	BARD1	0	0	684	12	1	0	1
BRCA1	BC	BAX	0	0	684	12	1	0	1
BRCA1	BC	BCL11A	0	0	684	12	1	0	1
BRCA1	BC	BCL11B	1	1	684	12	0.0342099	59.4524	1
BRCA1	BC	BCL2	0	0	684	12	1	0	1
BRCA1	BC	BCL2L2	0	0	684	12	1	0	1
BRCA1	BC	BCL3	0	0	684	12	1	0	1
BRCA1	BC	BCL6	0	0	684	12	1	0	1
BRCA1	BC	BCL7A	0	0	684	12	1	0	1
BRCA1	BC	BCL9	0	0	684	12	1	0	1
BRCA1	BC	BCL9L	0	0	684	12	1	0	1
BRCA1	BC	BCOR	0	0	684	12	1	0	1
BRCA1	BC	BCORL1	6	1	684	12	0.115095	10.1618	1
BRCA1	BC	BIRC3	1	1	684	12	0.0342099	59.4524	1
BRCA1	BC	BLM	10	1	684	12	0.175279	6.08818	1
BRCA1	BC	BMPR1A	1	1	684	12	0.0342099	59.4524	1
BRCA1	BC	BRAF	0	0	684	12	1	0	1
BRCA1	BC	BRCA1	22	1	684	12	0.334043	2.72923	1
BRCA1	BC	BRCA2	0	0	684	12	1	0	1
BRCA1	BC	BRD4	5	1	684	12	0.0994329	12.1837	1
BRCA1	BC	BRSK1	0	0	684	12	1	0	1
BRCA1	BC	BTK	0	0	684	12	1	0	1
BRCA1	BC	BUB1B	0	0	684	12	1	0	1
BRCA1	BC	CACNA1D	0	0	684	12	1	0	1
BRCA1	BC	CAD	0	0	684	12	1	0	1
BRCA1	BC	CAMTA1	0	0	684	12	1	0	1
BRCA1	BC	CARD11	0	0	684	12	1	0	1
BRCA1	BC	CASP8	16	1	684	12	0.258547	3.78189	1
BRCA1	BC	CBLB	7	1	684	12	0.130507	8.71041	1
BRCA1	BC	CCNB1IP1	0	1	684	12	0.0172414	Inf	1
BRCA1	BC	CCNB3	0	0	684	12	1	0	1
BRCA1	BC	CCND2	0	0	684	12	1	0	1
BRCA1	BC	CCT6B	0	0	684	12	1	0	1
BRCA1	BC	CD22	0	0	684	12	1	0	1
BRCA1	BC	CD276	1	1	684	12	0.0342099	59.4524	1
BRCA1	BC	CD58	0	0	684	12	1	0	1
BRCA1	BC	CD79A	0	0	684	12	1	0	1
BRCA1	BC	CD79B	1	1	684	12	0.0342099	59.4524	1
BRCA1	BC	CDC42	0	0	684	12	1	0	1
BRCA1	BC	CDC73	0	0	684	12	1	0	1
BRCA1	BC	CDH1	0	0	684	12	1	0	1
BRCA1	BC	CDH11	0	0	684	12	1	0	1
BRCA1	BC	CDK12	0	0	684	12	1	0	1
BRCA1	BC	CDK6	0	0	684	12	1	0	1
BRCA1	BC	CDKN1A	0	0	684	12	1	0	1
BRCA1	BC	CDKN1B	0	0	684	12	1	0	1
BRCA1	BC	CDKN2A	0	0	684	12	1	0	1
BRCA1	BC	CHD2	7	2	684	12	0.00918229	18.9926	1
BRCA1	BC	CHD4	0	0	684	12	1	0	1
BRCA1	BC	CHEK2	0	0	684	12	1	0	1
BRCA1	BC	CIC	0	0	684	12	1	0	1
BRCA1	BC	CIITA	0	0	684	12	1	0	1
BRCA1	BC	CLIP1	0	0	684	12	1	0	1
BRCA1	BC	CLTC	0	0	684	12	1	0	1
BRCA1	BC	CMTR2	0	0	684	12	1	0	1
BRCA1	BC	CNOT3	0	0	684	12	1	0	1
BRCA1	BC	CNTRL	0	0	684	12	1	0	1
BRCA1	BC	COL1A1	4	1	684	12	0.0835171	15.2138	1
BRCA1	BC	COL2A1	0	0	684	12	1	0	1
BRCA1	BC	CPS1	0	0	684	12	1	0	1
BRCA1	BC	CRBN	0	0	684	12	1	0	1
BRCA1	BC	CREB1	0	0	684	12	1	0	1
BRCA1	BC	CREB3L1	0	0	684	12	1	0	1
BRCA1	BC	CREB3L2	0	0	684	12	1	0	1
BRCA1	BC	CREBBP	15	1	684	12	0.245227	4.03859	1
BRCA1	BC	CRTC3	0	0	684	12	1	0	1
BRCA1	BC	CSDE1	0	0	684	12	1	0	1
BRCA1	BC	CSF1	0	0	684	12	1	0	1
BRCA1	BC	CSF1R	0	0	684	12	1	0	1
BRCA1	BC	CSF3R	5	1	684	12	0.0994329	12.1837	1
BRCA1	BC	CTCF	0	0	684	12	1	0	1
BRCA1	BC	CTLA4	0	0	684	12	1	0	1
BRCA1	BC	CTNNA1	0	0	684	12	1	0	1
BRCA1	BC	CTNNB1	0	0	684	12	1	0	1
BRCA1	BC	CTR9	0	0	684	12	1	0	1
BRCA1	BC	CUL3	0	0	684	12	1	0	1
BRCA1	BC	CUL4A	0	0	684	12	1	0	1
BRCA1	BC	CUX1	0	0	684	12	1	0	1
BRCA1	BC	CYLD	0	0	684	12	1	0	1
BRCA1	BC	CYP19A1	0	0	684	12	1	0	1
BRCA1	BC	DCTN1	0	0	684	12	1	0	1
BRCA1	BC	DCUN1D1	0	0	684	12	1	0	1
BRCA1	BC	DDR2	0	0	684	12	1	0	1
BRCA1	BC	DDX41	0	0	684	12	1	0	1
BRCA1	BC	DEK	0	0	684	12	1	0	1
BRCA1	BC	DICER1	0	0	684	12	1	0	1
BRCA1	BC	DKK1	0	0	684	12	1	0	1
BRCA1	BC	DKK2	0	1	684	12	0.0172414	Inf	1
BRCA1	BC	DNAJB1	0	0	684	12	1	0	1
BRCA1	BC	DNM2	0	0	684	12	1	0	1
BRCA1	BC	DNMT1	0	0	684	12	1	0	1
BRCA1	BC	DNMT3A	0	0	684	12	1	0	1
BRCA1	BC	DNMT3B	0	0	684	12	1	0	1
BRCA1	BC	DOT1L	0	0	684	12	1	0	1
BRCA1	BC	DROSHA	0	0	684	12	1	0	1
BRCA1	BC	DTX1	0	0	684	12	1	0	1
BRCA1	BC	E2F3	0	0	684	12	1	0	1
BRCA1	BC	EBF1	0	0	684	12	1	0	1
BRCA1	BC	ECSIT	0	0	684	12	1	0	1
BRCA1	BC	ECT2L	0	0	684	12	1	0	1
BRCA1	BC	EED	0	0	684	12	1	0	1
BRCA1	BC	EGFR	0	0	684	12	1	0	1
BRCA1	BC	EGR1	0	0	684	12	1	0	1
BRCA1	BC	EIF4A2	0	0	684	12	1	0	1
BRCA1	BC	ELF4	0	0	684	12	1	0	1
BRCA1	BC	ELN	4	1	684	12	0.0835171	15.2138	1
BRCA1	BC	ELP2	0	0	684	12	1	0	1
BRCA1	BC	EML4	0	0	684	12	1	0	1
BRCA1	BC	EP300	0	0	684	12	1	0	1
BRCA1	BC	EP400	0	0	684	12	1	0	1
BRCA1	BC	EPAS1	0	0	684	12	1	0	1
BRCA1	BC	EPCAM	0	0	684	12	1	0	1
BRCA1	BC	EPHA3	0	0	684	12	1	0	1
BRCA1	BC	EPHA5	0	0	684	12	1	0	1
BRCA1	BC	EPHA7	0	0	684	12	1	0	1
BRCA1	BC	EPHB1	0	0	684	12	1	0	1
BRCA1	BC	EPHB4	0	0	684	12	1	0	1
BRCA1	BC	ERBB2	0	0	684	12	1	0	1
BRCA1	BC	ERBB3	0	0	684	12	1	0	1
BRCA1	BC	ERBB4	0	0	684	12	1	0	1
BRCA1	BC	ERCC2	0	0	684	12	1	0	1
BRCA1	BC	ERF	0	0	684	12	1	0	1
BRCA1	BC	ESCO2	0	0	684	12	1	0	1
BRCA1	BC	ESR1	0	0	684	12	1	0	1
BRCA1	BC	ETAA1	0	0	684	12	1	0	1
BRCA1	BC	ETV1	4	1	684	12	0.0835171	15.2138	1
BRCA1	BC	ETV4	0	0	684	12	1	0	1
BRCA1	BC	ETV5	0	0	684	12	1	0	1
BRCA1	BC	ETV6	0	0	684	12	1	0	1
BRCA1	BC	EWSR1	0	0	684	12	1	0	1
BRCA1	BC	EXT1	0	0	684	12	1	0	1
BRCA1	BC	EXT2	0	0	684	12	1	0	1
BRCA1	BC	EZH1	0	0	684	12	1	0	1
BRCA1	BC	EZH2	0	0	684	12	1	0	1
BRCA1	BC	FANCA	0	0	684	12	1	0	1
BRCA1	BC	FANCC	0	0	684	12	1	0	1
BRCA1	BC	FANCD2	0	0	684	12	1	0	1
BRCA1	BC	FAT1	0	0	684	12	1	0	1
BRCA1	BC	FAT4	0	0	684	12	1	0	1
BRCA1	BC	FBXO11	0	0	684	12	1	0	1
BRCA1	BC	FBXO31	0	0	684	12	1	0	1
BRCA1	BC	FBXW7	10	1	684	12	0.175279	6.08818	1
BRCA1	BC	FCGR2B	0	0	684	12	1	0	1
BRCA1	BC	FCRL4	0	0	684	12	1	0	1
BRCA1	BC	FES	2	1	684	12	0.0509094	30.1518	1
BRCA1	BC	FGF12	0	0	684	12	1	0	1
BRCA1	BC	FGF14	0	0	684	12	1	0	1
BRCA1	BC	FGF23	0	0	684	12	1	0	1
BRCA1	BC	FGF3	0	0	684	12	1	0	1
BRCA1	BC	FGF6	0	0	684	12	1	0	1
BRCA1	BC	FGFR2	0	0	684	12	1	0	1
BRCA1	BC	FGFR4	0	0	684	12	1	0	1
BRCA1	BC	FH	0	0	684	12	1	0	1
BRCA1	BC	FLT1	0	0	684	12	1	0	1
BRCA1	BC	FLT3	0	0	684	12	1	0	1
BRCA1	BC	FLT4	0	0	684	12	1	0	1
BRCA1	BC	FNBP1	0	0	684	12	1	0	1
BRCA1	BC	FOXA1	0	0	684	12	1	0	1
BRCA1	BC	FOXF1	0	0	684	12	1	0	1
BRCA1	BC	FOXO1	0	0	684	12	1	0	1
BRCA1	BC	FOXO3	0	0	684	12	1	0	1
BRCA1	BC	FOXO4	0	0	684	12	1	0	1
BRCA1	BC	FOXP1	0	0	684	12	1	0	1
BRCA1	BC	FUBP1	0	0	684	12	1	0	1
BRCA1	BC	FURIN	0	0	684	12	1	0	1
BRCA1	BC	FYN	0	0	684	12	1	0	1
BRCA1	BC	FZR1	0	0	684	12	1	0	1
BRCA1	BC	GAB2	0	0	684	12	1	0	1
BRCA1	BC	GABRA6	0	0	684	12	1	0	1
BRCA1	BC	GAS7	0	0	684	12	1	0	1
BRCA1	BC	GATA2	0	0	684	12	1	0	1
BRCA1	BC	GATA3	0	0	684	12	1	0	1
BRCA1	BC	GLI1	0	0	684	12	1	0	1
BRCA1	BC	GNAQ	0	0	684	12	1	0	1
BRCA1	BC	GNAS	0	0	684	12	1	0	1
BRCA1	BC	GOLGA5	0	0	684	12	1	0	1
BRCA1	BC	GPC3	0	0	684	12	1	0	1
BRCA1	BC	GPHN	0	0	684	12	1	0	1
BRCA1	BC	GRIN2A	12	1	684	12	0.203942	5.06446	1
BRCA1	BC	GRM3	0	0	684	12	1	0	1
BRCA1	BC	GSK3B	0	0	684	12	1	0	1
BRCA1	BC	GTSE1	0	0	684	12	1	0	1
BRCA1	BC	HDAC4	0	0	684	12	1	0	1
BRCA1	BC	HDAC7	0	0	684	12	1	0	1
BRCA1	BC	HERPUD1	0	0	684	12	1	0	1
BRCA1	BC	HEY1	0	0	684	12	1	0	1
BRCA1	BC	HGF	0	0	684	12	1	0	1
BRCA1	BC	HIF1A	0	0	684	12	1	0	1
BRCA1	BC	HIP1	0	0	684	12	1	0	1
BRCA1	BC	HLA-A	0	0	684	12	1	0	1
BRCA1	BC	HLA-B	0	0	684	12	1	0	1
BRCA1	BC	HLA-C	0	0	684	12	1	0	1
BRCA1	BC	HLF	0	0	684	12	1	0	1
BRCA1	BC	HNF1A	0	0	684	12	1	0	1
BRCA1	BC	HNRNPA2B1	7	1	684	12	0.130507	8.71041	1
BRCA1	BC	HOXA11	0	0	684	12	1	0	1
BRCA1	BC	HOXA9	0	0	684	12	1	0	1
BRCA1	BC	HOXD13	1	1	684	12	0.0342099	59.4524	1
BRCA1	BC	HRAS	0	0	684	12	1	0	1
BRCA1	BC	HSD3B1	0	1	684	12	0.0172414	Inf	1
BRCA1	BC	HSP90AA1	0	0	684	12	1	0	1
BRCA1	BC	HSP90AB1	0	0	684	12	1	0	1
BRCA1	BC	IDH1	0	0	684	12	1	0	1
BRCA1	BC	IDH2	0	0	684	12	1	0	1
BRCA1	BC	IFNGR1	0	0	684	12	1	0	1
BRCA1	BC	IGF1R	0	0	684	12	1	0	1
BRCA1	BC	IKBKB	0	0	684	12	1	0	1
BRCA1	BC	IKBKE	4	1	684	12	0.0835171	15.2138	1
BRCA1	BC	IKZF1	0	0	684	12	1	0	1
BRCA1	BC	IL10	0	0	684	12	1	0	1
BRCA1	BC	IL21R	0	0	684	12	1	0	1
BRCA1	BC	IL6ST	5	1	684	12	0.0994329	12.1837	1
BRCA1	BC	IL7R	0	0	684	12	1	0	1
BRCA1	BC	INHA	0	0	684	12	1	0	1
BRCA1	BC	INHBA	0	0	684	12	1	0	1
BRCA1	BC	INPP4B	0	0	684	12	1	0	1
BRCA1	BC	INPPL1	0	0	684	12	1	0	1
BRCA1	BC	INSR	7	1	684	12	0.130507	8.71041	1
BRCA1	BC	INTS6	0	0	684	12	1	0	1
BRCA1	BC	IRF2	0	0	684	12	1	0	1
BRCA1	BC	IRS1	0	0	684	12	1	0	1
BRCA1	BC	IRS2	0	0	684	12	1	0	1
BRCA1	BC	IRS4	9	2	684	12	0.0137606	14.785	1
BRCA1	BC	ITK	0	0	684	12	1	0	1
BRCA1	BC	JAK1	0	0	684	12	1	0	1
BRCA1	BC	JAK2	0	0	684	12	1	0	1
BRCA1	BC	JAK3	0	0	684	12	1	0	1
BRCA1	BC	JARID2	0	0	684	12	1	0	1
BRCA1	BC	KAT6A	0	0	684	12	1	0	1
BRCA1	BC	KAT6B	12	1	684	12	0.203942	5.06446	1
BRCA1	BC	KAT7	0	0	684	12	1	0	1
BRCA1	BC	KBTBD4	0	0	684	12	1	0	1
BRCA1	BC	KCNJ5	0	0	684	12	1	0	1
BRCA1	BC	KDM2B	0	0	684	12	1	0	1
BRCA1	BC	KDM5A	0	0	684	12	1	0	1
BRCA1	BC	KDM5C	0	0	684	12	1	0	1
BRCA1	BC	KDM6A	0	0	684	12	1	0	1
BRCA1	BC	KDR	0	0	684	12	1	0	1
BRCA1	BC	KEAP1	0	0	684	12	1	0	1
BRCA1	BC	KEL	1	1	684	12	0.0342099	59.4524	1
BRCA1	BC	KIF5B	0	0	684	12	1	0	1
BRCA1	BC	KIT	0	0	684	12	1	0	1
BRCA1	BC	KLF3	0	0	684	12	1	0	1
BRCA1	BC	KLF5	0	0	684	12	1	0	1
BRCA1	BC	KLHL6	0	0	684	12	1	0	1
BRCA1	BC	KLK2	0	0	684	12	1	0	1
BRCA1	BC	KMT2A	0	0	684	12	1	0	1
BRCA1	BC	KMT2B	0	0	684	12	1	0	1
BRCA1	BC	KMT2C	70	1	684	12	1	0.797662	1
BRCA1	BC	KMT2D	0	0	684	12	1	0	1
BRCA1	BC	KNSTRN	0	0	684	12	1	0	1
BRCA1	BC	KRAS	0	0	684	12	1	0	1
BRCA1	BC	KSR2	0	0	684	12	1	0	1
BRCA1	BC	KTN1	0	0	684	12	1	0	1
BRCA1	BC	LARP4B	0	0	684	12	1	0	1
BRCA1	BC	LATS1	0	0	684	12	1	0	1
BRCA1	BC	LATS2	0	0	684	12	1	0	1
BRCA1	BC	LCP1	0	0	684	12	1	0	1
BRCA1	BC	LGR5	4	1	684	12	0.0835171	15.2138	1
BRCA1	BC	LIFR	0	0	684	12	1	0	1
BRCA1	BC	LMNA	0	0	684	12	1	0	1
BRCA1	BC	LMO2	0	0	684	12	1	0	1
BRCA1	BC	LPP	0	0	684	12	1	0	1
BRCA1	BC	LRP1B	0	0	684	12	1	0	1
BRCA1	BC	LRP5	0	0	684	12	1	0	1
BRCA1	BC	LRP6	0	0	684	12	1	0	1
BRCA1	BC	LRRK2	12	1	684	12	0.203942	5.06446	1
BRCA1	BC	LTK	0	0	684	12	1	0	1
BRCA1	BC	LYL1	0	1	684	12	0.0172414	Inf	1
BRCA1	BC	LYN	0	0	684	12	1	0	1
BRCA1	BC	LZTR1	0	0	684	12	1	0	1
BRCA1	BC	MAF	0	0	684	12	1	0	1
BRCA1	BC	MAML2	5	1	684	12	0.0994329	12.1837	1
BRCA1	BC	MAP2K1	0	0	684	12	1	0	1
BRCA1	BC	MAP2K2	0	0	684	12	1	0	1
BRCA1	BC	MAP3K1	0	0	684	12	1	0	1
BRCA1	BC	MAP3K13	0	0	684	12	1	0	1
BRCA1	BC	MAP3K6	0	0	684	12	1	0	1
BRCA1	BC	MAP3K7	0	0	684	12	1	0	1
BRCA1	BC	MAP4K4	9	1	684	12	0.160595	6.76883	1
BRCA1	BC	MAPKAP1	0	0	684	12	1	0	1
BRCA1	BC	MBD4	0	0	684	12	1	0	1
BRCA1	BC	MBD6	0	0	684	12	1	0	1
BRCA1	BC	MDC1	0	0	684	12	1	0	1
BRCA1	BC	MECOM	0	0	684	12	1	0	1
BRCA1	BC	MED12	19	1	684	12	0.297223	3.17267	1
BRCA1	BC	MEN1	0	0	684	12	1	0	1
BRCA1	BC	MERTK	0	0	684	12	1	0	1
BRCA1	BC	MGA	11	2	684	12	0.0191424	12.088	1
BRCA1	BC	MGAM	0	0	684	12	1	0	1
BRCA1	BC	MIB1	0	0	684	12	1	0	1
BRCA1	BC	MKI67	13	2	684	12	0.0252769	10.2155	1
BRCA1	BC	MLH1	0	0	684	12	1	0	1
BRCA1	BC	MLLT1	0	0	684	12	1	0	1
BRCA1	BC	MLLT10	6	1	684	12	0.115095	10.1618	1
BRCA1	BC	MLLT3	0	0	684	12	1	0	1
BRCA1	BC	MLLT6	0	0	684	12	1	0	1
BRCA1	BC	MN1	0	0	684	12	1	0	1
BRCA1	BC	MNX1	0	0	684	12	1	0	1
BRCA1	BC	MPEG1	0	0	684	12	1	0	1
BRCA1	BC	MPL	0	0	684	12	1	0	1
BRCA1	BC	MSH3	0	0	684	12	1	0	1
BRCA1	BC	MSH6	0	0	684	12	1	0	1
BRCA1	BC	MSI1	0	0	684	12	1	0	1
BRCA1	BC	MST1R	0	0	684	12	1	0	1
BRCA1	BC	MTOR	0	0	684	12	1	0	1
BRCA1	BC	MYBL1	4	1	684	12	0.0835171	15.2138	1
BRCA1	BC	MYC	0	0	684	12	1	0	1
BRCA1	BC	MYCL	0	0	684	12	1	0	1
BRCA1	BC	MYCN	0	0	684	12	1	0	1
BRCA1	BC	MYH11	0	0	684	12	1	0	1
BRCA1	BC	MYH9	0	0	684	12	1	0	1
BRCA1	BC	MYO18A	0	0	684	12	1	0	1
BRCA1	BC	MYO5A	0	0	684	12	1	0	1
BRCA1	BC	NAB2	0	0	684	12	1	0	1
BRCA1	BC	NACA	0	0	684	12	1	0	1
BRCA1	BC	NADK	0	0	684	12	1	0	1
BRCA1	BC	NBN	4	1	684	12	0.0835171	15.2138	1
BRCA1	BC	NCOA1	0	0	684	12	1	0	1
BRCA1	BC	NCOA2	0	0	684	12	1	0	1
BRCA1	BC	NCOA3	10	1	684	12	0.175279	6.08818	1
BRCA1	BC	NCOA4	0	0	684	12	1	0	1
BRCA1	BC	NCOR1	0	0	684	12	1	0	1
BRCA1	BC	NCOR2	0	0	684	12	1	0	1
BRCA1	BC	NCSTN	0	0	684	12	1	0	1
BRCA1	BC	NDRG1	0	0	684	12	1	0	1
BRCA1	BC	NF1	29	1	684	12	0.413182	2.05036	1
BRCA1	BC	NF2	1	2	684	12	0.000810791	128.06	0.257832
BRCA1	BC	NFATC2	0	0	684	12	1	0	1
BRCA1	BC	NFE2	0	0	684	12	1	0	1
BRCA1	BC	NIN	0	0	684	12	1	0	1
BRCA1	BC	NKX2-1	0	0	684	12	1	0	1
BRCA1	BC	NOTCH1	0	0	684	12	1	0	1
BRCA1	BC	NOTCH2	19	1	684	12	0.297223	3.17267	1
BRCA1	BC	NOTCH4	0	0	684	12	1	0	1
BRCA1	BC	NPM1	0	0	684	12	1	0	1
BRCA1	BC	NR4A3	0	0	684	12	1	0	1
BRCA1	BC	NRAS	0	0	684	12	1	0	1
BRCA1	BC	NRG1	0	0	684	12	1	0	1
BRCA1	BC	NSD1	0	0	684	12	1	0	1
BRCA1	BC	NT5C2	0	0	684	12	1	0	1
BRCA1	BC	NTRK1	0	0	684	12	1	0	1
BRCA1	BC	NTRK2	0	0	684	12	1	0	1
BRCA1	BC	NTRK3	0	0	684	12	1	0	1
BRCA1	BC	NUF2	2	1	684	12	0.0509094	30.1518	1
BRCA1	BC	NUMA1	0	0	684	12	1	0	1
BRCA1	BC	NUP214	0	0	684	12	1	0	1
BRCA1	BC	NUP93	0	0	684	12	1	0	1
BRCA1	BC	NUP98	0	0	684	12	1	0	1
BRCA1	BC	NUTM1	0	0	684	12	1	0	1
BRCA1	BC	NUTM2A	0	0	684	12	1	0	1
BRCA1	BC	OLIG2	0	0	684	12	1	0	1
BRCA1	BC	PAG1	0	0	684	12	1	0	1
BRCA1	BC	PALB2	0	0	684	12	1	0	1
BRCA1	BC	PARP1	9	1	684	12	0.160595	6.76883	1
BRCA1	BC	PARP2	0	0	684	12	1	0	1
BRCA1	BC	PARP3	0	0	684	12	1	0	1
BRCA1	BC	PASK	0	0	684	12	1	0	1
BRCA1	BC	PAX3	0	0	684	12	1	0	1
BRCA1	BC	PAX5	0	0	684	12	1	0	1
BRCA1	BC	PAX7	0	0	684	12	1	0	1
BRCA1	BC	PBRM1	0	0	684	12	1	0	1
BRCA1	BC	PBX1	0	0	684	12	1	0	1
BRCA1	BC	PC	0	0	684	12	1	0	1
BRCA1	BC	PCLO	0	0	684	12	1	0	1
BRCA1	BC	PCM1	0	0	684	12	1	0	1
BRCA1	BC	PCSK7	0	0	684	12	1	0	1
BRCA1	BC	PDCD1	0	0	684	12	1	0	1
BRCA1	BC	PDCD11	0	0	684	12	1	0	1
BRCA1	BC	PDE4DIP	0	0	684	12	1	0	1
BRCA1	BC	PDGFRA	0	0	684	12	1	0	1
BRCA1	BC	PDGFRB	0	0	684	12	1	0	1
BRCA1	BC	PDPK1	0	0	684	12	1	0	1
BRCA1	BC	PDS5B	0	0	684	12	1	0	1
BRCA1	BC	PGBD5	0	0	684	12	1	0	1
BRCA1	BC	PIK3C2B	0	0	684	12	1	0	1
BRCA1	BC	PIK3C2G	0	0	684	12	1	0	1
BRCA1	BC	PIK3C3	4	1	684	12	0.0835171	15.2138	1
BRCA1	BC	PIK3CA	0	0	684	12	1	0	1
BRCA1	BC	PIK3CB	0	0	684	12	1	0	1
BRCA1	BC	PIK3CD	6	1	684	12	0.115095	10.1618	1
BRCA1	BC	PIK3CG	0	0	684	12	1	0	1
BRCA1	BC	PIK3R1	0	0	684	12	1	0	1
BRCA1	BC	PIK3R2	0	0	684	12	1	0	1
BRCA1	BC	PIM1	0	0	684	12	1	0	1
BRCA1	BC	PLAG1	0	0	684	12	1	0	1
BRCA1	BC	PLCG1	0	0	684	12	1	0	1
BRCA1	BC	PLCG2	0	0	684	12	1	0	1
BRCA1	BC	PMS2	0	0	684	12	1	0	1
BRCA1	BC	POLD1	0	0	684	12	1	0	1
BRCA1	BC	POLE	0	0	684	12	1	0	1
BRCA1	BC	POLG	0	0	684	12	1	0	1
BRCA1	BC	POLQ	0	0	684	12	1	0	1
BRCA1	BC	POU2AF1	0	0	684	12	1	0	1
BRCA1	BC	PPFIBP1	0	0	684	12	1	0	1
BRCA1	BC	PPP1CB	0	0	684	12	1	0	1
BRCA1	BC	PPP2R1A	0	0	684	12	1	0	1
BRCA1	BC	PPP4R2	0	0	684	12	1	0	1
BRCA1	BC	PPP6C	0	0	684	12	1	0	1
BRCA1	BC	PRCC	0	0	684	12	1	0	1
BRCA1	BC	PRDM1	0	0	684	12	1	0	1
BRCA1	BC	PRDM14	0	0	684	12	1	0	1
BRCA1	BC	PRDM16	0	0	684	12	1	0	1
BRCA1	BC	PREX2	0	0	684	12	1	0	1
BRCA1	BC	PRF1	0	0	684	12	1	0	1
BRCA1	BC	PRKCI	2	1	684	12	0.0509094	30.1518	1
BRCA1	BC	PRKD1	0	0	684	12	1	0	1
BRCA1	BC	PRKDC	0	0	684	12	1	0	1
BRCA1	BC	PRPF8	0	0	684	12	1	0	1
BRCA1	BC	PRRX1	0	0	684	12	1	0	1
BRCA1	BC	PRSS8	0	0	684	12	1	0	1
BRCA1	BC	PSIP1	0	0	684	12	1	0	1
BRCA1	BC	PTCH1	0	0	684	12	1	0	1
BRCA1	BC	PTEN	0	0	684	12	1	0	1
BRCA1	BC	PTK7	0	0	684	12	1	0	1
BRCA1	BC	PTPN1	0	0	684	12	1	0	1
BRCA1	BC	PTPN11	0	0	684	12	1	0	1
BRCA1	BC	PTPN13	0	0	684	12	1	0	1
BRCA1	BC	PTPRB	0	0	684	12	1	0	1
BRCA1	BC	PTPRC	0	0	684	12	1	0	1
BRCA1	BC	PTPRK	0	0	684	12	1	0	1
BRCA1	BC	PTPRO	0	0	684	12	1	0	1
BRCA1	BC	PTPRS	0	0	684	12	1	0	1
BRCA1	BC	PTPRT	0	0	684	12	1	0	1
BRCA1	BC	PUM1	0	0	684	12	1	0	1
BRCA1	BC	QKI	0	0	684	12	1	0	1
BRCA1	BC	RAD51	0	0	684	12	1	0	1
BRCA1	BC	RAD52	0	0	684	12	1	0	1
BRCA1	BC	RAD54L	0	0	684	12	1	0	1
BRCA1	BC	RAF1	2	1	684	12	0.0509094	30.1518	1
BRCA1	BC	RALGDS	0	0	684	12	1	0	1
BRCA1	BC	RANBP2	0	0	684	12	1	0	1
BRCA1	BC	RASA1	0	0	684	12	1	0	1
BRCA1	BC	RB1	0	0	684	12	1	0	1
BRCA1	BC	RECQL	0	0	684	12	1	0	1
BRCA1	BC	RECQL4	0	0	684	12	1	0	1
BRCA1	BC	REL	0	0	684	12	1	0	1
BRCA1	BC	RELN	19	3	684	12	0.00502369	11.5383	1
BRCA1	BC	REST	0	0	684	12	1	0	1
BRCA1	BC	RET	0	0	684	12	1	0	1
BRCA1	BC	REV3L	0	0	684	12	1	0	1
BRCA1	BC	RHOA	0	0	684	12	1	0	1
BRCA1	BC	RICTOR	0	0	684	12	1	0	1
BRCA1	BC	RIT1	0	0	684	12	1	0	1
BRCA1	BC	RNASEH2B	0	0	684	12	1	0	1
BRCA1	BC	RNF213	0	0	684	12	1	0	1
BRCA1	BC	RNF43	0	0	684	12	1	0	1
BRCA1	BC	ROBO1	11	1	684	12	0.189726	5.53013	1
BRCA1	BC	ROS1	11	1	684	12	0.189726	5.53013	1
BRCA1	BC	RPL10	0	0	684	12	1	0	1
BRCA1	BC	RPS6KA4	0	0	684	12	1	0	1
BRCA1	BC	RPTOR	0	0	684	12	1	0	1
BRCA1	BC	RTEL1	0	0	684	12	1	0	1
BRCA1	BC	RUNX1	0	0	684	12	1	0	1
BRCA1	BC	RUNX1T1	0	0	684	12	1	0	1
BRCA1	BC	RUNX2	0	0	684	12	1	0	1
BRCA1	BC	RXRA	0	0	684	12	1	0	1
BRCA1	BC	SCG5	0	0	684	12	1	0	1
BRCA1	BC	SDC4	0	0	684	12	1	0	1
BRCA1	BC	SDHA	0	0	684	12	1	0	1
BRCA1	BC	SEC31A	0	0	684	12	1	0	1
BRCA1	BC	SERPINB3	0	0	684	12	1	0	1
BRCA1	BC	SERPINB4	0	0	684	12	1	0	1
BRCA1	BC	SETD2	0	0	684	12	1	0	1
BRCA1	BC	SETD3	0	0	684	12	1	0	1
BRCA1	BC	SETD4	0	0	684	12	1	0	1
BRCA1	BC	SETD5	0	0	684	12	1	0	1
BRCA1	BC	SETDB1	0	0	684	12	1	0	1
BRCA1	BC	SETDB2	0	0	684	12	1	0	1
BRCA1	BC	SFPQ	0	0	684	12	1	0	1
BRCA1	BC	SFRP2	0	0	684	12	1	0	1
BRCA1	BC	SH2D1A	0	0	684	12	1	0	1
BRCA1	BC	SHOC2	0	0	684	12	1	0	1
BRCA1	BC	SHQ1	0	0	684	12	1	0	1
BRCA1	BC	SIX1	0	0	684	12	1	0	1
BRCA1	BC	SLC1A2	0	0	684	12	1	0	1
BRCA1	BC	SLFN11	0	0	684	12	1	0	1
BRCA1	BC	SLX4	0	0	684	12	1	0	1
BRCA1	BC	SMAD2	0	0	684	12	1	0	1
BRCA1	BC	SMAD3	0	0	684	12	1	0	1
BRCA1	BC	SMAD4	0	0	684	12	1	0	1
BRCA1	BC	SMARCA1	0	0	684	12	1	0	1
BRCA1	BC	SMARCA2	0	0	684	12	1	0	1
BRCA1	BC	SMARCA4	0	0	684	12	1	0	1
BRCA1	BC	SMC1A	0	0	684	12	1	0	1
BRCA1	BC	SMG1	0	0	684	12	1	0	1
BRCA1	BC	SMO	0	0	684	12	1	0	1
BRCA1	BC	SMYD3	0	0	684	12	1	0	1
BRCA1	BC	SNCAIP	0	0	684	12	1	0	1
BRCA1	BC	SND1	0	0	684	12	1	0	1
BRCA1	BC	SNX29	0	0	684	12	1	0	1
BRCA1	BC	SOCS3	0	0	684	12	1	0	1
BRCA1	BC	SOS1	0	0	684	12	1	0	1
BRCA1	BC	SOX17	0	0	684	12	1	0	1
BRCA1	BC	SP140	0	0	684	12	1	0	1
BRCA1	BC	SPEN	25	1	684	12	0.369086	2.39187	1
BRCA1	BC	SPRTN	0	0	684	12	1	0	1
BRCA1	BC	SQSTM1	0	0	684	12	1	0	1
BRCA1	BC	SS18L1	0	0	684	12	1	0	1
BRCA1	BC	STAG1	10	1	684	12	0.175279	6.08818	1
BRCA1	BC	STAG2	0	0	684	12	1	0	1
BRCA1	BC	STAT1	0	0	684	12	1	0	1
BRCA1	BC	STAT2	0	0	684	12	1	0	1
BRCA1	BC	STAT3	0	0	684	12	1	0	1
BRCA1	BC	STAT4	8	1	684	12	0.145672	7.62012	1
BRCA1	BC	STAT5B	0	0	684	12	1	0	1
BRCA1	BC	STAT6	0	0	684	12	1	0	1
BRCA1	BC	STIL	0	0	684	12	1	0	1
BRCA1	BC	STRN	0	0	684	12	1	0	1
BRCA1	BC	SYK	0	0	684	12	1	0	1
BRCA1	BC	TAF1	0	0	684	12	1	0	1
BRCA1	BC	TAF15	0	0	684	12	1	0	1
BRCA1	BC	TAP1	0	0	684	12	1	0	1
BRCA1	BC	TAP2	0	0	684	12	1	0	1
BRCA1	BC	TBL1XR1	0	0	684	12	1	0	1
BRCA1	BC	TBX3	0	0	684	12	1	0	1
BRCA1	BC	TCEA1	0	0	684	12	1	0	1
BRCA1	BC	TCF12	0	0	684	12	1	0	1
BRCA1	BC	TCF7L2	0	0	684	12	1	0	1
BRCA1	BC	TEC	0	0	684	12	1	0	1
BRCA1	BC	TERT	0	0	684	12	1	0	1
BRCA1	BC	TET1	0	0	684	12	1	0	1
BRCA1	BC	TET2	0	0	684	12	1	0	1
BRCA1	BC	TET3	0	0	684	12	1	0	1
BRCA1	BC	TGFBR1	0	0	684	12	1	0	1
BRCA1	BC	TIPARP	0	0	684	12	1	0	1
BRCA1	BC	TLE1	0	0	684	12	1	0	1
BRCA1	BC	TLE3	0	0	684	12	1	0	1
BRCA1	BC	TLE4	0	0	684	12	1	0	1
BRCA1	BC	TLL2	0	0	684	12	1	0	1
BRCA1	BC	TLX3	0	0	684	12	1	0	1
BRCA1	BC	TMPRSS2	0	0	684	12	1	0	1
BRCA1	BC	TNFRSF17	0	0	684	12	1	0	1
BRCA1	BC	TOP1	5	1	684	12	0.0994329	12.1837	1
BRCA1	BC	TP53	213	10	684	12	0.000337336	11.015	0.214546
BRCA1	BC	TP53BP1	0	0	684	12	1	0	1
BRCA1	BC	TP63	0	0	684	12	1	0	1
BRCA1	BC	TPM3	0	0	684	12	1	0	1
BRCA1	BC	TPR	17	1	684	12	0.271651	3.55475	1
BRCA1	BC	TRAF2	0	0	684	12	1	0	1
BRCA1	BC	TRAF5	0	0	684	12	1	0	1
BRCA1	BC	TRAF7	0	0	684	12	1	0	1
BRCA1	BC	TRIM24	0	0	684	12	1	0	1
BRCA1	BC	TRIM27	0	0	684	12	1	0	1
BRCA1	BC	TRIM33	0	0	684	12	1	0	1
BRCA1	BC	TRIP11	7	1	684	12	0.130507	8.71041	1
BRCA1	BC	TRIP13	0	0	684	12	1	0	1
BRCA1	BC	TRRAP	0	0	684	12	1	0	1
BRCA1	BC	TSC1	0	0	684	12	1	0	1
BRCA1	BC	TSC2	0	0	684	12	1	0	1
BRCA1	BC	TTL	0	0	684	12	1	0	1
BRCA1	BC	TYK2	0	0	684	12	1	0	1
BRCA1	BC	TYRO3	0	0	684	12	1	0	1
BRCA1	BC	U2AF1	0	0	684	12	1	0	1
BRCA1	BC	U2AF2	0	0	684	12	1	0	1
BRCA1	BC	UBR5	0	0	684	12	1	0	1
BRCA1	BC	UPF1	0	0	684	12	1	0	1
BRCA1	BC	USP6	0	0	684	12	1	0	1
BRCA1	BC	VHL	0	0	684	12	1	0	1
BRCA1	BC	WDR90	0	0	684	12	1	0	1
BRCA1	BC	WIF1	0	0	684	12	1	0	1
BRCA1	BC	WRN	0	0	684	12	1	0	1
BRCA1	BC	WT1	0	0	684	12	1	0	1
BRCA1	BC	XPA	0	0	684	12	1	0	1
BRCA1	BC	XPC	9	1	684	12	0.160595	6.76883	1
BRCA1	BC	XPO1	0	0	684	12	1	0	1
BRCA1	BC	XRCC2	0	0	684	12	1	0	1
BRCA1	BC	YY1	0	0	684	12	1	0	1
BRCA1	BC	ZBTB16	0	0	684	12	1	0	1
BRCA1	BC	ZBTB20	0	0	684	12	1	0	1
BRCA1	BC	ZBTB7A	0	0	684	12	1	0	1
BRCA1	BC	ZFHX3	0	0	684	12	1	0	1
BRCA1	BC	ZFP36L2	0	0	684	12	1	0	1
BRCA1	BC	ZMYM2	0	0	684	12	1	0	1
BRCA1	BC	ZMYM3	0	0	684	12	1	0	1
BRCA1	BC	ZNF217	0	0	684	12	1	0	1
BRCA1	BC	ZNF384	0	0	684	12	1	0	1
BRCA1	BC	ZNF521	0	0	684	12	1	0	1
BRCA1	BC	ZNF703	0	0	684	12	1	0	1
BRCA1	BC	ZNF750	0	0	684	12	1	0	1
BRCA1	BC	ZNRF3	0	0	684	12	1	0	1
BRCA1	OV	ABL1	0	0	68	9	1	0	1
BRCA1	OV	ABL2	0	0	68	9	1	0	1
BRCA1	OV	ACKR3	0	0	68	9	1	0	1
BRCA1	OV	ACSL6	0	0	68	9	1	0	1
BRCA1	OV	ACVR1	0	0	68	9	1	0	1
BRCA1	OV	ACVR1B	0	0	68	9	1	0	1
BRCA1	OV	ACVR2A	0	0	68	9	1	0	1
BRCA1	OV	AFF1	0	0	68	9	1	0	1
BRCA1	OV	AFF3	0	0	68	9	1	0	1
BRCA1	OV	AGO1	0	0	68	9	1	0	1
BRCA1	OV	AJUBA	0	0	68	9	1	0	1
BRCA1	OV	AKT1	2	1	68	9	0.314887	4.00749	1
BRCA1	OV	AKT2	0	0	68	9	1	0	1
BRCA1	OV	AKT3	0	0	68	9	1	0	1
BRCA1	OV	ALB	0	1	68	9	0.116883	Inf	1
BRCA1	OV	ALK	0	0	68	9	1	0	1
BRCA1	OV	ALOX12B	0	0	68	9	1	0	1
BRCA1	OV	AMER1	0	0	68	9	1	0	1
BRCA1	OV	ANKRD11	0	0	68	9	1	0	1
BRCA1	OV	APC	0	0	68	9	1	0	1
BRCA1	OV	APLNR	0	0	68	9	1	0	1
BRCA1	OV	APOBEC3B	0	0	68	9	1	0	1
BRCA1	OV	AR	0	0	68	9	1	0	1
BRCA1	OV	ARAF	0	0	68	9	1	0	1
BRCA1	OV	ARFRP1	0	0	68	9	1	0	1
BRCA1	OV	ARHGAP26	0	0	68	9	1	0	1
BRCA1	OV	ARHGAP35	0	0	68	9	1	0	1
BRCA1	OV	ARHGEF28	0	0	68	9	1	0	1
BRCA1	OV	ARID1A	0	0	68	9	1	0	1
BRCA1	OV	ARID1B	1	1	68	9	0.221463	7.95436	1
BRCA1	OV	ARID2	0	0	68	9	1	0	1
BRCA1	OV	ARID3B	0	0	68	9	1	0	1
BRCA1	OV	ARID3C	0	1	68	9	0.116883	Inf	1
BRCA1	OV	ARID4A	0	0	68	9	1	0	1
BRCA1	OV	ARID5A	0	0	68	9	1	0	1
BRCA1	OV	ARID5B	0	0	68	9	1	0	1
BRCA1	OV	ARNT	0	0	68	9	1	0	1
BRCA1	OV	ASMTL	0	0	68	9	1	0	1
BRCA1	OV	ASPSCR1	0	0	68	9	1	0	1
BRCA1	OV	ASXL1	0	0	68	9	1	0	1
BRCA1	OV	ASXL2	0	0	68	9	1	0	1
BRCA1	OV	ATG5	0	0	68	9	1	0	1
BRCA1	OV	ATIC	0	0	68	9	1	0	1
BRCA1	OV	ATM	0	0	68	9	1	0	1
BRCA1	OV	ATP2B3	0	0	68	9	1	0	1
BRCA1	OV	ATR	0	0	68	9	1	0	1
BRCA1	OV	ATRIP	0	0	68	9	1	0	1
BRCA1	OV	ATRX	2	1	68	9	0.314887	4.00749	1
BRCA1	OV	ATXN2	0	0	68	9	1	0	1
BRCA1	OV	ATXN7	0	0	68	9	1	0	1
BRCA1	OV	AXIN1	0	0	68	9	1	0	1
BRCA1	OV	AXIN2	0	1	68	9	0.116883	Inf	1
BRCA1	OV	AXL	0	0	68	9	1	0	1
BRCA1	OV	B2M	0	0	68	9	1	0	1
BRCA1	OV	BAP1	1	1	68	9	0.221463	7.95436	1
BRCA1	OV	BARD1	0	0	68	9	1	0	1
BRCA1	OV	BAX	0	0	68	9	1	0	1
BRCA1	OV	BCL11A	0	0	68	9	1	0	1
BRCA1	OV	BCL11B	0	0	68	9	1	0	1
BRCA1	OV	BCL2	0	0	68	9	1	0	1
BRCA1	OV	BCL2L2	0	0	68	9	1	0	1
BRCA1	OV	BCL3	0	0	68	9	1	0	1
BRCA1	OV	BCL6	0	0	68	9	1	0	1
BRCA1	OV	BCL7A	0	0	68	9	1	0	1
BRCA1	OV	BCL9	0	1	68	9	0.116883	Inf	1
BRCA1	OV	BCL9L	0	0	68	9	1	0	1
BRCA1	OV	BCOR	0	0	68	9	1	0	1
BRCA1	OV	BCORL1	0	0	68	9	1	0	1
BRCA1	OV	BIRC3	0	0	68	9	1	0	1
BRCA1	OV	BLM	0	0	68	9	1	0	1
BRCA1	OV	BMPR1A	0	0	68	9	1	0	1
BRCA1	OV	BRAF	0	0	68	9	1	0	1
BRCA1	OV	BRCA1	0	0	68	9	1	0	1
BRCA1	OV	BRCA2	0	0	68	9	1	0	1
BRCA1	OV	BRD4	0	0	68	9	1	0	1
BRCA1	OV	BRSK1	0	0	68	9	1	0	1
BRCA1	OV	BTK	0	0	68	9	1	0	1
BRCA1	OV	BUB1B	0	1	68	9	0.116883	Inf	1
BRCA1	OV	CACNA1D	0	0	68	9	1	0	1
BRCA1	OV	CAD	0	0	68	9	1	0	1
BRCA1	OV	CAMTA1	0	0	68	9	1	0	1
BRCA1	OV	CARD11	0	0	68	9	1	0	1
BRCA1	OV	CASP8	0	0	68	9	1	0	1
BRCA1	OV	CBLB	0	0	68	9	1	0	1
BRCA1	OV	CCNB1IP1	0	0	68	9	1	0	1
BRCA1	OV	CCNB3	0	0	68	9	1	0	1
BRCA1	OV	CCND2	0	0	68	9	1	0	1
BRCA1	OV	CCT6B	0	0	68	9	1	0	1
BRCA1	OV	CD22	0	0	68	9	1	0	1
BRCA1	OV	CD276	0	0	68	9	1	0	1
BRCA1	OV	CD58	0	0	68	9	1	0	1
BRCA1	OV	CD79A	0	0	68	9	1	0	1
BRCA1	OV	CD79B	0	0	68	9	1	0	1
BRCA1	OV	CDC42	0	0	68	9	1	0	1
BRCA1	OV	CDC73	0	0	68	9	1	0	1
BRCA1	OV	CDH1	0	0	68	9	1	0	1
BRCA1	OV	CDH11	0	0	68	9	1	0	1
BRCA1	OV	CDK12	0	0	68	9	1	0	1
BRCA1	OV	CDK6	0	0	68	9	1	0	1
BRCA1	OV	CDKN1A	0	0	68	9	1	0	1
BRCA1	OV	CDKN1B	0	0	68	9	1	0	1
BRCA1	OV	CDKN2A	0	0	68	9	1	0	1
BRCA1	OV	CHD2	0	0	68	9	1	0	1
BRCA1	OV	CHD4	0	0	68	9	1	0	1
BRCA1	OV	CHEK2	0	1	68	9	0.116883	Inf	1
BRCA1	OV	CIC	0	0	68	9	1	0	1
BRCA1	OV	CIITA	0	0	68	9	1	0	1
BRCA1	OV	CLIP1	0	0	68	9	1	0	1
BRCA1	OV	CLTC	0	0	68	9	1	0	1
BRCA1	OV	CMTR2	0	0	68	9	1	0	1
BRCA1	OV	CNOT3	0	0	68	9	1	0	1
BRCA1	OV	CNTRL	0	0	68	9	1	0	1
BRCA1	OV	COL1A1	0	0	68	9	1	0	1
BRCA1	OV	COL2A1	0	0	68	9	1	0	1
BRCA1	OV	CPS1	0	0	68	9	1	0	1
BRCA1	OV	CRBN	0	0	68	9	1	0	1
BRCA1	OV	CREB1	0	0	68	9	1	0	1
BRCA1	OV	CREB3L1	0	0	68	9	1	0	1
BRCA1	OV	CREB3L2	0	0	68	9	1	0	1
BRCA1	OV	CREBBP	0	0	68	9	1	0	1
BRCA1	OV	CRTC3	0	0	68	9	1	0	1
BRCA1	OV	CSDE1	0	0	68	9	1	0	1
BRCA1	OV	CSF1	0	0	68	9	1	0	1
BRCA1	OV	CSF1R	0	0	68	9	1	0	1
BRCA1	OV	CSF3R	1	1	68	9	0.221463	7.95436	1
BRCA1	OV	CTCF	0	0	68	9	1	0	1
BRCA1	OV	CTLA4	0	0	68	9	1	0	1
BRCA1	OV	CTNNA1	0	0	68	9	1	0	1
BRCA1	OV	CTNNB1	0	0	68	9	1	0	1
BRCA1	OV	CTR9	0	0	68	9	1	0	1
BRCA1	OV	CUL3	0	0	68	9	1	0	1
BRCA1	OV	CUL4A	0	0	68	9	1	0	1
BRCA1	OV	CUX1	0	0	68	9	1	0	1
BRCA1	OV	CYLD	0	0	68	9	1	0	1
BRCA1	OV	CYP19A1	0	0	68	9	1	0	1
BRCA1	OV	DCTN1	0	0	68	9	1	0	1
BRCA1	OV	DCUN1D1	0	0	68	9	1	0	1
BRCA1	OV	DDR2	0	0	68	9	1	0	1
BRCA1	OV	DDX41	0	0	68	9	1	0	1
BRCA1	OV	DEK	0	0	68	9	1	0	1
BRCA1	OV	DICER1	0	0	68	9	1	0	1
BRCA1	OV	DKK1	0	0	68	9	1	0	1
BRCA1	OV	DKK2	0	0	68	9	1	0	1
BRCA1	OV	DNAJB1	0	0	68	9	1	0	1
BRCA1	OV	DNM2	1	1	68	9	0.221463	7.95436	1
BRCA1	OV	DNMT1	0	0	68	9	1	0	1
BRCA1	OV	DNMT3A	0	0	68	9	1	0	1
BRCA1	OV	DNMT3B	0	0	68	9	1	0	1
BRCA1	OV	DOT1L	0	0	68	9	1	0	1
BRCA1	OV	DROSHA	0	0	68	9	1	0	1
BRCA1	OV	DTX1	0	0	68	9	1	0	1
BRCA1	OV	E2F3	0	0	68	9	1	0	1
BRCA1	OV	EBF1	0	0	68	9	1	0	1
BRCA1	OV	ECSIT	0	0	68	9	1	0	1
BRCA1	OV	ECT2L	0	0	68	9	1	0	1
BRCA1	OV	EED	0	0	68	9	1	0	1
BRCA1	OV	EGFR	0	0	68	9	1	0	1
BRCA1	OV	EGR1	0	0	68	9	1	0	1
BRCA1	OV	EIF4A2	0	0	68	9	1	0	1
BRCA1	OV	ELF4	0	0	68	9	1	0	1
BRCA1	OV	ELN	0	0	68	9	1	0	1
BRCA1	OV	ELP2	0	1	68	9	0.116883	Inf	1
BRCA1	OV	EML4	0	0	68	9	1	0	1
BRCA1	OV	EP300	0	0	68	9	1	0	1
BRCA1	OV	EP400	0	0	68	9	1	0	1
BRCA1	OV	EPAS1	0	0	68	9	1	0	1
BRCA1	OV	EPCAM	0	0	68	9	1	0	1
BRCA1	OV	EPHA3	0	0	68	9	1	0	1
BRCA1	OV	EPHA5	0	1	68	9	0.116883	Inf	1
BRCA1	OV	EPHA7	0	0	68	9	1	0	1
BRCA1	OV	EPHB1	2	1	68	9	0.314887	4.00749	1
BRCA1	OV	EPHB4	0	0	68	9	1	0	1
BRCA1	OV	ERBB2	0	0	68	9	1	0	1
BRCA1	OV	ERBB3	0	0	68	9	1	0	1
BRCA1	OV	ERBB4	0	0	68	9	1	0	1
BRCA1	OV	ERCC2	0	0	68	9	1	0	1
BRCA1	OV	ERF	0	0	68	9	1	0	1
BRCA1	OV	ESCO2	0	0	68	9	1	0	1
BRCA1	OV	ESR1	0	0	68	9	1	0	1
BRCA1	OV	ETAA1	0	0	68	9	1	0	1
BRCA1	OV	ETV1	0	0	68	9	1	0	1
BRCA1	OV	ETV4	0	0	68	9	1	0	1
BRCA1	OV	ETV5	0	0	68	9	1	0	1
BRCA1	OV	ETV6	0	0	68	9	1	0	1
BRCA1	OV	EWSR1	0	0	68	9	1	0	1
BRCA1	OV	EXT1	0	0	68	9	1	0	1
BRCA1	OV	EXT2	0	0	68	9	1	0	1
BRCA1	OV	EZH1	0	0	68	9	1	0	1
BRCA1	OV	EZH2	0	0	68	9	1	0	1
BRCA1	OV	FANCA	0	0	68	9	1	0	1
BRCA1	OV	FANCC	0	0	68	9	1	0	1
BRCA1	OV	FANCD2	0	0	68	9	1	0	1
BRCA1	OV	FAT1	0	0	68	9	1	0	1
BRCA1	OV	FAT4	0	0	68	9	1	0	1
BRCA1	OV	FBXO11	0	0	68	9	1	0	1
BRCA1	OV	FBXO31	0	0	68	9	1	0	1
BRCA1	OV	FBXW7	0	0	68	9	1	0	1
BRCA1	OV	FCGR2B	0	0	68	9	1	0	1
BRCA1	OV	FCRL4	0	0	68	9	1	0	1
BRCA1	OV	FES	0	0	68	9	1	0	1
BRCA1	OV	FGF12	0	0	68	9	1	0	1
BRCA1	OV	FGF14	0	0	68	9	1	0	1
BRCA1	OV	FGF23	0	0	68	9	1	0	1
BRCA1	OV	FGF3	0	0	68	9	1	0	1
BRCA1	OV	FGF6	0	0	68	9	1	0	1
BRCA1	OV	FGFR2	0	0	68	9	1	0	1
BRCA1	OV	FGFR4	0	0	68	9	1	0	1
BRCA1	OV	FH	0	0	68	9	1	0	1
BRCA1	OV	FLT1	0	0	68	9	1	0	1
BRCA1	OV	FLT3	0	0	68	9	1	0	1
BRCA1	OV	FLT4	0	0	68	9	1	0	1
BRCA1	OV	FNBP1	0	0	68	9	1	0	1
BRCA1	OV	FOXA1	0	0	68	9	1	0	1
BRCA1	OV	FOXF1	0	0	68	9	1	0	1
BRCA1	OV	FOXO1	0	0	68	9	1	0	1
BRCA1	OV	FOXO3	0	0	68	9	1	0	1
BRCA1	OV	FOXO4	0	0	68	9	1	0	1
BRCA1	OV	FOXP1	0	1	68	9	0.116883	Inf	1
BRCA1	OV	FUBP1	0	0	68	9	1	0	1
BRCA1	OV	FURIN	0	0	68	9	1	0	1
BRCA1	OV	FYN	0	0	68	9	1	0	1
BRCA1	OV	FZR1	0	0	68	9	1	0	1
BRCA1	OV	GAB2	0	0	68	9	1	0	1
BRCA1	OV	GABRA6	0	0	68	9	1	0	1
BRCA1	OV	GAS7	0	0	68	9	1	0	1
BRCA1	OV	GATA2	0	0	68	9	1	0	1
BRCA1	OV	GATA3	0	0	68	9	1	0	1
BRCA1	OV	GLI1	0	0	68	9	1	0	1
BRCA1	OV	GNAQ	0	0	68	9	1	0	1
BRCA1	OV	GNAS	0	1	68	9	0.116883	Inf	1
BRCA1	OV	GOLGA5	0	0	68	9	1	0	1
BRCA1	OV	GPC3	0	0	68	9	1	0	1
BRCA1	OV	GPHN	0	0	68	9	1	0	1
BRCA1	OV	GRIN2A	0	0	68	9	1	0	1
BRCA1	OV	GRM3	0	0	68	9	1	0	1
BRCA1	OV	GSK3B	0	0	68	9	1	0	1
BRCA1	OV	GTSE1	0	0	68	9	1	0	1
BRCA1	OV	HDAC4	0	0	68	9	1	0	1
BRCA1	OV	HDAC7	0	0	68	9	1	0	1
BRCA1	OV	HERPUD1	0	0	68	9	1	0	1
BRCA1	OV	HEY1	0	0	68	9	1	0	1
BRCA1	OV	HGF	0	0	68	9	1	0	1
BRCA1	OV	HIF1A	0	0	68	9	1	0	1
BRCA1	OV	HIP1	0	0	68	9	1	0	1
BRCA1	OV	HLA-A	0	0	68	9	1	0	1
BRCA1	OV	HLA-B	0	0	68	9	1	0	1
BRCA1	OV	HLA-C	0	0	68	9	1	0	1
BRCA1	OV	HLF	0	0	68	9	1	0	1
BRCA1	OV	HNF1A	0	0	68	9	1	0	1
BRCA1	OV	HNRNPA2B1	0	1	68	9	0.116883	Inf	1
BRCA1	OV	HOXA11	0	0	68	9	1	0	1
BRCA1	OV	HOXA9	0	0	68	9	1	0	1
BRCA1	OV	HOXD13	0	0	68	9	1	0	1
BRCA1	OV	HRAS	0	0	68	9	1	0	1
BRCA1	OV	HSD3B1	0	0	68	9	1	0	1
BRCA1	OV	HSP90AA1	0	0	68	9	1	0	1
BRCA1	OV	HSP90AB1	0	0	68	9	1	0	1
BRCA1	OV	IDH1	0	0	68	9	1	0	1
BRCA1	OV	IDH2	0	1	68	9	0.116883	Inf	1
BRCA1	OV	IFNGR1	0	0	68	9	1	0	1
BRCA1	OV	IGF1R	0	0	68	9	1	0	1
BRCA1	OV	IKBKB	0	0	68	9	1	0	1
BRCA1	OV	IKBKE	0	0	68	9	1	0	1
BRCA1	OV	IKZF1	0	0	68	9	1	0	1
BRCA1	OV	IL10	0	1	68	9	0.116883	Inf	1
BRCA1	OV	IL21R	0	0	68	9	1	0	1
BRCA1	OV	IL6ST	0	0	68	9	1	0	1
BRCA1	OV	IL7R	0	0	68	9	1	0	1
BRCA1	OV	INHA	0	0	68	9	1	0	1
BRCA1	OV	INHBA	0	0	68	9	1	0	1
BRCA1	OV	INPP4B	0	0	68	9	1	0	1
BRCA1	OV	INPPL1	0	0	68	9	1	0	1
BRCA1	OV	INSR	0	0	68	9	1	0	1
BRCA1	OV	INTS6	0	0	68	9	1	0	1
BRCA1	OV	IRF2	0	0	68	9	1	0	1
BRCA1	OV	IRS1	0	0	68	9	1	0	1
BRCA1	OV	IRS2	0	0	68	9	1	0	1
BRCA1	OV	IRS4	2	1	68	9	0.314887	4.00749	1
BRCA1	OV	ITK	0	0	68	9	1	0	1
BRCA1	OV	JAK1	0	0	68	9	1	0	1
BRCA1	OV	JAK2	0	0	68	9	1	0	1
BRCA1	OV	JAK3	0	0	68	9	1	0	1
BRCA1	OV	JARID2	0	0	68	9	1	0	1
BRCA1	OV	KAT6A	0	0	68	9	1	0	1
BRCA1	OV	KAT6B	0	0	68	9	1	0	1
BRCA1	OV	KAT7	0	0	68	9	1	0	1
BRCA1	OV	KBTBD4	0	0	68	9	1	0	1
BRCA1	OV	KCNJ5	0	0	68	9	1	0	1
BRCA1	OV	KDM2B	0	0	68	9	1	0	1
BRCA1	OV	KDM5A	0	0	68	9	1	0	1
BRCA1	OV	KDM5C	0	0	68	9	1	0	1
BRCA1	OV	KDM6A	0	0	68	9	1	0	1
BRCA1	OV	KDR	0	0	68	9	1	0	1
BRCA1	OV	KEAP1	0	0	68	9	1	0	1
BRCA1	OV	KEL	0	0	68	9	1	0	1
BRCA1	OV	KIF5B	0	0	68	9	1	0	1
BRCA1	OV	KIT	0	0	68	9	1	0	1
BRCA1	OV	KLF3	0	0	68	9	1	0	1
BRCA1	OV	KLF5	0	0	68	9	1	0	1
BRCA1	OV	KLHL6	0	0	68	9	1	0	1
BRCA1	OV	KLK2	0	0	68	9	1	0	1
BRCA1	OV	KMT2A	0	0	68	9	1	0	1
BRCA1	OV	KMT2B	0	0	68	9	1	0	1
BRCA1	OV	KMT2C	0	0	68	9	1	0	1
BRCA1	OV	KMT2D	3	2	68	9	0.101439	5.94503	1
BRCA1	OV	KNSTRN	0	0	68	9	1	0	1
BRCA1	OV	KRAS	0	1	68	9	0.116883	Inf	1
BRCA1	OV	KSR2	0	0	68	9	1	0	1
BRCA1	OV	KTN1	1	1	68	9	0.221463	7.95436	1
BRCA1	OV	LARP4B	0	0	68	9	1	0	1
BRCA1	OV	LATS1	2	1	68	9	0.314887	4.00749	1
BRCA1	OV	LATS2	0	0	68	9	1	0	1
BRCA1	OV	LCP1	0	1	68	9	0.116883	Inf	1
BRCA1	OV	LGR5	0	0	68	9	1	0	1
BRCA1	OV	LIFR	0	0	68	9	1	0	1
BRCA1	OV	LMNA	0	0	68	9	1	0	1
BRCA1	OV	LMO2	0	0	68	9	1	0	1
BRCA1	OV	LPP	0	0	68	9	1	0	1
BRCA1	OV	LRP1B	0	0	68	9	1	0	1
BRCA1	OV	LRP5	0	0	68	9	1	0	1
BRCA1	OV	LRP6	0	0	68	9	1	0	1
BRCA1	OV	LRRK2	0	0	68	9	1	0	1
BRCA1	OV	LTK	0	0	68	9	1	0	1
BRCA1	OV	LYL1	0	0	68	9	1	0	1
BRCA1	OV	LYN	0	0	68	9	1	0	1
BRCA1	OV	LZTR1	0	0	68	9	1	0	1
BRCA1	OV	MAF	0	0	68	9	1	0	1
BRCA1	OV	MAML2	0	0	68	9	1	0	1
BRCA1	OV	MAP2K1	0	0	68	9	1	0	1
BRCA1	OV	MAP2K2	0	1	68	9	0.116883	Inf	1
BRCA1	OV	MAP3K1	0	0	68	9	1	0	1
BRCA1	OV	MAP3K13	0	0	68	9	1	0	1
BRCA1	OV	MAP3K6	0	0	68	9	1	0	1
BRCA1	OV	MAP3K7	0	0	68	9	1	0	1
BRCA1	OV	MAP4K4	0	0	68	9	1	0	1
BRCA1	OV	MAPKAP1	0	0	68	9	1	0	1
BRCA1	OV	MBD4	0	0	68	9	1	0	1
BRCA1	OV	MBD6	0	0	68	9	1	0	1
BRCA1	OV	MDC1	0	0	68	9	1	0	1
BRCA1	OV	MECOM	0	0	68	9	1	0	1
BRCA1	OV	MED12	0	0	68	9	1	0	1
BRCA1	OV	MEN1	0	0	68	9	1	0	1
BRCA1	OV	MERTK	0	0	68	9	1	0	1
BRCA1	OV	MGA	0	0	68	9	1	0	1
BRCA1	OV	MGAM	5	1	68	9	0.538354	1.56429	1
BRCA1	OV	MIB1	0	1	68	9	0.116883	Inf	1
BRCA1	OV	MKI67	0	0	68	9	1	0	1
BRCA1	OV	MLH1	0	0	68	9	1	0	1
BRCA1	OV	MLLT1	0	0	68	9	1	0	1
BRCA1	OV	MLLT10	0	0	68	9	1	0	1
BRCA1	OV	MLLT3	0	0	68	9	1	0	1
BRCA1	OV	MLLT6	0	0	68	9	1	0	1
BRCA1	OV	MN1	0	0	68	9	1	0	1
BRCA1	OV	MNX1	0	0	68	9	1	0	1
BRCA1	OV	MPEG1	0	0	68	9	1	0	1
BRCA1	OV	MPL	0	0	68	9	1	0	1
BRCA1	OV	MSH3	0	0	68	9	1	0	1
BRCA1	OV	MSH6	0	0	68	9	1	0	1
BRCA1	OV	MSI1	0	0	68	9	1	0	1
BRCA1	OV	MST1R	1	1	68	9	0.221463	7.95436	1
BRCA1	OV	MTOR	0	0	68	9	1	0	1
BRCA1	OV	MYBL1	0	0	68	9	1	0	1
BRCA1	OV	MYC	0	0	68	9	1	0	1
BRCA1	OV	MYCL	0	0	68	9	1	0	1
BRCA1	OV	MYCN	0	0	68	9	1	0	1
BRCA1	OV	MYH11	0	0	68	9	1	0	1
BRCA1	OV	MYH9	0	0	68	9	1	0	1
BRCA1	OV	MYO18A	0	0	68	9	1	0	1
BRCA1	OV	MYO5A	0	0	68	9	1	0	1
BRCA1	OV	NAB2	0	0	68	9	1	0	1
BRCA1	OV	NACA	0	0	68	9	1	0	1
BRCA1	OV	NADK	0	0	68	9	1	0	1
BRCA1	OV	NBN	0	0	68	9	1	0	1
BRCA1	OV	NCOA1	0	0	68	9	1	0	1
BRCA1	OV	NCOA2	0	0	68	9	1	0	1
BRCA1	OV	NCOA3	0	0	68	9	1	0	1
BRCA1	OV	NCOA4	0	0	68	9	1	0	1
BRCA1	OV	NCOR1	0	0	68	9	1	0	1
BRCA1	OV	NCOR2	2	2	68	9	0.0649136	8.92168	1
BRCA1	OV	NCSTN	0	0	68	9	1	0	1
BRCA1	OV	NDRG1	0	0	68	9	1	0	1
BRCA1	OV	NF1	0	0	68	9	1	0	1
BRCA1	OV	NF2	0	0	68	9	1	0	1
BRCA1	OV	NFATC2	0	0	68	9	1	0	1
BRCA1	OV	NFE2	0	0	68	9	1	0	1
BRCA1	OV	NIN	0	0	68	9	1	0	1
BRCA1	OV	NKX2-1	0	0	68	9	1	0	1
BRCA1	OV	NOTCH1	0	0	68	9	1	0	1
BRCA1	OV	NOTCH2	0	0	68	9	1	0	1
BRCA1	OV	NOTCH4	0	0	68	9	1	0	1
BRCA1	OV	NPM1	0	0	68	9	1	0	1
BRCA1	OV	NR4A3	0	0	68	9	1	0	1
BRCA1	OV	NRAS	0	0	68	9	1	0	1
BRCA1	OV	NRG1	0	0	68	9	1	0	1
BRCA1	OV	NSD1	1	1	68	9	0.221463	7.95436	1
BRCA1	OV	NT5C2	0	0	68	9	1	0	1
BRCA1	OV	NTRK1	0	0	68	9	1	0	1
BRCA1	OV	NTRK2	0	0	68	9	1	0	1
BRCA1	OV	NTRK3	0	0	68	9	1	0	1
BRCA1	OV	NUF2	0	1	68	9	0.116883	Inf	1
BRCA1	OV	NUMA1	0	0	68	9	1	0	1
BRCA1	OV	NUP214	0	0	68	9	1	0	1
BRCA1	OV	NUP93	0	0	68	9	1	0	1
BRCA1	OV	NUP98	1	1	68	9	0.221463	7.95436	1
BRCA1	OV	NUTM1	0	0	68	9	1	0	1
BRCA1	OV	NUTM2A	0	0	68	9	1	0	1
BRCA1	OV	OLIG2	0	0	68	9	1	0	1
BRCA1	OV	PAG1	0	0	68	9	1	0	1
BRCA1	OV	PALB2	0	0	68	9	1	0	1
BRCA1	OV	PARP1	0	0	68	9	1	0	1
BRCA1	OV	PARP2	0	0	68	9	1	0	1
BRCA1	OV	PARP3	0	0	68	9	1	0	1
BRCA1	OV	PASK	0	0	68	9	1	0	1
BRCA1	OV	PAX3	0	0	68	9	1	0	1
BRCA1	OV	PAX5	0	0	68	9	1	0	1
BRCA1	OV	PAX7	1	1	68	9	0.221463	7.95436	1
BRCA1	OV	PBRM1	0	0	68	9	1	0	1
BRCA1	OV	PBX1	0	0	68	9	1	0	1
BRCA1	OV	PC	0	0	68	9	1	0	1
BRCA1	OV	PCLO	2	1	68	9	0.314887	4.00749	1
BRCA1	OV	PCM1	0	0	68	9	1	0	1
BRCA1	OV	PCSK7	0	0	68	9	1	0	1
BRCA1	OV	PDCD1	0	1	68	9	0.116883	Inf	1
BRCA1	OV	PDCD11	0	0	68	9	1	0	1
BRCA1	OV	PDE4DIP	0	0	68	9	1	0	1
BRCA1	OV	PDGFRA	0	0	68	9	1	0	1
BRCA1	OV	PDGFRB	0	0	68	9	1	0	1
BRCA1	OV	PDPK1	0	0	68	9	1	0	1
BRCA1	OV	PDS5B	0	0	68	9	1	0	1
BRCA1	OV	PGBD5	0	0	68	9	1	0	1
BRCA1	OV	PIK3C2B	0	1	68	9	0.116883	Inf	1
BRCA1	OV	PIK3C2G	0	0	68	9	1	0	1
BRCA1	OV	PIK3C3	0	0	68	9	1	0	1
BRCA1	OV	PIK3CA	0	0	68	9	1	0	1
BRCA1	OV	PIK3CB	0	0	68	9	1	0	1
BRCA1	OV	PIK3CD	0	0	68	9	1	0	1
BRCA1	OV	PIK3CG	0	0	68	9	1	0	1
BRCA1	OV	PIK3R1	0	0	68	9	1	0	1
BRCA1	OV	PIK3R2	0	0	68	9	1	0	1
BRCA1	OV	PIM1	0	0	68	9	1	0	1
BRCA1	OV	PLAG1	0	0	68	9	1	0	1
BRCA1	OV	PLCG1	0	0	68	9	1	0	1
BRCA1	OV	PLCG2	0	0	68	9	1	0	1
BRCA1	OV	PMS2	0	0	68	9	1	0	1
BRCA1	OV	POLD1	0	0	68	9	1	0	1
BRCA1	OV	POLE	0	1	68	9	0.116883	Inf	1
BRCA1	OV	POLG	0	0	68	9	1	0	1
BRCA1	OV	POLQ	0	0	68	9	1	0	1
BRCA1	OV	POU2AF1	0	0	68	9	1	0	1
BRCA1	OV	PPFIBP1	0	0	68	9	1	0	1
BRCA1	OV	PPP1CB	0	0	68	9	1	0	1
BRCA1	OV	PPP2R1A	0	0	68	9	1	0	1
BRCA1	OV	PPP4R2	0	0	68	9	1	0	1
BRCA1	OV	PPP6C	0	0	68	9	1	0	1
BRCA1	OV	PRCC	0	0	68	9	1	0	1
BRCA1	OV	PRDM1	0	0	68	9	1	0	1
BRCA1	OV	PRDM14	0	0	68	9	1	0	1
BRCA1	OV	PRDM16	0	0	68	9	1	0	1
BRCA1	OV	PREX2	0	0	68	9	1	0	1
BRCA1	OV	PRF1	0	0	68	9	1	0	1
BRCA1	OV	PRKCI	0	0	68	9	1	0	1
BRCA1	OV	PRKD1	0	0	68	9	1	0	1
BRCA1	OV	PRKDC	3	2	68	9	0.101439	5.94503	1
BRCA1	OV	PRPF8	0	0	68	9	1	0	1
BRCA1	OV	PRRX1	0	0	68	9	1	0	1
BRCA1	OV	PRSS8	0	0	68	9	1	0	1
BRCA1	OV	PSIP1	0	0	68	9	1	0	1
BRCA1	OV	PTCH1	0	0	68	9	1	0	1
BRCA1	OV	PTEN	0	0	68	9	1	0	1
BRCA1	OV	PTK7	0	0	68	9	1	0	1
BRCA1	OV	PTPN1	0	0	68	9	1	0	1
BRCA1	OV	PTPN11	0	0	68	9	1	0	1
BRCA1	OV	PTPN13	1	1	68	9	0.221463	7.95436	1
BRCA1	OV	PTPRB	0	0	68	9	1	0	1
BRCA1	OV	PTPRC	0	0	68	9	1	0	1
BRCA1	OV	PTPRK	0	0	68	9	1	0	1
BRCA1	OV	PTPRO	0	0	68	9	1	0	1
BRCA1	OV	PTPRS	0	0	68	9	1	0	1
BRCA1	OV	PTPRT	4	1	68	9	0.472405	1.97762	1
BRCA1	OV	PUM1	0	0	68	9	1	0	1
BRCA1	OV	QKI	0	0	68	9	1	0	1
BRCA1	OV	RAD51	0	0	68	9	1	0	1
BRCA1	OV	RAD52	0	0	68	9	1	0	1
BRCA1	OV	RAD54L	0	0	68	9	1	0	1
BRCA1	OV	RAF1	0	0	68	9	1	0	1
BRCA1	OV	RALGDS	0	0	68	9	1	0	1
BRCA1	OV	RANBP2	0	0	68	9	1	0	1
BRCA1	OV	RASA1	0	0	68	9	1	0	1
BRCA1	OV	RB1	0	0	68	9	1	0	1
BRCA1	OV	RECQL	0	0	68	9	1	0	1
BRCA1	OV	RECQL4	0	1	68	9	0.116883	Inf	1
BRCA1	OV	REL	0	0	68	9	1	0	1
BRCA1	OV	RELN	0	0	68	9	1	0	1
BRCA1	OV	REST	1	1	68	9	0.221463	7.95436	1
BRCA1	OV	RET	0	0	68	9	1	0	1
BRCA1	OV	REV3L	0	0	68	9	1	0	1
BRCA1	OV	RHOA	0	0	68	9	1	0	1
BRCA1	OV	RICTOR	0	0	68	9	1	0	1
BRCA1	OV	RIT1	0	0	68	9	1	0	1
BRCA1	OV	RNASEH2B	0	1	68	9	0.116883	Inf	1
BRCA1	OV	RNF213	0	0	68	9	1	0	1
BRCA1	OV	RNF43	0	0	68	9	1	0	1
BRCA1	OV	ROBO1	0	0	68	9	1	0	1
BRCA1	OV	ROS1	0	0	68	9	1	0	1
BRCA1	OV	RPL10	0	0	68	9	1	0	1
BRCA1	OV	RPS6KA4	0	0	68	9	1	0	1
BRCA1	OV	RPTOR	0	0	68	9	1	0	1
BRCA1	OV	RTEL1	0	0	68	9	1	0	1
BRCA1	OV	RUNX1	0	0	68	9	1	0	1
BRCA1	OV	RUNX1T1	0	0	68	9	1	0	1
BRCA1	OV	RUNX2	0	0	68	9	1	0	1
BRCA1	OV	RXRA	0	0	68	9	1	0	1
BRCA1	OV	SCG5	0	0	68	9	1	0	1
BRCA1	OV	SDC4	0	0	68	9	1	0	1
BRCA1	OV	SDHA	0	0	68	9	1	0	1
BRCA1	OV	SEC31A	0	0	68	9	1	0	1
BRCA1	OV	SERPINB3	0	0	68	9	1	0	1
BRCA1	OV	SERPINB4	0	0	68	9	1	0	1
BRCA1	OV	SETD2	0	0	68	9	1	0	1
BRCA1	OV	SETD3	0	0	68	9	1	0	1
BRCA1	OV	SETD4	0	0	68	9	1	0	1
BRCA1	OV	SETD5	0	0	68	9	1	0	1
BRCA1	OV	SETDB1	0	0	68	9	1	0	1
BRCA1	OV	SETDB2	0	0	68	9	1	0	1
BRCA1	OV	SFPQ	0	0	68	9	1	0	1
BRCA1	OV	SFRP2	0	0	68	9	1	0	1
BRCA1	OV	SH2D1A	0	0	68	9	1	0	1
BRCA1	OV	SHOC2	0	0	68	9	1	0	1
BRCA1	OV	SHQ1	0	1	68	9	0.116883	Inf	1
BRCA1	OV	SIX1	0	0	68	9	1	0	1
BRCA1	OV	SLC1A2	0	0	68	9	1	0	1
BRCA1	OV	SLFN11	0	0	68	9	1	0	1
BRCA1	OV	SLX4	0	0	68	9	1	0	1
BRCA1	OV	SMAD2	0	0	68	9	1	0	1
BRCA1	OV	SMAD3	0	0	68	9	1	0	1
BRCA1	OV	SMAD4	0	0	68	9	1	0	1
BRCA1	OV	SMARCA1	0	0	68	9	1	0	1
BRCA1	OV	SMARCA2	0	0	68	9	1	0	1
BRCA1	OV	SMARCA4	0	0	68	9	1	0	1
BRCA1	OV	SMC1A	0	0	68	9	1	0	1
BRCA1	OV	SMG1	0	0	68	9	1	0	1
BRCA1	OV	SMO	0	0	68	9	1	0	1
BRCA1	OV	SMYD3	0	0	68	9	1	0	1
BRCA1	OV	SNCAIP	0	0	68	9	1	0	1
BRCA1	OV	SND1	0	0	68	9	1	0	1
BRCA1	OV	SNX29	0	0	68	9	1	0	1
BRCA1	OV	SOCS3	0	0	68	9	1	0	1
BRCA1	OV	SOS1	0	0	68	9	1	0	1
BRCA1	OV	SOX17	0	0	68	9	1	0	1
BRCA1	OV	SP140	0	1	68	9	0.116883	Inf	1
BRCA1	OV	SPEN	0	0	68	9	1	0	1
BRCA1	OV	SPRTN	0	0	68	9	1	0	1
BRCA1	OV	SQSTM1	0	0	68	9	1	0	1
BRCA1	OV	SS18L1	0	0	68	9	1	0	1
BRCA1	OV	STAG1	0	0	68	9	1	0	1
BRCA1	OV	STAG2	0	0	68	9	1	0	1
BRCA1	OV	STAT1	0	0	68	9	1	0	1
BRCA1	OV	STAT2	0	0	68	9	1	0	1
BRCA1	OV	STAT3	0	0	68	9	1	0	1
BRCA1	OV	STAT4	0	0	68	9	1	0	1
BRCA1	OV	STAT5B	0	0	68	9	1	0	1
BRCA1	OV	STAT6	0	0	68	9	1	0	1
BRCA1	OV	STIL	0	0	68	9	1	0	1
BRCA1	OV	STRN	0	0	68	9	1	0	1
BRCA1	OV	SYK	0	0	68	9	1	0	1
BRCA1	OV	TAF1	0	0	68	9	1	0	1
BRCA1	OV	TAF15	0	0	68	9	1	0	1
BRCA1	OV	TAP1	0	0	68	9	1	0	1
BRCA1	OV	TAP2	0	0	68	9	1	0	1
BRCA1	OV	TBL1XR1	0	0	68	9	1	0	1
BRCA1	OV	TBX3	0	0	68	9	1	0	1
BRCA1	OV	TCEA1	0	0	68	9	1	0	1
BRCA1	OV	TCF12	0	0	68	9	1	0	1
BRCA1	OV	TCF7L2	0	0	68	9	1	0	1
BRCA1	OV	TEC	0	0	68	9	1	0	1
BRCA1	OV	TERT	0	0	68	9	1	0	1
BRCA1	OV	TET1	3	1	68	9	0.398212	2.66027	1
BRCA1	OV	TET2	0	0	68	9	1	0	1
BRCA1	OV	TET3	0	0	68	9	1	0	1
BRCA1	OV	TGFBR1	0	0	68	9	1	0	1
BRCA1	OV	TIPARP	0	0	68	9	1	0	1
BRCA1	OV	TLE1	0	0	68	9	1	0	1
BRCA1	OV	TLE3	0	0	68	9	1	0	1
BRCA1	OV	TLE4	0	1	68	9	0.116883	Inf	1
BRCA1	OV	TLL2	0	0	68	9	1	0	1
BRCA1	OV	TLX3	0	0	68	9	1	0	1
BRCA1	OV	TMPRSS2	0	0	68	9	1	0	1
BRCA1	OV	TNFRSF17	0	0	68	9	1	0	1
BRCA1	OV	TOP1	0	0	68	9	1	0	1
BRCA1	OV	TP53	67	9	68	9	1	Inf	1
BRCA1	OV	TP53BP1	0	0	68	9	1	0	1
BRCA1	OV	TP63	0	0	68	9	1	0	1
BRCA1	OV	TPM3	0	1	68	9	0.116883	Inf	1
BRCA1	OV	TPR	0	0	68	9	1	0	1
BRCA1	OV	TRAF2	0	0	68	9	1	0	1
BRCA1	OV	TRAF5	0	0	68	9	1	0	1
BRCA1	OV	TRAF7	0	0	68	9	1	0	1
BRCA1	OV	TRIM24	0	0	68	9	1	0	1
BRCA1	OV	TRIM27	0	0	68	9	1	0	1
BRCA1	OV	TRIM33	0	0	68	9	1	0	1
BRCA1	OV	TRIP11	0	0	68	9	1	0	1
BRCA1	OV	TRIP13	0	0	68	9	1	0	1
BRCA1	OV	TRRAP	0	0	68	9	1	0	1
BRCA1	OV	TSC1	1	1	68	9	0.221463	7.95436	1
BRCA1	OV	TSC2	0	0	68	9	1	0	1
BRCA1	OV	TTL	0	0	68	9	1	0	1
BRCA1	OV	TYK2	0	0	68	9	1	0	1
BRCA1	OV	TYRO3	0	0	68	9	1	0	1
BRCA1	OV	U2AF1	0	0	68	9	1	0	1
BRCA1	OV	U2AF2	0	0	68	9	1	0	1
BRCA1	OV	UBR5	0	0	68	9	1	0	1
BRCA1	OV	UPF1	0	0	68	9	1	0	1
BRCA1	OV	USP6	0	0	68	9	1	0	1
BRCA1	OV	VHL	0	1	68	9	0.116883	Inf	1
BRCA1	OV	WDR90	0	0	68	9	1	0	1
BRCA1	OV	WIF1	0	0	68	9	1	0	1
BRCA1	OV	WRN	0	0	68	9	1	0	1
BRCA1	OV	WT1	0	0	68	9	1	0	1
BRCA1	OV	XPA	0	0	68	9	1	0	1
BRCA1	OV	XPC	0	0	68	9	1	0	1
BRCA1	OV	XPO1	0	0	68	9	1	0	1
BRCA1	OV	XRCC2	0	0	68	9	1	0	1
BRCA1	OV	YY1	0	0	68	9	1	0	1
BRCA1	OV	ZBTB16	0	0	68	9	1	0	1
BRCA1	OV	ZBTB20	0	0	68	9	1	0	1
BRCA1	OV	ZBTB7A	0	0	68	9	1	0	1
BRCA1	OV	ZFHX3	0	1	68	9	0.116883	Inf	1
BRCA1	OV	ZFP36L2	0	0	68	9	1	0	1
BRCA1	OV	ZMYM2	0	0	68	9	1	0	1
BRCA1	OV	ZMYM3	0	0	68	9	1	0	1
BRCA1	OV	ZNF217	0	0	68	9	1	0	1
BRCA1	OV	ZNF384	0	1	68	9	0.116883	Inf	1
BRCA1	OV	ZNF521	0	0	68	9	1	0	1
BRCA1	OV	ZNF703	0	0	68	9	1	0	1
BRCA1	OV	ZNF750	0	0	68	9	1	0	1
BRCA1	OV	ZNRF3	0	0	68	9	1	0	1
BRCA1	TGCT	ABL1	0	0	128	10	1	0	1
BRCA1	TGCT	ABL2	0	0	128	10	1	0	1
BRCA1	TGCT	ACKR3	0	0	128	10	1	0	1
BRCA1	TGCT	ACSL6	0	0	128	10	1	0	1
BRCA1	TGCT	ACVR1	0	0	128	10	1	0	1
BRCA1	TGCT	ACVR1B	0	0	128	10	1	0	1
BRCA1	TGCT	ACVR2A	0	0	128	10	1	0	1
BRCA1	TGCT	AFF1	0	0	128	10	1	0	1
BRCA1	TGCT	AFF3	0	0	128	10	1	0	1
BRCA1	TGCT	AGO1	0	0	128	10	1	0	1
BRCA1	TGCT	AJUBA	0	0	128	10	1	0	1
BRCA1	TGCT	AKT1	0	0	128	10	1	0	1
BRCA1	TGCT	AKT2	0	0	128	10	1	0	1
BRCA1	TGCT	AKT3	0	0	128	10	1	0	1
BRCA1	TGCT	ALB	0	0	128	10	1	0	1
BRCA1	TGCT	ALK	0	0	128	10	1	0	1
BRCA1	TGCT	ALOX12B	0	0	128	10	1	0	1
BRCA1	TGCT	AMER1	0	0	128	10	1	0	1
BRCA1	TGCT	ANKRD11	0	0	128	10	1	0	1
BRCA1	TGCT	APC	0	1	128	10	0.0724638	Inf	1
BRCA1	TGCT	APLNR	0	0	128	10	1	0	1
BRCA1	TGCT	APOBEC3B	0	0	128	10	1	0	1
BRCA1	TGCT	AR	0	0	128	10	1	0	1
BRCA1	TGCT	ARAF	0	0	128	10	1	0	1
BRCA1	TGCT	ARFRP1	0	0	128	10	1	0	1
BRCA1	TGCT	ARHGAP26	0	0	128	10	1	0	1
BRCA1	TGCT	ARHGAP35	0	0	128	10	1	0	1
BRCA1	TGCT	ARHGEF28	0	0	128	10	1	0	1
BRCA1	TGCT	ARID1A	0	0	128	10	1	0	1
BRCA1	TGCT	ARID1B	0	0	128	10	1	0	1
BRCA1	TGCT	ARID2	0	0	128	10	1	0	1
BRCA1	TGCT	ARID3B	0	0	128	10	1	0	1
BRCA1	TGCT	ARID3C	0	0	128	10	1	0	1
BRCA1	TGCT	ARID4A	0	0	128	10	1	0	1
BRCA1	TGCT	ARID5A	0	0	128	10	1	0	1
BRCA1	TGCT	ARID5B	0	0	128	10	1	0	1
BRCA1	TGCT	ARNT	0	0	128	10	1	0	1
BRCA1	TGCT	ASMTL	0	0	128	10	1	0	1
BRCA1	TGCT	ASPSCR1	0	0	128	10	1	0	1
BRCA1	TGCT	ASXL1	0	0	128	10	1	0	1
BRCA1	TGCT	ASXL2	0	0	128	10	1	0	1
BRCA1	TGCT	ATG5	0	0	128	10	1	0	1
BRCA1	TGCT	ATIC	0	0	128	10	1	0	1
BRCA1	TGCT	ATM	0	0	128	10	1	0	1
BRCA1	TGCT	ATP2B3	0	0	128	10	1	0	1
BRCA1	TGCT	ATR	0	0	128	10	1	0	1
BRCA1	TGCT	ATRIP	0	0	128	10	1	0	1
BRCA1	TGCT	ATRX	0	0	128	10	1	0	1
BRCA1	TGCT	ATXN2	0	0	128	10	1	0	1
BRCA1	TGCT	ATXN7	0	0	128	10	1	0	1
BRCA1	TGCT	AXIN1	0	0	128	10	1	0	1
BRCA1	TGCT	AXIN2	0	0	128	10	1	0	1
BRCA1	TGCT	AXL	0	0	128	10	1	0	1
BRCA1	TGCT	B2M	0	0	128	10	1	0	1
BRCA1	TGCT	BAP1	0	0	128	10	1	0	1
BRCA1	TGCT	BARD1	0	0	128	10	1	0	1
BRCA1	TGCT	BAX	0	0	128	10	1	0	1
BRCA1	TGCT	BCL11A	0	0	128	10	1	0	1
BRCA1	TGCT	BCL11B	0	0	128	10	1	0	1
BRCA1	TGCT	BCL2	0	0	128	10	1	0	1
BRCA1	TGCT	BCL2L2	0	0	128	10	1	0	1
BRCA1	TGCT	BCL3	0	0	128	10	1	0	1
BRCA1	TGCT	BCL6	0	0	128	10	1	0	1
BRCA1	TGCT	BCL7A	0	0	128	10	1	0	1
BRCA1	TGCT	BCL9	0	0	128	10	1	0	1
BRCA1	TGCT	BCL9L	0	0	128	10	1	0	1
BRCA1	TGCT	BCOR	0	0	128	10	1	0	1
BRCA1	TGCT	BCORL1	0	0	128	10	1	0	1
BRCA1	TGCT	BIRC3	0	0	128	10	1	0	1
BRCA1	TGCT	BLM	0	0	128	10	1	0	1
BRCA1	TGCT	BMPR1A	0	0	128	10	1	0	1
BRCA1	TGCT	BRAF	0	0	128	10	1	0	1
BRCA1	TGCT	BRCA1	0	0	128	10	1	0	1
BRCA1	TGCT	BRCA2	0	0	128	10	1	0	1
BRCA1	TGCT	BRD4	0	0	128	10	1	0	1
BRCA1	TGCT	BRSK1	0	0	128	10	1	0	1
BRCA1	TGCT	BTK	0	0	128	10	1	0	1
BRCA1	TGCT	BUB1B	0	0	128	10	1	0	1
BRCA1	TGCT	CACNA1D	0	0	128	10	1	0	1
BRCA1	TGCT	CAD	0	0	128	10	1	0	1
BRCA1	TGCT	CAMTA1	0	0	128	10	1	0	1
BRCA1	TGCT	CARD11	0	0	128	10	1	0	1
BRCA1	TGCT	CASP8	0	0	128	10	1	0	1
BRCA1	TGCT	CBLB	0	0	128	10	1	0	1
BRCA1	TGCT	CCNB1IP1	0	0	128	10	1	0	1
BRCA1	TGCT	CCNB3	0	0	128	10	1	0	1
BRCA1	TGCT	CCND2	0	0	128	10	1	0	1
BRCA1	TGCT	CCT6B	0	0	128	10	1	0	1
BRCA1	TGCT	CD22	0	0	128	10	1	0	1
BRCA1	TGCT	CD276	0	0	128	10	1	0	1
BRCA1	TGCT	CD58	0	0	128	10	1	0	1
BRCA1	TGCT	CD79A	0	0	128	10	1	0	1
BRCA1	TGCT	CD79B	0	0	128	10	1	0	1
BRCA1	TGCT	CDC42	0	0	128	10	1	0	1
BRCA1	TGCT	CDC73	0	0	128	10	1	0	1
BRCA1	TGCT	CDH1	0	0	128	10	1	0	1
BRCA1	TGCT	CDH11	0	0	128	10	1	0	1
BRCA1	TGCT	CDK12	0	0	128	10	1	0	1
BRCA1	TGCT	CDK6	0	0	128	10	1	0	1
BRCA1	TGCT	CDKN1A	0	0	128	10	1	0	1
BRCA1	TGCT	CDKN1B	0	0	128	10	1	0	1
BRCA1	TGCT	CDKN2A	0	0	128	10	1	0	1
BRCA1	TGCT	CHD2	0	0	128	10	1	0	1
BRCA1	TGCT	CHD4	0	0	128	10	1	0	1
BRCA1	TGCT	CHEK2	0	0	128	10	1	0	1
BRCA1	TGCT	CIC	0	0	128	10	1	0	1
BRCA1	TGCT	CIITA	0	0	128	10	1	0	1
BRCA1	TGCT	CLIP1	0	0	128	10	1	0	1
BRCA1	TGCT	CLTC	0	0	128	10	1	0	1
BRCA1	TGCT	CMTR2	0	0	128	10	1	0	1
BRCA1	TGCT	CNOT3	0	0	128	10	1	0	1
BRCA1	TGCT	CNTRL	0	0	128	10	1	0	1
BRCA1	TGCT	COL1A1	0	0	128	10	1	0	1
BRCA1	TGCT	COL2A1	0	0	128	10	1	0	1
BRCA1	TGCT	CPS1	0	0	128	10	1	0	1
BRCA1	TGCT	CRBN	0	0	128	10	1	0	1
BRCA1	TGCT	CREB1	0	0	128	10	1	0	1
BRCA1	TGCT	CREB3L1	0	0	128	10	1	0	1
BRCA1	TGCT	CREB3L2	0	0	128	10	1	0	1
BRCA1	TGCT	CREBBP	0	0	128	10	1	0	1
BRCA1	TGCT	CRTC3	0	0	128	10	1	0	1
BRCA1	TGCT	CSDE1	0	0	128	10	1	0	1
BRCA1	TGCT	CSF1	0	0	128	10	1	0	1
BRCA1	TGCT	CSF1R	0	0	128	10	1	0	1
BRCA1	TGCT	CSF3R	0	0	128	10	1	0	1
BRCA1	TGCT	CTCF	0	0	128	10	1	0	1
BRCA1	TGCT	CTLA4	0	0	128	10	1	0	1
BRCA1	TGCT	CTNNA1	0	0	128	10	1	0	1
BRCA1	TGCT	CTNNB1	0	0	128	10	1	0	1
BRCA1	TGCT	CTR9	0	0	128	10	1	0	1
BRCA1	TGCT	CUL3	0	0	128	10	1	0	1
BRCA1	TGCT	CUL4A	0	0	128	10	1	0	1
BRCA1	TGCT	CUX1	0	0	128	10	1	0	1
BRCA1	TGCT	CYLD	0	0	128	10	1	0	1
BRCA1	TGCT	CYP19A1	0	0	128	10	1	0	1
BRCA1	TGCT	DCTN1	0	0	128	10	1	0	1
BRCA1	TGCT	DCUN1D1	0	0	128	10	1	0	1
BRCA1	TGCT	DDR2	0	0	128	10	1	0	1
BRCA1	TGCT	DDX41	0	0	128	10	1	0	1
BRCA1	TGCT	DEK	0	0	128	10	1	0	1
BRCA1	TGCT	DICER1	0	0	128	10	1	0	1
BRCA1	TGCT	DKK1	0	0	128	10	1	0	1
BRCA1	TGCT	DKK2	0	0	128	10	1	0	1
BRCA1	TGCT	DNAJB1	0	0	128	10	1	0	1
BRCA1	TGCT	DNM2	1	1	128	10	0.140167	13.4396	1
BRCA1	TGCT	DNMT1	0	0	128	10	1	0	1
BRCA1	TGCT	DNMT3A	0	0	128	10	1	0	1
BRCA1	TGCT	DNMT3B	0	0	128	10	1	0	1
BRCA1	TGCT	DOT1L	0	0	128	10	1	0	1
BRCA1	TGCT	DROSHA	0	0	128	10	1	0	1
BRCA1	TGCT	DTX1	0	0	128	10	1	0	1
BRCA1	TGCT	E2F3	0	0	128	10	1	0	1
BRCA1	TGCT	EBF1	1	1	128	10	0.140167	13.4396	1
BRCA1	TGCT	ECSIT	0	0	128	10	1	0	1
BRCA1	TGCT	ECT2L	0	0	128	10	1	0	1
BRCA1	TGCT	EED	0	0	128	10	1	0	1
BRCA1	TGCT	EGFR	0	0	128	10	1	0	1
BRCA1	TGCT	EGR1	0	0	128	10	1	0	1
BRCA1	TGCT	EIF4A2	0	0	128	10	1	0	1
BRCA1	TGCT	ELF4	0	0	128	10	1	0	1
BRCA1	TGCT	ELN	0	0	128	10	1	0	1
BRCA1	TGCT	ELP2	0	0	128	10	1	0	1
BRCA1	TGCT	EML4	0	0	128	10	1	0	1
BRCA1	TGCT	EP300	0	0	128	10	1	0	1
BRCA1	TGCT	EP400	0	0	128	10	1	0	1
BRCA1	TGCT	EPAS1	0	0	128	10	1	0	1
BRCA1	TGCT	EPCAM	0	0	128	10	1	0	1
BRCA1	TGCT	EPHA3	0	1	128	10	0.0724638	Inf	1
BRCA1	TGCT	EPHA5	0	0	128	10	1	0	1
BRCA1	TGCT	EPHA7	0	0	128	10	1	0	1
BRCA1	TGCT	EPHB1	0	0	128	10	1	0	1
BRCA1	TGCT	EPHB4	0	0	128	10	1	0	1
BRCA1	TGCT	ERBB2	0	0	128	10	1	0	1
BRCA1	TGCT	ERBB3	0	0	128	10	1	0	1
BRCA1	TGCT	ERBB4	0	0	128	10	1	0	1
BRCA1	TGCT	ERCC2	0	0	128	10	1	0	1
BRCA1	TGCT	ERF	0	0	128	10	1	0	1
BRCA1	TGCT	ESCO2	0	0	128	10	1	0	1
BRCA1	TGCT	ESR1	0	0	128	10	1	0	1
BRCA1	TGCT	ETAA1	0	0	128	10	1	0	1
BRCA1	TGCT	ETV1	0	0	128	10	1	0	1
BRCA1	TGCT	ETV4	0	0	128	10	1	0	1
BRCA1	TGCT	ETV5	0	0	128	10	1	0	1
BRCA1	TGCT	ETV6	0	0	128	10	1	0	1
BRCA1	TGCT	EWSR1	0	0	128	10	1	0	1
BRCA1	TGCT	EXT1	0	0	128	10	1	0	1
BRCA1	TGCT	EXT2	0	0	128	10	1	0	1
BRCA1	TGCT	EZH1	0	0	128	10	1	0	1
BRCA1	TGCT	EZH2	0	0	128	10	1	0	1
BRCA1	TGCT	FANCA	0	0	128	10	1	0	1
BRCA1	TGCT	FANCC	0	0	128	10	1	0	1
BRCA1	TGCT	FANCD2	0	0	128	10	1	0	1
BRCA1	TGCT	FAT1	0	0	128	10	1	0	1
BRCA1	TGCT	FAT4	0	0	128	10	1	0	1
BRCA1	TGCT	FBXO11	0	0	128	10	1	0	1
BRCA1	TGCT	FBXO31	0	0	128	10	1	0	1
BRCA1	TGCT	FBXW7	0	0	128	10	1	0	1
BRCA1	TGCT	FCGR2B	0	0	128	10	1	0	1
BRCA1	TGCT	FCRL4	0	0	128	10	1	0	1
BRCA1	TGCT	FES	0	0	128	10	1	0	1
BRCA1	TGCT	FGF12	0	0	128	10	1	0	1
BRCA1	TGCT	FGF14	0	0	128	10	1	0	1
BRCA1	TGCT	FGF23	0	0	128	10	1	0	1
BRCA1	TGCT	FGF3	0	0	128	10	1	0	1
BRCA1	TGCT	FGF6	0	0	128	10	1	0	1
BRCA1	TGCT	FGFR2	0	0	128	10	1	0	1
BRCA1	TGCT	FGFR4	0	0	128	10	1	0	1
BRCA1	TGCT	FH	0	0	128	10	1	0	1
BRCA1	TGCT	FLT1	0	0	128	10	1	0	1
BRCA1	TGCT	FLT3	0	0	128	10	1	0	1
BRCA1	TGCT	FLT4	0	0	128	10	1	0	1
BRCA1	TGCT	FNBP1	0	0	128	10	1	0	1
BRCA1	TGCT	FOXA1	0	0	128	10	1	0	1
BRCA1	TGCT	FOXF1	0	0	128	10	1	0	1
BRCA1	TGCT	FOXO1	0	0	128	10	1	0	1
BRCA1	TGCT	FOXO3	0	0	128	10	1	0	1
BRCA1	TGCT	FOXO4	0	0	128	10	1	0	1
BRCA1	TGCT	FOXP1	0	0	128	10	1	0	1
BRCA1	TGCT	FUBP1	0	0	128	10	1	0	1
BRCA1	TGCT	FURIN	0	0	128	10	1	0	1
BRCA1	TGCT	FYN	0	0	128	10	1	0	1
BRCA1	TGCT	FZR1	0	0	128	10	1	0	1
BRCA1	TGCT	GAB2	0	0	128	10	1	0	1
BRCA1	TGCT	GABRA6	0	0	128	10	1	0	1
BRCA1	TGCT	GAS7	0	0	128	10	1	0	1
BRCA1	TGCT	GATA2	0	0	128	10	1	0	1
BRCA1	TGCT	GATA3	0	0	128	10	1	0	1
BRCA1	TGCT	GLI1	0	0	128	10	1	0	1
BRCA1	TGCT	GNAQ	0	0	128	10	1	0	1
BRCA1	TGCT	GNAS	0	1	128	10	0.0724638	Inf	1
BRCA1	TGCT	GOLGA5	0	0	128	10	1	0	1
BRCA1	TGCT	GPC3	0	0	128	10	1	0	1
BRCA1	TGCT	GPHN	0	0	128	10	1	0	1
BRCA1	TGCT	GRIN2A	0	0	128	10	1	0	1
BRCA1	TGCT	GRM3	0	0	128	10	1	0	1
BRCA1	TGCT	GSK3B	0	0	128	10	1	0	1
BRCA1	TGCT	GTSE1	0	0	128	10	1	0	1
BRCA1	TGCT	HDAC4	0	0	128	10	1	0	1
BRCA1	TGCT	HDAC7	0	0	128	10	1	0	1
BRCA1	TGCT	HERPUD1	0	0	128	10	1	0	1
BRCA1	TGCT	HEY1	0	0	128	10	1	0	1
BRCA1	TGCT	HGF	0	0	128	10	1	0	1
BRCA1	TGCT	HIF1A	0	0	128	10	1	0	1
BRCA1	TGCT	HIP1	0	0	128	10	1	0	1
BRCA1	TGCT	HLA-A	0	0	128	10	1	0	1
BRCA1	TGCT	HLA-B	0	0	128	10	1	0	1
BRCA1	TGCT	HLA-C	0	0	128	10	1	0	1
BRCA1	TGCT	HLF	0	0	128	10	1	0	1
BRCA1	TGCT	HNF1A	0	0	128	10	1	0	1
BRCA1	TGCT	HNRNPA2B1	0	0	128	10	1	0	1
BRCA1	TGCT	HOXA11	0	0	128	10	1	0	1
BRCA1	TGCT	HOXA9	0	0	128	10	1	0	1
BRCA1	TGCT	HOXD13	0	0	128	10	1	0	1
BRCA1	TGCT	HRAS	0	0	128	10	1	0	1
BRCA1	TGCT	HSD3B1	0	0	128	10	1	0	1
BRCA1	TGCT	HSP90AA1	0	0	128	10	1	0	1
BRCA1	TGCT	HSP90AB1	0	0	128	10	1	0	1
BRCA1	TGCT	IDH1	0	0	128	10	1	0	1
BRCA1	TGCT	IDH2	0	0	128	10	1	0	1
BRCA1	TGCT	IFNGR1	0	0	128	10	1	0	1
BRCA1	TGCT	IGF1R	0	0	128	10	1	0	1
BRCA1	TGCT	IKBKB	0	0	128	10	1	0	1
BRCA1	TGCT	IKBKE	0	0	128	10	1	0	1
BRCA1	TGCT	IKZF1	0	0	128	10	1	0	1
BRCA1	TGCT	IL10	0	0	128	10	1	0	1
BRCA1	TGCT	IL21R	0	0	128	10	1	0	1
BRCA1	TGCT	IL6ST	0	0	128	10	1	0	1
BRCA1	TGCT	IL7R	0	0	128	10	1	0	1
BRCA1	TGCT	INHA	0	0	128	10	1	0	1
BRCA1	TGCT	INHBA	0	0	128	10	1	0	1
BRCA1	TGCT	INPP4B	0	0	128	10	1	0	1
BRCA1	TGCT	INPPL1	0	0	128	10	1	0	1
BRCA1	TGCT	INSR	0	0	128	10	1	0	1
BRCA1	TGCT	INTS6	0	0	128	10	1	0	1
BRCA1	TGCT	IRF2	0	0	128	10	1	0	1
BRCA1	TGCT	IRS1	0	0	128	10	1	0	1
BRCA1	TGCT	IRS2	0	0	128	10	1	0	1
BRCA1	TGCT	IRS4	0	0	128	10	1	0	1
BRCA1	TGCT	ITK	0	0	128	10	1	0	1
BRCA1	TGCT	JAK1	0	0	128	10	1	0	1
BRCA1	TGCT	JAK2	0	0	128	10	1	0	1
BRCA1	TGCT	JAK3	0	0	128	10	1	0	1
BRCA1	TGCT	JARID2	1	1	128	10	0.140167	13.4396	1
BRCA1	TGCT	KAT6A	0	0	128	10	1	0	1
BRCA1	TGCT	KAT6B	0	0	128	10	1	0	1
BRCA1	TGCT	KAT7	0	0	128	10	1	0	1
BRCA1	TGCT	KBTBD4	0	0	128	10	1	0	1
BRCA1	TGCT	KCNJ5	0	0	128	10	1	0	1
BRCA1	TGCT	KDM2B	0	0	128	10	1	0	1
BRCA1	TGCT	KDM5A	0	0	128	10	1	0	1
BRCA1	TGCT	KDM5C	0	0	128	10	1	0	1
BRCA1	TGCT	KDM6A	0	0	128	10	1	0	1
BRCA1	TGCT	KDR	0	0	128	10	1	0	1
BRCA1	TGCT	KEAP1	0	0	128	10	1	0	1
BRCA1	TGCT	KEL	0	0	128	10	1	0	1
BRCA1	TGCT	KIF5B	0	0	128	10	1	0	1
BRCA1	TGCT	KIT	0	0	128	10	1	0	1
BRCA1	TGCT	KLF3	0	0	128	10	1	0	1
BRCA1	TGCT	KLF5	0	0	128	10	1	0	1
BRCA1	TGCT	KLHL6	0	0	128	10	1	0	1
BRCA1	TGCT	KLK2	0	0	128	10	1	0	1
BRCA1	TGCT	KMT2A	0	0	128	10	1	0	1
BRCA1	TGCT	KMT2B	0	0	128	10	1	0	1
BRCA1	TGCT	KMT2C	1	1	128	10	0.140167	13.4396	1
BRCA1	TGCT	KMT2D	0	0	128	10	1	0	1
BRCA1	TGCT	KNSTRN	0	0	128	10	1	0	1
BRCA1	TGCT	KRAS	0	0	128	10	1	0	1
BRCA1	TGCT	KSR2	0	0	128	10	1	0	1
BRCA1	TGCT	KTN1	0	0	128	10	1	0	1
BRCA1	TGCT	LARP4B	1	1	128	10	0.140167	13.4396	1
BRCA1	TGCT	LATS1	0	0	128	10	1	0	1
BRCA1	TGCT	LATS2	0	0	128	10	1	0	1
BRCA1	TGCT	LCP1	0	0	128	10	1	0	1
BRCA1	TGCT	LGR5	0	0	128	10	1	0	1
BRCA1	TGCT	LIFR	0	0	128	10	1	0	1
BRCA1	TGCT	LMNA	0	0	128	10	1	0	1
BRCA1	TGCT	LMO2	0	0	128	10	1	0	1
BRCA1	TGCT	LPP	0	0	128	10	1	0	1
BRCA1	TGCT	LRP1B	3	1	128	10	0.262398	4.5376	1
BRCA1	TGCT	LRP5	0	0	128	10	1	0	1
BRCA1	TGCT	LRP6	0	0	128	10	1	0	1
BRCA1	TGCT	LRRK2	0	2	128	10	0.00476039	Inf	1
BRCA1	TGCT	LTK	0	0	128	10	1	0	1
BRCA1	TGCT	LYL1	0	0	128	10	1	0	1
BRCA1	TGCT	LYN	0	0	128	10	1	0	1
BRCA1	TGCT	LZTR1	0	0	128	10	1	0	1
BRCA1	TGCT	MAF	0	0	128	10	1	0	1
BRCA1	TGCT	MAML2	0	0	128	10	1	0	1
BRCA1	TGCT	MAP2K1	0	0	128	10	1	0	1
BRCA1	TGCT	MAP2K2	0	0	128	10	1	0	1
BRCA1	TGCT	MAP3K1	0	0	128	10	1	0	1
BRCA1	TGCT	MAP3K13	0	0	128	10	1	0	1
BRCA1	TGCT	MAP3K6	0	0	128	10	1	0	1
BRCA1	TGCT	MAP3K7	0	0	128	10	1	0	1
BRCA1	TGCT	MAP4K4	0	0	128	10	1	0	1
BRCA1	TGCT	MAPKAP1	0	0	128	10	1	0	1
BRCA1	TGCT	MBD4	0	0	128	10	1	0	1
BRCA1	TGCT	MBD6	0	0	128	10	1	0	1
BRCA1	TGCT	MDC1	0	0	128	10	1	0	1
BRCA1	TGCT	MECOM	0	0	128	10	1	0	1
BRCA1	TGCT	MED12	0	0	128	10	1	0	1
BRCA1	TGCT	MEN1	0	0	128	10	1	0	1
BRCA1	TGCT	MERTK	0	1	128	10	0.0724638	Inf	1
BRCA1	TGCT	MGA	0	0	128	10	1	0	1
BRCA1	TGCT	MGAM	0	0	128	10	1	0	1
BRCA1	TGCT	MIB1	0	0	128	10	1	0	1
BRCA1	TGCT	MKI67	0	1	128	10	0.0724638	Inf	1
BRCA1	TGCT	MLH1	0	0	128	10	1	0	1
BRCA1	TGCT	MLLT1	0	0	128	10	1	0	1
BRCA1	TGCT	MLLT10	0	0	128	10	1	0	1
BRCA1	TGCT	MLLT3	0	0	128	10	1	0	1
BRCA1	TGCT	MLLT6	0	0	128	10	1	0	1
BRCA1	TGCT	MN1	0	0	128	10	1	0	1
BRCA1	TGCT	MNX1	0	0	128	10	1	0	1
BRCA1	TGCT	MPEG1	0	0	128	10	1	0	1
BRCA1	TGCT	MPL	0	0	128	10	1	0	1
BRCA1	TGCT	MSH3	0	0	128	10	1	0	1
BRCA1	TGCT	MSH6	0	0	128	10	1	0	1
BRCA1	TGCT	MSI1	0	0	128	10	1	0	1
BRCA1	TGCT	MST1R	0	0	128	10	1	0	1
BRCA1	TGCT	MTOR	0	0	128	10	1	0	1
BRCA1	TGCT	MYBL1	0	0	128	10	1	0	1
BRCA1	TGCT	MYC	0	0	128	10	1	0	1
BRCA1	TGCT	MYCL	0	0	128	10	1	0	1
BRCA1	TGCT	MYCN	0	0	128	10	1	0	1
BRCA1	TGCT	MYH11	0	0	128	10	1	0	1
BRCA1	TGCT	MYH9	0	0	128	10	1	0	1
BRCA1	TGCT	MYO18A	0	0	128	10	1	0	1
BRCA1	TGCT	MYO5A	0	0	128	10	1	0	1
BRCA1	TGCT	NAB2	0	0	128	10	1	0	1
BRCA1	TGCT	NACA	0	0	128	10	1	0	1
BRCA1	TGCT	NADK	0	0	128	10	1	0	1
BRCA1	TGCT	NBN	0	0	128	10	1	0	1
BRCA1	TGCT	NCOA1	0	0	128	10	1	0	1
BRCA1	TGCT	NCOA2	0	0	128	10	1	0	1
BRCA1	TGCT	NCOA3	0	0	128	10	1	0	1
BRCA1	TGCT	NCOA4	0	0	128	10	1	0	1
BRCA1	TGCT	NCOR1	0	0	128	10	1	0	1
BRCA1	TGCT	NCOR2	0	0	128	10	1	0	1
BRCA1	TGCT	NCSTN	0	0	128	10	1	0	1
BRCA1	TGCT	NDRG1	0	0	128	10	1	0	1
BRCA1	TGCT	NF1	0	0	128	10	1	0	1
BRCA1	TGCT	NF2	0	0	128	10	1	0	1
BRCA1	TGCT	NFATC2	0	0	128	10	1	0	1
BRCA1	TGCT	NFE2	0	0	128	10	1	0	1
BRCA1	TGCT	NIN	0	0	128	10	1	0	1
BRCA1	TGCT	NKX2-1	0	0	128	10	1	0	1
BRCA1	TGCT	NOTCH1	1	1	128	10	0.140167	13.4396	1
BRCA1	TGCT	NOTCH2	0	0	128	10	1	0	1
BRCA1	TGCT	NOTCH4	0	0	128	10	1	0	1
BRCA1	TGCT	NPM1	0	0	128	10	1	0	1
BRCA1	TGCT	NR4A3	0	0	128	10	1	0	1
BRCA1	TGCT	NRAS	0	0	128	10	1	0	1
BRCA1	TGCT	NRG1	0	0	128	10	1	0	1
BRCA1	TGCT	NSD1	0	0	128	10	1	0	1
BRCA1	TGCT	NT5C2	0	0	128	10	1	0	1
BRCA1	TGCT	NTRK1	0	0	128	10	1	0	1
BRCA1	TGCT	NTRK2	0	0	128	10	1	0	1
BRCA1	TGCT	NTRK3	0	0	128	10	1	0	1
BRCA1	TGCT	NUF2	0	0	128	10	1	0	1
BRCA1	TGCT	NUMA1	0	0	128	10	1	0	1
BRCA1	TGCT	NUP214	0	0	128	10	1	0	1
BRCA1	TGCT	NUP93	0	0	128	10	1	0	1
BRCA1	TGCT	NUP98	0	0	128	10	1	0	1
BRCA1	TGCT	NUTM1	0	0	128	10	1	0	1
BRCA1	TGCT	NUTM2A	0	0	128	10	1	0	1
BRCA1	TGCT	OLIG2	0	0	128	10	1	0	1
BRCA1	TGCT	PAG1	0	0	128	10	1	0	1
BRCA1	TGCT	PALB2	0	0	128	10	1	0	1
BRCA1	TGCT	PARP1	0	0	128	10	1	0	1
BRCA1	TGCT	PARP2	0	0	128	10	1	0	1
BRCA1	TGCT	PARP3	0	0	128	10	1	0	1
BRCA1	TGCT	PASK	0	0	128	10	1	0	1
BRCA1	TGCT	PAX3	0	0	128	10	1	0	1
BRCA1	TGCT	PAX5	0	0	128	10	1	0	1
BRCA1	TGCT	PAX7	0	0	128	10	1	0	1
BRCA1	TGCT	PBRM1	0	0	128	10	1	0	1
BRCA1	TGCT	PBX1	0	0	128	10	1	0	1
BRCA1	TGCT	PC	0	0	128	10	1	0	1
BRCA1	TGCT	PCLO	0	0	128	10	1	0	1
BRCA1	TGCT	PCM1	0	0	128	10	1	0	1
BRCA1	TGCT	PCSK7	0	0	128	10	1	0	1
BRCA1	TGCT	PDCD1	0	0	128	10	1	0	1
BRCA1	TGCT	PDCD11	0	0	128	10	1	0	1
BRCA1	TGCT	PDE4DIP	0	0	128	10	1	0	1
BRCA1	TGCT	PDGFRA	0	0	128	10	1	0	1
BRCA1	TGCT	PDGFRB	0	0	128	10	1	0	1
BRCA1	TGCT	PDPK1	0	0	128	10	1	0	1
BRCA1	TGCT	PDS5B	0	0	128	10	1	0	1
BRCA1	TGCT	PGBD5	0	0	128	10	1	0	1
BRCA1	TGCT	PIK3C2B	0	0	128	10	1	0	1
BRCA1	TGCT	PIK3C2G	1	1	128	10	0.140167	13.4396	1
BRCA1	TGCT	PIK3C3	0	0	128	10	1	0	1
BRCA1	TGCT	PIK3CA	0	0	128	10	1	0	1
BRCA1	TGCT	PIK3CB	0	0	128	10	1	0	1
BRCA1	TGCT	PIK3CD	1	1	128	10	0.140167	13.4396	1
BRCA1	TGCT	PIK3CG	0	0	128	10	1	0	1
BRCA1	TGCT	PIK3R1	0	0	128	10	1	0	1
BRCA1	TGCT	PIK3R2	0	0	128	10	1	0	1
BRCA1	TGCT	PIM1	0	0	128	10	1	0	1
BRCA1	TGCT	PLAG1	0	0	128	10	1	0	1
BRCA1	TGCT	PLCG1	0	0	128	10	1	0	1
BRCA1	TGCT	PLCG2	0	0	128	10	1	0	1
BRCA1	TGCT	PMS2	0	0	128	10	1	0	1
BRCA1	TGCT	POLD1	0	0	128	10	1	0	1
BRCA1	TGCT	POLE	0	0	128	10	1	0	1
BRCA1	TGCT	POLG	0	0	128	10	1	0	1
BRCA1	TGCT	POLQ	0	0	128	10	1	0	1
BRCA1	TGCT	POU2AF1	0	0	128	10	1	0	1
BRCA1	TGCT	PPFIBP1	0	0	128	10	1	0	1
BRCA1	TGCT	PPP1CB	0	0	128	10	1	0	1
BRCA1	TGCT	PPP2R1A	0	0	128	10	1	0	1
BRCA1	TGCT	PPP4R2	0	0	128	10	1	0	1
BRCA1	TGCT	PPP6C	0	0	128	10	1	0	1
BRCA1	TGCT	PRCC	0	0	128	10	1	0	1
BRCA1	TGCT	PRDM1	0	0	128	10	1	0	1
BRCA1	TGCT	PRDM14	0	0	128	10	1	0	1
BRCA1	TGCT	PRDM16	0	0	128	10	1	0	1
BRCA1	TGCT	PREX2	0	0	128	10	1	0	1
BRCA1	TGCT	PRF1	0	0	128	10	1	0	1
BRCA1	TGCT	PRKCI	0	0	128	10	1	0	1
BRCA1	TGCT	PRKD1	0	0	128	10	1	0	1
BRCA1	TGCT	PRKDC	0	0	128	10	1	0	1
BRCA1	TGCT	PRPF8	0	0	128	10	1	0	1
BRCA1	TGCT	PRRX1	0	0	128	10	1	0	1
BRCA1	TGCT	PRSS8	0	0	128	10	1	0	1
BRCA1	TGCT	PSIP1	0	0	128	10	1	0	1
BRCA1	TGCT	PTCH1	0	0	128	10	1	0	1
BRCA1	TGCT	PTEN	0	0	128	10	1	0	1
BRCA1	TGCT	PTK7	0	0	128	10	1	0	1
BRCA1	TGCT	PTPN1	0	0	128	10	1	0	1
BRCA1	TGCT	PTPN11	0	0	128	10	1	0	1
BRCA1	TGCT	PTPN13	0	0	128	10	1	0	1
BRCA1	TGCT	PTPRB	0	0	128	10	1	0	1
BRCA1	TGCT	PTPRC	0	0	128	10	1	0	1
BRCA1	TGCT	PTPRK	0	0	128	10	1	0	1
BRCA1	TGCT	PTPRO	0	0	128	10	1	0	1
BRCA1	TGCT	PTPRS	0	0	128	10	1	0	1
BRCA1	TGCT	PTPRT	0	0	128	10	1	0	1
BRCA1	TGCT	PUM1	0	0	128	10	1	0	1
BRCA1	TGCT	QKI	0	0	128	10	1	0	1
BRCA1	TGCT	RAD51	0	0	128	10	1	0	1
BRCA1	TGCT	RAD52	0	0	128	10	1	0	1
BRCA1	TGCT	RAD54L	0	0	128	10	1	0	1
BRCA1	TGCT	RAF1	0	0	128	10	1	0	1
BRCA1	TGCT	RALGDS	0	0	128	10	1	0	1
BRCA1	TGCT	RANBP2	0	0	128	10	1	0	1
BRCA1	TGCT	RASA1	0	0	128	10	1	0	1
BRCA1	TGCT	RB1	0	0	128	10	1	0	1
BRCA1	TGCT	RECQL	0	0	128	10	1	0	1
BRCA1	TGCT	RECQL4	0	0	128	10	1	0	1
BRCA1	TGCT	REL	0	0	128	10	1	0	1
BRCA1	TGCT	RELN	0	0	128	10	1	0	1
BRCA1	TGCT	REST	0	0	128	10	1	0	1
BRCA1	TGCT	RET	0	0	128	10	1	0	1
BRCA1	TGCT	REV3L	0	0	128	10	1	0	1
BRCA1	TGCT	RHOA	0	0	128	10	1	0	1
BRCA1	TGCT	RICTOR	0	0	128	10	1	0	1
BRCA1	TGCT	RIT1	0	0	128	10	1	0	1
BRCA1	TGCT	RNASEH2B	0	0	128	10	1	0	1
BRCA1	TGCT	RNF213	0	0	128	10	1	0	1
BRCA1	TGCT	RNF43	0	0	128	10	1	0	1
BRCA1	TGCT	ROBO1	0	0	128	10	1	0	1
BRCA1	TGCT	ROS1	0	0	128	10	1	0	1
BRCA1	TGCT	RPL10	0	0	128	10	1	0	1
BRCA1	TGCT	RPS6KA4	0	0	128	10	1	0	1
BRCA1	TGCT	RPTOR	0	0	128	10	1	0	1
BRCA1	TGCT	RTEL1	0	0	128	10	1	0	1
BRCA1	TGCT	RUNX1	0	0	128	10	1	0	1
BRCA1	TGCT	RUNX1T1	0	0	128	10	1	0	1
BRCA1	TGCT	RUNX2	0	0	128	10	1	0	1
BRCA1	TGCT	RXRA	0	0	128	10	1	0	1
BRCA1	TGCT	SCG5	0	0	128	10	1	0	1
BRCA1	TGCT	SDC4	0	0	128	10	1	0	1
BRCA1	TGCT	SDHA	0	0	128	10	1	0	1
BRCA1	TGCT	SEC31A	0	0	128	10	1	0	1
BRCA1	TGCT	SERPINB3	0	0	128	10	1	0	1
BRCA1	TGCT	SERPINB4	0	0	128	10	1	0	1
BRCA1	TGCT	SETD2	0	0	128	10	1	0	1
BRCA1	TGCT	SETD3	0	0	128	10	1	0	1
BRCA1	TGCT	SETD4	0	0	128	10	1	0	1
BRCA1	TGCT	SETD5	0	0	128	10	1	0	1
BRCA1	TGCT	SETDB1	0	0	128	10	1	0	1
BRCA1	TGCT	SETDB2	0	0	128	10	1	0	1
BRCA1	TGCT	SFPQ	0	0	128	10	1	0	1
BRCA1	TGCT	SFRP2	0	0	128	10	1	0	1
BRCA1	TGCT	SH2D1A	0	0	128	10	1	0	1
BRCA1	TGCT	SHOC2	0	0	128	10	1	0	1
BRCA1	TGCT	SHQ1	0	0	128	10	1	0	1
BRCA1	TGCT	SIX1	0	0	128	10	1	0	1
BRCA1	TGCT	SLC1A2	0	1	128	10	0.0724638	Inf	1
BRCA1	TGCT	SLFN11	0	0	128	10	1	0	1
BRCA1	TGCT	SLX4	0	0	128	10	1	0	1
BRCA1	TGCT	SMAD2	0	0	128	10	1	0	1
BRCA1	TGCT	SMAD3	0	0	128	10	1	0	1
BRCA1	TGCT	SMAD4	0	0	128	10	1	0	1
BRCA1	TGCT	SMARCA1	0	0	128	10	1	0	1
BRCA1	TGCT	SMARCA2	0	0	128	10	1	0	1
BRCA1	TGCT	SMARCA4	0	0	128	10	1	0	1
BRCA1	TGCT	SMC1A	0	0	128	10	1	0	1
BRCA1	TGCT	SMG1	0	0	128	10	1	0	1
BRCA1	TGCT	SMO	0	0	128	10	1	0	1
BRCA1	TGCT	SMYD3	0	0	128	10	1	0	1
BRCA1	TGCT	SNCAIP	0	0	128	10	1	0	1
BRCA1	TGCT	SND1	0	0	128	10	1	0	1
BRCA1	TGCT	SNX29	0	0	128	10	1	0	1
BRCA1	TGCT	SOCS3	0	0	128	10	1	0	1
BRCA1	TGCT	SOS1	0	1	128	10	0.0724638	Inf	1
BRCA1	TGCT	SOX17	0	0	128	10	1	0	1
BRCA1	TGCT	SP140	0	0	128	10	1	0	1
BRCA1	TGCT	SPEN	0	0	128	10	1	0	1
BRCA1	TGCT	SPRTN	0	0	128	10	1	0	1
BRCA1	TGCT	SQSTM1	0	0	128	10	1	0	1
BRCA1	TGCT	SS18L1	0	0	128	10	1	0	1
BRCA1	TGCT	STAG1	0	0	128	10	1	0	1
BRCA1	TGCT	STAG2	0	1	128	10	0.0724638	Inf	1
BRCA1	TGCT	STAT1	0	0	128	10	1	0	1
BRCA1	TGCT	STAT2	0	0	128	10	1	0	1
BRCA1	TGCT	STAT3	0	0	128	10	1	0	1
BRCA1	TGCT	STAT4	0	0	128	10	1	0	1
BRCA1	TGCT	STAT5B	0	0	128	10	1	0	1
BRCA1	TGCT	STAT6	0	0	128	10	1	0	1
BRCA1	TGCT	STIL	0	0	128	10	1	0	1
BRCA1	TGCT	STRN	0	0	128	10	1	0	1
BRCA1	TGCT	SYK	0	0	128	10	1	0	1
BRCA1	TGCT	TAF1	0	0	128	10	1	0	1
BRCA1	TGCT	TAF15	0	0	128	10	1	0	1
BRCA1	TGCT	TAP1	0	0	128	10	1	0	1
BRCA1	TGCT	TAP2	0	0	128	10	1	0	1
BRCA1	TGCT	TBL1XR1	0	0	128	10	1	0	1
BRCA1	TGCT	TBX3	0	0	128	10	1	0	1
BRCA1	TGCT	TCEA1	0	0	128	10	1	0	1
BRCA1	TGCT	TCF12	0	0	128	10	1	0	1
BRCA1	TGCT	TCF7L2	0	0	128	10	1	0	1
BRCA1	TGCT	TEC	0	0	128	10	1	0	1
BRCA1	TGCT	TERT	0	0	128	10	1	0	1
BRCA1	TGCT	TET1	0	0	128	10	1	0	1
BRCA1	TGCT	TET2	0	0	128	10	1	0	1
BRCA1	TGCT	TET3	0	0	128	10	1	0	1
BRCA1	TGCT	TGFBR1	0	0	128	10	1	0	1
BRCA1	TGCT	TIPARP	0	0	128	10	1	0	1
BRCA1	TGCT	TLE1	0	0	128	10	1	0	1
BRCA1	TGCT	TLE3	0	0	128	10	1	0	1
BRCA1	TGCT	TLE4	0	0	128	10	1	0	1
BRCA1	TGCT	TLL2	0	0	128	10	1	0	1
BRCA1	TGCT	TLX3	0	0	128	10	1	0	1
BRCA1	TGCT	TMPRSS2	0	0	128	10	1	0	1
BRCA1	TGCT	TNFRSF17	0	0	128	10	1	0	1
BRCA1	TGCT	TOP1	0	1	128	10	0.0724638	Inf	1
BRCA1	TGCT	TP53	0	0	128	10	1	0	1
BRCA1	TGCT	TP53BP1	0	0	128	10	1	0	1
BRCA1	TGCT	TP63	0	0	128	10	1	0	1
BRCA1	TGCT	TPM3	0	0	128	10	1	0	1
BRCA1	TGCT	TPR	0	0	128	10	1	0	1
BRCA1	TGCT	TRAF2	0	0	128	10	1	0	1
BRCA1	TGCT	TRAF5	0	0	128	10	1	0	1
BRCA1	TGCT	TRAF7	0	0	128	10	1	0	1
BRCA1	TGCT	TRIM24	0	0	128	10	1	0	1
BRCA1	TGCT	TRIM27	0	0	128	10	1	0	1
BRCA1	TGCT	TRIM33	0	0	128	10	1	0	1
BRCA1	TGCT	TRIP11	0	0	128	10	1	0	1
BRCA1	TGCT	TRIP13	0	0	128	10	1	0	1
BRCA1	TGCT	TRRAP	0	0	128	10	1	0	1
BRCA1	TGCT	TSC1	0	0	128	10	1	0	1
BRCA1	TGCT	TSC2	0	0	128	10	1	0	1
BRCA1	TGCT	TTL	0	0	128	10	1	0	1
BRCA1	TGCT	TYK2	0	0	128	10	1	0	1
BRCA1	TGCT	TYRO3	0	0	128	10	1	0	1
BRCA1	TGCT	U2AF1	0	0	128	10	1	0	1
BRCA1	TGCT	U2AF2	0	0	128	10	1	0	1
BRCA1	TGCT	UBR5	0	0	128	10	1	0	1
BRCA1	TGCT	UPF1	0	0	128	10	1	0	1
BRCA1	TGCT	USP6	0	0	128	10	1	0	1
BRCA1	TGCT	VHL	0	0	128	10	1	0	1
BRCA1	TGCT	WDR90	0	0	128	10	1	0	1
BRCA1	TGCT	WIF1	0	0	128	10	1	0	1
BRCA1	TGCT	WRN	0	0	128	10	1	0	1
BRCA1	TGCT	WT1	0	0	128	10	1	0	1
BRCA1	TGCT	XPA	0	0	128	10	1	0	1
BRCA1	TGCT	XPC	0	0	128	10	1	0	1
BRCA1	TGCT	XPO1	0	0	128	10	1	0	1
BRCA1	TGCT	XRCC2	0	0	128	10	1	0	1
BRCA1	TGCT	YY1	0	0	128	10	1	0	1
BRCA1	TGCT	ZBTB16	0	0	128	10	1	0	1
BRCA1	TGCT	ZBTB20	0	0	128	10	1	0	1
BRCA1	TGCT	ZBTB7A	0	0	128	10	1	0	1
BRCA1	TGCT	ZFHX3	0	0	128	10	1	0	1
BRCA1	TGCT	ZFP36L2	0	0	128	10	1	0	1
BRCA1	TGCT	ZMYM2	0	0	128	10	1	0	1
BRCA1	TGCT	ZMYM3	0	0	128	10	1	0	1
BRCA1	TGCT	ZNF217	0	0	128	10	1	0	1
BRCA1	TGCT	ZNF384	0	0	128	10	1	0	1
BRCA1	TGCT	ZNF521	0	0	128	10	1	0	1
BRCA1	TGCT	ZNF703	0	0	128	10	1	0	1
BRCA1	TGCT	ZNF750	0	0	128	10	1	0	1
BRCA1	TGCT	ZNRF3	0	0	128	10	1	0	1
BRCA1	UCEC	ABL1	0	0	409	4	1	0	1
BRCA1	UCEC	ABL2	0	0	409	4	1	0	1
BRCA1	UCEC	ACKR3	0	0	409	4	1	0	1
BRCA1	UCEC	ACSL6	25	1	409	4	0.229776	5.07957	1
BRCA1	UCEC	ACVR1	0	0	409	4	1	0	1
BRCA1	UCEC	ACVR1B	0	0	409	4	1	0	1
BRCA1	UCEC	ACVR2A	0	0	409	4	1	0	1
BRCA1	UCEC	AFF1	0	0	409	4	1	0	1
BRCA1	UCEC	AFF3	0	0	409	4	1	0	1
BRCA1	UCEC	AGO1	0	0	409	4	1	0	1
BRCA1	UCEC	AJUBA	0	0	409	4	1	0	1
BRCA1	UCEC	AKT1	0	0	409	4	1	0	1
BRCA1	UCEC	AKT2	15	1	409	4	0.146692	8.63364	1
BRCA1	UCEC	AKT3	0	0	409	4	1	0	1
BRCA1	UCEC	ALB	0	0	409	4	1	0	1
BRCA1	UCEC	ALK	0	0	409	4	1	0	1
BRCA1	UCEC	ALOX12B	0	0	409	4	1	0	1
BRCA1	UCEC	AMER1	0	0	409	4	1	0	1
BRCA1	UCEC	ANKRD11	0	0	409	4	1	0	1
BRCA1	UCEC	APC	0	0	409	4	1	0	1
BRCA1	UCEC	APLNR	0	0	409	4	1	0	1
BRCA1	UCEC	APOBEC3B	0	0	409	4	1	0	1
BRCA1	UCEC	AR	0	0	409	4	1	0	1
BRCA1	UCEC	ARAF	0	0	409	4	1	0	1
BRCA1	UCEC	ARFRP1	0	0	409	4	1	0	1
BRCA1	UCEC	ARHGAP26	0	0	409	4	1	0	1
BRCA1	UCEC	ARHGAP35	0	0	409	4	1	0	1
BRCA1	UCEC	ARHGEF28	0	0	409	4	1	0	1
BRCA1	UCEC	ARID1A	0	0	409	4	1	0	1
BRCA1	UCEC	ARID1B	0	0	409	4	1	0	1
BRCA1	UCEC	ARID2	0	0	409	4	1	0	1
BRCA1	UCEC	ARID3B	0	0	409	4	1	0	1
BRCA1	UCEC	ARID3C	0	0	409	4	1	0	1
BRCA1	UCEC	ARID4A	0	0	409	4	1	0	1
BRCA1	UCEC	ARID5A	0	0	409	4	1	0	1
BRCA1	UCEC	ARID5B	0	0	409	4	1	0	1
BRCA1	UCEC	ARNT	0	0	409	4	1	0	1
BRCA1	UCEC	ASMTL	0	0	409	4	1	0	1
BRCA1	UCEC	ASPSCR1	0	0	409	4	1	0	1
BRCA1	UCEC	ASXL1	0	0	409	4	1	0	1
BRCA1	UCEC	ASXL2	34	1	409	4	0.299224	3.65726	1
BRCA1	UCEC	ATG5	0	0	409	4	1	0	1
BRCA1	UCEC	ATIC	0	0	409	4	1	0	1
BRCA1	UCEC	ATM	0	0	409	4	1	0	1
BRCA1	UCEC	ATP2B3	0	0	409	4	1	0	1
BRCA1	UCEC	ATR	0	0	409	4	1	0	1
BRCA1	UCEC	ATRIP	0	0	409	4	1	0	1
BRCA1	UCEC	ATRX	0	0	409	4	1	0	1
BRCA1	UCEC	ATXN2	0	0	409	4	1	0	1
BRCA1	UCEC	ATXN7	0	0	409	4	1	0	1
BRCA1	UCEC	AXIN1	0	0	409	4	1	0	1
BRCA1	UCEC	AXIN2	0	0	409	4	1	0	1
BRCA1	UCEC	AXL	33	1	409	4	0.291749	3.77712	1
BRCA1	UCEC	B2M	14	1	409	4	0.138028	9.26324	1
BRCA1	UCEC	BAP1	0	0	409	4	1	0	1
BRCA1	UCEC	BARD1	0	0	409	4	1	0	1
BRCA1	UCEC	BAX	7	1	409	4	0.0755263	18.5638	1
BRCA1	UCEC	BCL11A	0	0	409	4	1	0	1
BRCA1	UCEC	BCL11B	0	0	409	4	1	0	1
BRCA1	UCEC	BCL2	0	0	409	4	1	0	1
BRCA1	UCEC	BCL2L2	0	0	409	4	1	0	1
BRCA1	UCEC	BCL3	0	0	409	4	1	0	1
BRCA1	UCEC	BCL6	30	1	409	4	0.268965	4.18533	1
BRCA1	UCEC	BCL7A	0	0	409	4	1	0	1
BRCA1	UCEC	BCL9	0	0	409	4	1	0	1
BRCA1	UCEC	BCL9L	34	1	409	4	0.299224	3.65726	1
BRCA1	UCEC	BCOR	0	0	409	4	1	0	1
BRCA1	UCEC	BCORL1	0	0	409	4	1	0	1
BRCA1	UCEC	BIRC3	0	0	409	4	1	0	1
BRCA1	UCEC	BLM	0	0	409	4	1	0	1
BRCA1	UCEC	BMPR1A	0	0	409	4	1	0	1
BRCA1	UCEC	BRAF	0	0	409	4	1	0	1
BRCA1	UCEC	BRCA1	0	0	409	4	1	0	1
BRCA1	UCEC	BRCA2	0	0	409	4	1	0	1
BRCA1	UCEC	BRD4	0	0	409	4	1	0	1
BRCA1	UCEC	BRSK1	0	0	409	4	1	0	1
BRCA1	UCEC	BTK	0	0	409	4	1	0	1
BRCA1	UCEC	BUB1B	22	1	409	4	0.205518	5.81042	1
BRCA1	UCEC	CACNA1D	0	0	409	4	1	0	1
BRCA1	UCEC	CAD	0	0	409	4	1	0	1
BRCA1	UCEC	CAMTA1	0	0	409	4	1	0	1
BRCA1	UCEC	CARD11	44	1	409	4	0.370762	2.75532	1
BRCA1	UCEC	CASP8	0	0	409	4	1	0	1
BRCA1	UCEC	CBLB	0	0	409	4	1	0	1
BRCA1	UCEC	CCNB1IP1	0	0	409	4	1	0	1
BRCA1	UCEC	CCNB3	0	0	409	4	1	0	1
BRCA1	UCEC	CCND2	0	0	409	4	1	0	1
BRCA1	UCEC	CCT6B	0	0	409	4	1	0	1
BRCA1	UCEC	CD22	0	0	409	4	1	0	1
[truncated: 591 more rows]

## Sheet: Table_S7-4_RAD51C_cancer_type
Table S7-4: Relationship between non-silent mutation in 1,025 cancer gene (OncoKBTM) in the samples with RAD51C promoter methylation compared to the samples with no promoter methylation in neither BRCA1 nor RAD51C in cancer types with more than 2 RAD51C methylated cases present
only cancer types with more than 2 cases of RAD51C promoter methylation detected is included statistic test was performed using Fisher's exact test followed by Bonferroni correction *Unmeth_Mut: Number of cases with non-silence mutation and RAD51C promoter methylation **Meh_Mut: Number of cases without non-silence mutation and RAD51C promoter methylation ***Total_Unmeth: Number of cases with neit…
Methylated_gene	Cancer Type	Hugo_Symbol	Unmeth_Mut*	Meth_Mut**	Total_Unmeth***	Total_meth****	pvalue	Odds_ratio	qvalue
RAD51C	BC	ABL1	0	0	684	16	1	0	1
RAD51C	BC	ABL2	0	0	684	16	1	0	1
RAD51C	BC	ACKR3	0	0	684	16	1	0	1
RAD51C	BC	ACSL6	0	0	684	16	1	0	1
RAD51C	BC	ACVR1	0	0	684	16	1	0	1
RAD51C	BC	ACVR1B	0	0	684	16	1	0	1
RAD51C	BC	ACVR2A	0	0	684	16	1	0	1
RAD51C	BC	AFF1	11	1	684	16	0.243989	4.06271	1
RAD51C	BC	AFF3	0	0	684	16	1	0	1
RAD51C	BC	AGO1	0	0	684	16	1	0	1
RAD51C	BC	AJUBA	0	0	684	16	1	0	1
RAD51C	BC	AKT1	22	1	684	16	0.417519	2.00332	1
RAD51C	BC	AKT2	0	0	684	16	1	0	1
RAD51C	BC	AKT3	0	0	684	16	1	0	1
RAD51C	BC	ALB	0	0	684	16	1	0	1
RAD51C	BC	ALK	0	0	684	16	1	0	1
RAD51C	BC	ALOX12B	0	0	684	16	1	0	1
RAD51C	BC	AMER1	0	0	684	16	1	0	1
RAD51C	BC	ANKRD11	0	0	684	16	1	0	1
RAD51C	BC	APC	0	0	684	16	1	0	1
RAD51C	BC	APLNR	0	0	684	16	1	0	1
RAD51C	BC	APOBEC3B	2	1	684	16	0.0671098	22.2831	1
RAD51C	BC	AR	0	0	684	16	1	0	1
RAD51C	BC	ARAF	0	0	684	16	1	0	1
RAD51C	BC	ARFRP1	0	0	684	16	1	0	1
RAD51C	BC	ARHGAP26	6	1	684	16	0.150038	7.47583	1
RAD51C	BC	ARHGAP35	9	1	684	16	0.207642	4.97476	1
RAD51C	BC	ARHGEF28	6	1	684	16	0.150038	7.47583	1
RAD51C	BC	ARID1A	0	0	684	16	1	0	1
RAD51C	BC	ARID1B	0	0	684	16	1	0	1
RAD51C	BC	ARID2	0	0	684	16	1	0	1
RAD51C	BC	ARID3B	0	0	684	16	1	0	1
RAD51C	BC	ARID3C	1	1	684	16	0.0452238	44.12	1
RAD51C	BC	ARID4A	0	0	684	16	1	0	1
RAD51C	BC	ARID5A	0	0	684	16	1	0	1
RAD51C	BC	ARID5B	0	0	684	16	1	0	1
RAD51C	BC	ARNT	0	0	684	16	1	0	1
RAD51C	BC	ASMTL	0	0	684	16	1	0	1
RAD51C	BC	ASPSCR1	0	0	684	16	1	0	1
RAD51C	BC	ASXL1	0	0	684	16	1	0	1
RAD51C	BC	ASXL2	0	0	684	16	1	0	1
RAD51C	BC	ATG5	0	0	684	16	1	0	1
RAD51C	BC	ATIC	0	0	684	16	1	0	1
RAD51C	BC	ATM	0	0	684	16	1	0	1
RAD51C	BC	ATP2B3	9	1	684	16	0.207642	4.97476	1
RAD51C	BC	ATR	8	1	684	16	0.18886	5.60129	1
RAD51C	BC	ATRIP	0	0	684	16	1	0	1
RAD51C	BC	ATRX	0	0	684	16	1	0	1
RAD51C	BC	ATXN2	0	0	684	16	1	0	1
RAD51C	BC	ATXN7	0	0	684	16	1	0	1
RAD51C	BC	AXIN1	0	0	684	16	1	0	1
RAD51C	BC	AXIN2	0	0	684	16	1	0	1
RAD51C	BC	AXL	0	0	684	16	1	0	1
RAD51C	BC	B2M	0	0	684	16	1	0	1
RAD51C	BC	BAP1	0	0	684	16	1	0	1
RAD51C	BC	BARD1	0	0	684	16	1	0	1
RAD51C	BC	BAX	0	0	684	16	1	0	1
RAD51C	BC	BCL11A	0	0	684	16	1	0	1
RAD51C	BC	BCL11B	0	0	684	16	1	0	1
RAD51C	BC	BCL2	0	0	684	16	1	0	1
RAD51C	BC	BCL2L2	0	0	684	16	1	0	1
RAD51C	BC	BCL3	0	0	684	16	1	0	1
RAD51C	BC	BCL6	0	0	684	16	1	0	1
RAD51C	BC	BCL7A	0	0	684	16	1	0	1
RAD51C	BC	BCL9	0	0	684	16	1	0	1
RAD51C	BC	BCL9L	0	0	684	16	1	0	1
RAD51C	BC	BCOR	0	0	684	16	1	0	1
RAD51C	BC	BCORL1	0	0	684	16	1	0	1
RAD51C	BC	BIRC3	0	0	684	16	1	0	1
RAD51C	BC	BLM	10	1	684	16	0.226015	4.47325	1
RAD51C	BC	BMPR1A	0	0	684	16	1	0	1
RAD51C	BC	BRAF	0	0	684	16	1	0	1
RAD51C	BC	BRCA1	0	0	684	16	1	0	1
RAD51C	BC	BRCA2	0	0	684	16	1	0	1
RAD51C	BC	BRD4	0	0	684	16	1	0	1
RAD51C	BC	BRSK1	0	0	684	16	1	0	1
RAD51C	BC	BTK	0	0	684	16	1	0	1
RAD51C	BC	BUB1B	3	1	684	16	0.0885248	14.9044	1
RAD51C	BC	CACNA1D	16	1	684	16	0.328136	2.77675	1
RAD51C	BC	CAD	0	0	684	16	1	0	1
RAD51C	BC	CAMTA1	0	0	684	16	1	0	1
RAD51C	BC	CARD11	5	2	684	16	0.00963077	19.0621	1
RAD51C	BC	CASP8	0	0	684	16	1	0	1
RAD51C	BC	CBLB	7	1	684	16	0.169661	6.40479	1
RAD51C	BC	CCNB1IP1	0	0	684	16	1	0	1
RAD51C	BC	CCNB3	7	1	684	16	0.169661	6.40479	1
RAD51C	BC	CCND2	0	0	684	16	1	0	1
RAD51C	BC	CCT6B	0	0	684	16	1	0	1
RAD51C	BC	CD22	0	0	684	16	1	0	1
RAD51C	BC	CD276	0	0	684	16	1	0	1
RAD51C	BC	CD58	0	0	684	16	1	0	1
RAD51C	BC	CD79A	0	0	684	16	1	0	1
RAD51C	BC	CD79B	0	0	684	16	1	0	1
RAD51C	BC	CDC42	0	1	684	16	0.0228571	Inf	1
RAD51C	BC	CDC73	0	0	684	16	1	0	1
RAD51C	BC	CDH1	100	2	684	16	1	0.834489	1
RAD51C	BC	CDH11	0	0	684	16	1	0	1
RAD51C	BC	CDK12	0	0	684	16	1	0	1
RAD51C	BC	CDK6	0	0	684	16	1	0	1
RAD51C	BC	CDKN1A	0	0	684	16	1	0	1
RAD51C	BC	CDKN1B	0	0	684	16	1	0	1
RAD51C	BC	CDKN2A	0	0	684	16	1	0	1
RAD51C	BC	CHD2	7	1	684	16	0.169661	6.40479	1
RAD51C	BC	CHD4	20	1	684	16	0.389044	2.20975	1
RAD51C	BC	CHEK2	0	0	684	16	1	0	1
RAD51C	BC	CIC	0	0	684	16	1	0	1
RAD51C	BC	CIITA	0	0	684	16	1	0	1
RAD51C	BC	CLIP1	7	1	684	16	0.169661	6.40479	1
RAD51C	BC	CLTC	0	0	684	16	1	0	1
RAD51C	BC	CMTR2	0	0	684	16	1	0	1
RAD51C	BC	CNOT3	0	0	684	16	1	0	1
RAD51C	BC	CNTRL	0	0	684	16	1	0	1
RAD51C	BC	COL1A1	0	0	684	16	1	0	1
RAD51C	BC	COL2A1	0	0	684	16	1	0	1
RAD51C	BC	CPS1	0	0	684	16	1	0	1
RAD51C	BC	CRBN	0	0	684	16	1	0	1
RAD51C	BC	CREB1	0	0	684	16	1	0	1
RAD51C	BC	CREB3L1	0	0	684	16	1	0	1
RAD51C	BC	CREB3L2	0	0	684	16	1	0	1
RAD51C	BC	CREBBP	0	0	684	16	1	0	1
RAD51C	BC	CRTC3	0	0	684	16	1	0	1
RAD51C	BC	CSDE1	0	0	684	16	1	0	1
RAD51C	BC	CSF1	0	0	684	16	1	0	1
RAD51C	BC	CSF1R	0	0	684	16	1	0	1
RAD51C	BC	CSF3R	0	0	684	16	1	0	1
RAD51C	BC	CTCF	0	0	684	16	1	0	1
RAD51C	BC	CTLA4	0	0	684	16	1	0	1
RAD51C	BC	CTNNA1	0	0	684	16	1	0	1
RAD51C	BC	CTNNB1	0	0	684	16	1	0	1
RAD51C	BC	CTR9	5	1	684	16	0.129979	8.96882	1
RAD51C	BC	CUL3	0	0	684	16	1	0	1
RAD51C	BC	CUL4A	4	2	684	16	0.00697211	23.7826	1
RAD51C	BC	CUX1	0	0	684	16	1	0	1
RAD51C	BC	CYLD	0	0	684	16	1	0	1
RAD51C	BC	CYP19A1	0	0	684	16	1	0	1
RAD51C	BC	DCTN1	0	0	684	16	1	0	1
RAD51C	BC	DCUN1D1	3	1	684	16	0.0885248	14.9044	1
RAD51C	BC	DDR2	0	0	684	16	1	0	1
RAD51C	BC	DDX41	0	0	684	16	1	0	1
RAD51C	BC	DEK	0	0	684	16	1	0	1
RAD51C	BC	DICER1	0	0	684	16	1	0	1
RAD51C	BC	DKK1	0	0	684	16	1	0	1
RAD51C	BC	DKK2	0	0	684	16	1	0	1
RAD51C	BC	DNAJB1	0	0	684	16	1	0	1
RAD51C	BC	DNM2	3	1	684	16	0.0885248	14.9044	1
RAD51C	BC	DNMT1	10	1	684	16	0.226015	4.47325	1
RAD51C	BC	DNMT3A	0	0	684	16	1	0	1
RAD51C	BC	DNMT3B	3	1	684	16	0.0885248	14.9044	1
RAD51C	BC	DOT1L	0	0	684	16	1	0	1
RAD51C	BC	DROSHA	0	0	684	16	1	0	1
RAD51C	BC	DTX1	0	0	684	16	1	0	1
RAD51C	BC	E2F3	0	0	684	16	1	0	1
RAD51C	BC	EBF1	4	1	684	16	0.109478	11.203	1
RAD51C	BC	ECSIT	0	0	684	16	1	0	1
RAD51C	BC	ECT2L	0	0	684	16	1	0	1
RAD51C	BC	EED	0	0	684	16	1	0	1
RAD51C	BC	EGFR	11	1	684	16	0.243989	4.06271	1
RAD51C	BC	EGR1	0	0	684	16	1	0	1
RAD51C	BC	EIF4A2	0	0	684	16	1	0	1
RAD51C	BC	ELF4	0	0	684	16	1	0	1
RAD51C	BC	ELN	0	0	684	16	1	0	1
RAD51C	BC	ELP2	0	0	684	16	1	0	1
RAD51C	BC	EML4	0	0	684	16	1	0	1
RAD51C	BC	EP300	12	1	684	16	0.261571	3.72039	1
RAD51C	BC	EP400	0	0	684	16	1	0	1
RAD51C	BC	EPAS1	0	0	684	16	1	0	1
RAD51C	BC	EPCAM	0	0	684	16	1	0	1
RAD51C	BC	EPHA3	0	0	684	16	1	0	1
RAD51C	BC	EPHA5	0	0	684	16	1	0	1
RAD51C	BC	EPHA7	0	0	684	16	1	0	1
RAD51C	BC	EPHB1	0	0	684	16	1	0	1
RAD51C	BC	EPHB4	0	0	684	16	1	0	1
RAD51C	BC	ERBB2	0	0	684	16	1	0	1
RAD51C	BC	ERBB3	0	0	684	16	1	0	1
RAD51C	BC	ERBB4	8	1	684	16	0.18886	5.60129	1
RAD51C	BC	ERCC2	0	0	684	16	1	0	1
RAD51C	BC	ERF	0	0	684	16	1	0	1
RAD51C	BC	ESCO2	0	0	684	16	1	0	1
RAD51C	BC	ESR1	0	0	684	16	1	0	1
RAD51C	BC	ETAA1	0	0	684	16	1	0	1
RAD51C	BC	ETV1	0	0	684	16	1	0	1
RAD51C	BC	ETV4	0	0	684	16	1	0	1
RAD51C	BC	ETV5	0	0	684	16	1	0	1
RAD51C	BC	ETV6	0	0	684	16	1	0	1
RAD51C	BC	EWSR1	0	0	684	16	1	0	1
RAD51C	BC	EXT1	0	0	684	16	1	0	1
RAD51C	BC	EXT2	0	0	684	16	1	0	1
RAD51C	BC	EZH1	0	0	684	16	1	0	1
RAD51C	BC	EZH2	0	0	684	16	1	0	1
RAD51C	BC	FANCA	0	0	684	16	1	0	1
RAD51C	BC	FANCC	0	0	684	16	1	0	1
RAD51C	BC	FANCD2	12	1	684	16	0.261571	3.72039	1
RAD51C	BC	FAT1	0	0	684	16	1	0	1
RAD51C	BC	FAT4	0	0	684	16	1	0	1
RAD51C	BC	FBXO11	0	0	684	16	1	0	1
RAD51C	BC	FBXO31	0	0	684	16	1	0	1
RAD51C	BC	FBXW7	10	2	684	16	0.0283067	9.53585	1
RAD51C	BC	FCGR2B	0	0	684	16	1	0	1
RAD51C	BC	FCRL4	0	0	684	16	1	0	1
RAD51C	BC	FES	0	0	684	16	1	0	1
RAD51C	BC	FGF12	0	0	684	16	1	0	1
RAD51C	BC	FGF14	0	0	684	16	1	0	1
RAD51C	BC	FGF23	0	0	684	16	1	0	1
RAD51C	BC	FGF3	0	0	684	16	1	0	1
RAD51C	BC	FGF6	0	1	684	16	0.0228571	Inf	1
RAD51C	BC	FGFR2	0	0	684	16	1	0	1
RAD51C	BC	FGFR4	0	0	684	16	1	0	1
RAD51C	BC	FH	0	0	684	16	1	0	1
RAD51C	BC	FLT1	0	0	684	16	1	0	1
RAD51C	BC	FLT3	0	0	684	16	1	0	1
RAD51C	BC	FLT4	0	0	684	16	1	0	1
RAD51C	BC	FNBP1	0	0	684	16	1	0	1
RAD51C	BC	FOXA1	0	0	684	16	1	0	1
RAD51C	BC	FOXF1	0	0	684	16	1	0	1
RAD51C	BC	FOXO1	0	0	684	16	1	0	1
RAD51C	BC	FOXO3	0	0	684	16	1	0	1
RAD51C	BC	FOXO4	0	0	684	16	1	0	1
RAD51C	BC	FOXP1	0	0	684	16	1	0	1
RAD51C	BC	FUBP1	0	0	684	16	1	0	1
RAD51C	BC	FURIN	0	0	684	16	1	0	1
RAD51C	BC	FYN	0	0	684	16	1	0	1
RAD51C	BC	FZR1	0	0	684	16	1	0	1
RAD51C	BC	GAB2	2	1	684	16	0.0671098	22.2831	1
RAD51C	BC	GABRA6	0	0	684	16	1	0	1
RAD51C	BC	GAS7	0	0	684	16	1	0	1
RAD51C	BC	GATA2	0	0	684	16	1	0	1
RAD51C	BC	GATA3	81	1	684	16	0.708703	0.496681	1
RAD51C	BC	GLI1	0	0	684	16	1	0	1
RAD51C	BC	GNAQ	0	0	684	16	1	0	1
RAD51C	BC	GNAS	0	0	684	16	1	0	1
RAD51C	BC	GOLGA5	0	0	684	16	1	0	1
RAD51C	BC	GPC3	2	1	684	16	0.0671098	22.2831	1
RAD51C	BC	GPHN	0	0	684	16	1	0	1
RAD51C	BC	GRIN2A	0	0	684	16	1	0	1
RAD51C	BC	GRM3	0	0	684	16	1	0	1
RAD51C	BC	GSK3B	0	0	684	16	1	0	1
RAD51C	BC	GTSE1	0	0	684	16	1	0	1
RAD51C	BC	HDAC4	0	0	684	16	1	0	1
RAD51C	BC	HDAC7	0	0	684	16	1	0	1
RAD51C	BC	HERPUD1	0	0	684	16	1	0	1
RAD51C	BC	HEY1	0	0	684	16	1	0	1
RAD51C	BC	HGF	0	0	684	16	1	0	1
RAD51C	BC	HIF1A	0	0	684	16	1	0	1
RAD51C	BC	HIP1	0	0	684	16	1	0	1
RAD51C	BC	HLA-A	0	0	684	16	1	0	1
RAD51C	BC	HLA-B	0	0	684	16	1	0	1
RAD51C	BC	HLA-C	0	0	684	16	1	0	1
RAD51C	BC	HLF	0	0	684	16	1	0	1
RAD51C	BC	HNF1A	0	0	684	16	1	0	1
RAD51C	BC	HNRNPA2B1	7	1	684	16	0.169661	6.40479	1
RAD51C	BC	HOXA11	0	0	684	16	1	0	1
RAD51C	BC	HOXA9	0	0	684	16	1	0	1
RAD51C	BC	HOXD13	0	0	684	16	1	0	1
RAD51C	BC	HRAS	0	0	684	16	1	0	1
RAD51C	BC	HSD3B1	0	1	684	16	0.0228571	Inf	1
RAD51C	BC	HSP90AA1	0	0	684	16	1	0	1
RAD51C	BC	HSP90AB1	0	0	684	16	1	0	1
RAD51C	BC	IDH1	0	0	684	16	1	0	1
RAD51C	BC	IDH2	0	0	684	16	1	0	1
RAD51C	BC	IFNGR1	0	0	684	16	1	0	1
RAD51C	BC	IGF1R	0	0	684	16	1	0	1
RAD51C	BC	IKBKB	0	0	684	16	1	0	1
RAD51C	BC	IKBKE	0	0	684	16	1	0	1
RAD51C	BC	IKZF1	0	0	684	16	1	0	1
RAD51C	BC	IL10	0	0	684	16	1	0	1
RAD51C	BC	IL21R	0	0	684	16	1	0	1
RAD51C	BC	IL6ST	5	1	684	16	0.129979	8.96882	1
RAD51C	BC	IL7R	0	0	684	16	1	0	1
RAD51C	BC	INHA	0	0	684	16	1	0	1
RAD51C	BC	INHBA	3	1	684	16	0.0885248	14.9044	1
RAD51C	BC	INPP4B	0	0	684	16	1	0	1
RAD51C	BC	INPPL1	0	0	684	16	1	0	1
RAD51C	BC	INSR	7	1	684	16	0.169661	6.40479	1
RAD51C	BC	INTS6	7	1	684	16	0.169661	6.40479	1
RAD51C	BC	IRF2	1	1	684	16	0.0452238	44.12	1
RAD51C	BC	IRS1	0	0	684	16	1	0	1
RAD51C	BC	IRS2	0	0	684	16	1	0	1
RAD51C	BC	IRS4	0	0	684	16	1	0	1
RAD51C	BC	ITK	0	0	684	16	1	0	1
RAD51C	BC	JAK1	0	0	684	16	1	0	1
RAD51C	BC	JAK2	0	0	684	16	1	0	1
RAD51C	BC	JAK3	0	0	684	16	1	0	1
RAD51C	BC	JARID2	0	0	684	16	1	0	1
RAD51C	BC	KAT6A	8	1	684	16	0.18886	5.60129	1
RAD51C	BC	KAT6B	0	0	684	16	1	0	1
RAD51C	BC	KAT7	2	1	684	16	0.0671098	22.2831	1
RAD51C	BC	KBTBD4	2	1	684	16	0.0671098	22.2831	1
RAD51C	BC	KCNJ5	0	0	684	16	1	0	1
RAD51C	BC	KDM2B	0	0	684	16	1	0	1
RAD51C	BC	KDM5A	0	0	684	16	1	0	1
RAD51C	BC	KDM5C	0	0	684	16	1	0	1
RAD51C	BC	KDM6A	0	0	684	16	1	0	1
RAD51C	BC	KDR	6	1	684	16	0.150038	7.47583	1
RAD51C	BC	KEAP1	0	0	684	16	1	0	1
RAD51C	BC	KEL	0	0	684	16	1	0	1
RAD51C	BC	KIF5B	0	0	684	16	1	0	1
RAD51C	BC	KIT	0	0	684	16	1	0	1
RAD51C	BC	KLF3	0	0	684	16	1	0	1
RAD51C	BC	KLF5	0	0	684	16	1	0	1
RAD51C	BC	KLHL6	0	0	684	16	1	0	1
RAD51C	BC	KLK2	0	0	684	16	1	0	1
RAD51C	BC	KMT2A	14	2	684	16	0.0487895	6.78965	1
RAD51C	BC	KMT2B	0	0	684	16	1	0	1
RAD51C	BC	KMT2C	70	1	684	16	1	0.585128	1
RAD51C	BC	KMT2D	0	0	684	16	1	0	1
RAD51C	BC	KNSTRN	1	1	684	16	0.0452238	44.12	1
RAD51C	BC	KRAS	0	0	684	16	1	0	1
RAD51C	BC	KSR2	0	0	684	16	1	0	1
RAD51C	BC	KTN1	0	0	684	16	1	0	1
RAD51C	BC	LARP4B	5	1	684	16	0.129979	8.96882	1
RAD51C	BC	LATS1	0	0	684	16	1	0	1
RAD51C	BC	LATS2	0	0	684	16	1	0	1
RAD51C	BC	LCP1	0	0	684	16	1	0	1
RAD51C	BC	LGR5	0	0	684	16	1	0	1
RAD51C	BC	LIFR	0	0	684	16	1	0	1
RAD51C	BC	LMNA	0	0	684	16	1	0	1
RAD51C	BC	LMO2	0	0	684	16	1	0	1
RAD51C	BC	LPP	0	0	684	16	1	0	1
RAD51C	BC	LRP1B	26	1	684	16	0.470776	1.68558	1
RAD51C	BC	LRP5	0	0	684	16	1	0	1
RAD51C	BC	LRP6	0	0	684	16	1	0	1
RAD51C	BC	LRRK2	0	0	684	16	1	0	1
RAD51C	BC	LTK	0	0	684	16	1	0	1
RAD51C	BC	LYL1	0	0	684	16	1	0	1
RAD51C	BC	LYN	0	0	684	16	1	0	1
RAD51C	BC	LZTR1	3	1	684	16	0.0885248	14.9044	1
RAD51C	BC	MAF	0	0	684	16	1	0	1
RAD51C	BC	MAML2	0	0	684	16	1	0	1
RAD51C	BC	MAP2K1	0	0	684	16	1	0	1
RAD51C	BC	MAP2K2	0	0	684	16	1	0	1
RAD51C	BC	MAP3K1	55	1	684	16	1	0.76266	1
RAD51C	BC	MAP3K13	0	0	684	16	1	0	1
RAD51C	BC	MAP3K6	0	0	684	16	1	0	1
RAD51C	BC	MAP3K7	0	0	684	16	1	0	1
RAD51C	BC	MAP4K4	0	0	684	16	1	0	1
RAD51C	BC	MAPKAP1	3	1	684	16	0.0885248	14.9044	1
RAD51C	BC	MBD4	0	0	684	16	1	0	1
RAD51C	BC	MBD6	0	0	684	16	1	0	1
RAD51C	BC	MDC1	0	0	684	16	1	0	1
RAD51C	BC	MECOM	7	1	684	16	0.169661	6.40479	1
RAD51C	BC	MED12	19	1	684	16	0.374322	2.32915	1
RAD51C	BC	MEN1	9	1	684	16	0.207642	4.97476	1
RAD51C	BC	MERTK	6	1	684	16	0.150038	7.47583	1
RAD51C	BC	MGA	0	0	684	16	1	0	1
RAD51C	BC	MGAM	0	0	684	16	1	0	1
RAD51C	BC	MIB1	0	0	684	16	1	0	1
RAD51C	BC	MKI67	13	1	684	16	0.278768	3.43009	1
RAD51C	BC	MLH1	0	0	684	16	1	0	1
RAD51C	BC	MLLT1	0	0	684	16	1	0	1
RAD51C	BC	MLLT10	0	0	684	16	1	0	1
RAD51C	BC	MLLT3	0	0	684	16	1	0	1
RAD51C	BC	MLLT6	0	0	684	16	1	0	1
RAD51C	BC	MN1	3	1	684	16	0.0885248	14.9044	1
RAD51C	BC	MNX1	0	0	684	16	1	0	1
RAD51C	BC	MPEG1	0	0	684	16	1	0	1
RAD51C	BC	MPL	0	0	684	16	1	0	1
RAD51C	BC	MSH3	0	0	684	16	1	0	1
RAD51C	BC	MSH6	0	0	684	16	1	0	1
RAD51C	BC	MSI1	0	0	684	16	1	0	1
RAD51C	BC	MST1R	0	0	684	16	1	0	1
RAD51C	BC	MTOR	0	0	684	16	1	0	1
RAD51C	BC	MYBL1	0	0	684	16	1	0	1
RAD51C	BC	MYC	0	0	684	16	1	0	1
RAD51C	BC	MYCL	0	0	684	16	1	0	1
RAD51C	BC	MYCN	0	0	684	16	1	0	1
RAD51C	BC	MYH11	0	0	684	16	1	0	1
RAD51C	BC	MYH9	25	1	684	16	0.457907	1.75551	1
RAD51C	BC	MYO18A	0	0	684	16	1	0	1
RAD51C	BC	MYO5A	0	0	684	16	1	0	1
RAD51C	BC	NAB2	0	0	684	16	1	0	1
RAD51C	BC	NACA	0	0	684	16	1	0	1
RAD51C	BC	NADK	0	0	684	16	1	0	1
RAD51C	BC	NBN	0	0	684	16	1	0	1
RAD51C	BC	NCOA1	8	1	684	16	0.18886	5.60129	1
RAD51C	BC	NCOA2	0	0	684	16	1	0	1
RAD51C	BC	NCOA3	0	0	684	16	1	0	1
RAD51C	BC	NCOA4	0	0	684	16	1	0	1
RAD51C	BC	NCOR1	38	1	684	16	0.604457	1.13312	1
RAD51C	BC	NCOR2	0	0	684	16	1	0	1
RAD51C	BC	NCSTN	0	0	684	16	1	0	1
RAD51C	BC	NDRG1	3	1	684	16	0.0885248	14.9044	1
RAD51C	BC	NF1	0	0	684	16	1	0	1
RAD51C	BC	NF2	0	0	684	16	1	0	1
RAD51C	BC	NFATC2	0	0	684	16	1	0	1
RAD51C	BC	NFE2	0	0	684	16	1	0	1
RAD51C	BC	NIN	0	0	684	16	1	0	1
RAD51C	BC	NKX2-1	0	0	684	16	1	0	1
RAD51C	BC	NOTCH1	6	1	684	16	0.150038	7.47583	1
RAD51C	BC	NOTCH2	0	0	684	16	1	0	1
RAD51C	BC	NOTCH4	0	0	684	16	1	0	1
RAD51C	BC	NPM1	0	0	684	16	1	0	1
RAD51C	BC	NR4A3	0	0	684	16	1	0	1
RAD51C	BC	NRAS	0	0	684	16	1	0	1
RAD51C	BC	NRG1	0	0	684	16	1	0	1
RAD51C	BC	NSD1	0	0	684	16	1	0	1
RAD51C	BC	NT5C2	0	0	684	16	1	0	1
RAD51C	BC	NTRK1	0	0	684	16	1	0	1
RAD51C	BC	NTRK2	7	1	684	16	0.169661	6.40479	1
RAD51C	BC	NTRK3	0	0	684	16	1	0	1
RAD51C	BC	NUF2	0	0	684	16	1	0	1
RAD51C	BC	NUMA1	0	0	684	16	1	0	1
RAD51C	BC	NUP214	0	0	684	16	1	0	1
RAD51C	BC	NUP93	0	0	684	16	1	0	1
RAD51C	BC	NUP98	0	0	684	16	1	0	1
RAD51C	BC	NUTM1	0	0	684	16	1	0	1
RAD51C	BC	NUTM2A	0	0	684	16	1	0	1
RAD51C	BC	OLIG2	0	0	684	16	1	0	1
RAD51C	BC	PAG1	0	0	684	16	1	0	1
RAD51C	BC	PALB2	0	0	684	16	1	0	1
RAD51C	BC	PARP1	0	0	684	16	1	0	1
RAD51C	BC	PARP2	0	0	684	16	1	0	1
RAD51C	BC	PARP3	0	0	684	16	1	0	1
RAD51C	BC	PASK	0	0	684	16	1	0	1
RAD51C	BC	PAX3	0	0	684	16	1	0	1
RAD51C	BC	PAX5	0	0	684	16	1	0	1
RAD51C	BC	PAX7	0	0	684	16	1	0	1
RAD51C	BC	PBRM1	0	0	684	16	1	0	1
RAD51C	BC	PBX1	0	0	684	16	1	0	1
RAD51C	BC	PC	6	1	684	16	0.150038	7.47583	1
RAD51C	BC	PCLO	27	1	684	16	0.483358	1.62082	1
RAD51C	BC	PCM1	0	0	684	16	1	0	1
RAD51C	BC	PCSK7	0	0	684	16	1	0	1
RAD51C	BC	PDCD1	0	0	684	16	1	0	1
RAD51C	BC	PDCD11	0	0	684	16	1	0	1
RAD51C	BC	PDE4DIP	0	0	684	16	1	0	1
RAD51C	BC	PDGFRA	0	0	684	16	1	0	1
RAD51C	BC	PDGFRB	0	0	684	16	1	0	1
RAD51C	BC	PDPK1	0	0	684	16	1	0	1
RAD51C	BC	PDS5B	4	1	684	16	0.109478	11.203	1
RAD51C	BC	PGBD5	0	0	684	16	1	0	1
RAD51C	BC	PIK3C2B	0	0	684	16	1	0	1
RAD51C	BC	PIK3C2G	0	0	684	16	1	0	1
RAD51C	BC	PIK3C3	0	0	684	16	1	0	1
RAD51C	BC	PIK3CA	239	2	684	16	0.0668368	0.266369	1
RAD51C	BC	PIK3CB	0	0	684	16	1	0	1
RAD51C	BC	PIK3CD	0	0	684	16	1	0	1
RAD51C	BC	PIK3CG	0	0	684	16	1	0	1
RAD51C	BC	PIK3R1	0	0	684	16	1	0	1
RAD51C	BC	PIK3R2	0	0	684	16	1	0	1
RAD51C	BC	PIM1	0	0	684	16	1	0	1
RAD51C	BC	PLAG1	0	0	684	16	1	0	1
RAD51C	BC	PLCG1	4	1	684	16	0.109478	11.203	1
RAD51C	BC	PLCG2	0	0	684	16	1	0	1
RAD51C	BC	PMS2	0	0	684	16	1	0	1
RAD51C	BC	POLD1	0	0	684	16	1	0	1
RAD51C	BC	POLE	0	0	684	16	1	0	1
RAD51C	BC	POLG	0	0	684	16	1	0	1
RAD51C	BC	POLQ	0	0	684	16	1	0	1
RAD51C	BC	POU2AF1	0	0	684	16	1	0	1
RAD51C	BC	PPFIBP1	0	0	684	16	1	0	1
RAD51C	BC	PPP1CB	0	0	684	16	1	0	1
RAD51C	BC	PPP2R1A	0	0	684	16	1	0	1
RAD51C	BC	PPP4R2	0	0	684	16	1	0	1
RAD51C	BC	PPP6C	0	1	684	16	0.0228571	Inf	1
RAD51C	BC	PRCC	0	0	684	16	1	0	1
RAD51C	BC	PRDM1	0	0	684	16	1	0	1
RAD51C	BC	PRDM14	0	0	684	16	1	0	1
RAD51C	BC	PRDM16	0	0	684	16	1	0	1
RAD51C	BC	PREX2	0	0	684	16	1	0	1
RAD51C	BC	PRF1	0	0	684	16	1	0	1
RAD51C	BC	PRKCI	0	0	684	16	1	0	1
RAD51C	BC	PRKD1	7	1	684	16	0.169661	6.40479	1
RAD51C	BC	PRKDC	19	2	684	16	0.0798853	4.97644	1
RAD51C	BC	PRPF8	0	0	684	16	1	0	1
RAD51C	BC	PRRX1	3	1	684	16	0.0885248	14.9044	1
RAD51C	BC	PRSS8	0	0	684	16	1	0	1
RAD51C	BC	PSIP1	0	0	684	16	1	0	1
RAD51C	BC	PTCH1	0	0	684	16	1	0	1
RAD51C	BC	PTEN	0	0	684	16	1	0	1
RAD51C	BC	PTK7	5	1	684	16	0.129979	8.96882	1
RAD51C	BC	PTPN1	2	1	684	16	0.0671098	22.2831	1
RAD51C	BC	PTPN11	0	0	684	16	1	0	1
RAD51C	BC	PTPN13	0	0	684	16	1	0	1
RAD51C	BC	PTPRB	0	0	684	16	1	0	1
RAD51C	BC	PTPRC	5	1	684	16	0.129979	8.96882	1
RAD51C	BC	PTPRK	0	0	684	16	1	0	1
RAD51C	BC	PTPRO	0	0	684	16	1	0	1
RAD51C	BC	PTPRS	0	0	684	16	1	0	1
RAD51C	BC	PTPRT	0	0	684	16	1	0	1
RAD51C	BC	PUM1	5	1	684	16	0.129979	8.96882	1
RAD51C	BC	QKI	0	0	684	16	1	0	1
RAD51C	BC	RAD51	0	0	684	16	1	0	1
RAD51C	BC	RAD52	0	0	684	16	1	0	1
RAD51C	BC	RAD54L	0	0	684	16	1	0	1
RAD51C	BC	RAF1	2	1	684	16	0.0671098	22.2831	1
RAD51C	BC	RALGDS	0	0	684	16	1	0	1
RAD51C	BC	RANBP2	0	0	684	16	1	0	1
RAD51C	BC	RASA1	0	0	684	16	1	0	1
RAD51C	BC	RB1	0	0	684	16	1	0	1
RAD51C	BC	RECQL	0	0	684	16	1	0	1
RAD51C	BC	RECQL4	0	0	684	16	1	0	1
RAD51C	BC	REL	0	0	684	16	1	0	1
RAD51C	BC	RELN	19	1	684	16	0.374322	2.32915	1
RAD51C	BC	REST	0	0	684	16	1	0	1
RAD51C	BC	RET	9	1	684	16	0.207642	4.97476	1
RAD51C	BC	REV3L	12	1	684	16	0.261571	3.72039	1
RAD51C	BC	RHOA	0	0	684	16	1	0	1
RAD51C	BC	RICTOR	0	0	684	16	1	0	1
RAD51C	BC	RIT1	0	0	684	16	1	0	1
RAD51C	BC	RNASEH2B	0	1	684	16	0.0228571	Inf	1
RAD51C	BC	RNF213	0	0	684	16	1	0	1
RAD51C	BC	RNF43	0	0	684	16	1	0	1
RAD51C	BC	ROBO1	11	1	684	16	0.243989	4.06271	1
RAD51C	BC	ROS1	11	1	684	16	0.243989	4.06271	1
RAD51C	BC	RPL10	0	0	684	16	1	0	1
RAD51C	BC	RPS6KA4	0	0	684	16	1	0	1
RAD51C	BC	RPTOR	0	0	684	16	1	0	1
RAD51C	BC	RTEL1	0	0	684	16	1	0	1
RAD51C	BC	RUNX1	26	1	684	16	0.470776	1.68558	1
RAD51C	BC	RUNX1T1	0	0	684	16	1	0	1
RAD51C	BC	RUNX2	0	0	684	16	1	0	1
RAD51C	BC	RXRA	0	0	684	16	1	0	1
RAD51C	BC	SCG5	0	0	684	16	1	0	1
RAD51C	BC	SDC4	0	0	684	16	1	0	1
RAD51C	BC	SDHA	0	0	684	16	1	0	1
RAD51C	BC	SEC31A	3	1	684	16	0.0885248	14.9044	1
RAD51C	BC	SERPINB3	0	0	684	16	1	0	1
RAD51C	BC	SERPINB4	0	0	684	16	1	0	1
RAD51C	BC	SETD2	15	1	684	16	0.312043	2.96558	1
RAD51C	BC	SETD3	0	0	684	16	1	0	1
RAD51C	BC	SETD4	0	0	684	16	1	0	1
RAD51C	BC	SETD5	0	0	684	16	1	0	1
RAD51C	BC	SETDB1	0	0	684	16	1	0	1
RAD51C	BC	SETDB2	0	0	684	16	1	0	1
RAD51C	BC	SFPQ	0	0	684	16	1	0	1
RAD51C	BC	SFRP2	0	0	684	16	1	0	1
RAD51C	BC	SH2D1A	2	1	684	16	0.0671098	22.2831	1
RAD51C	BC	SHOC2	0	0	684	16	1	0	1
RAD51C	BC	SHQ1	0	0	684	16	1	0	1
RAD51C	BC	SIX1	0	0	684	16	1	0	1
RAD51C	BC	SLC1A2	0	0	684	16	1	0	1
RAD51C	BC	SLFN11	0	0	684	16	1	0	1
RAD51C	BC	SLX4	0	0	684	16	1	0	1
RAD51C	BC	SMAD2	0	0	684	16	1	0	1
RAD51C	BC	SMAD3	0	0	684	16	1	0	1
RAD51C	BC	SMAD4	0	0	684	16	1	0	1
RAD51C	BC	SMARCA1	0	0	684	16	1	0	1
RAD51C	BC	SMARCA2	0	0	684	16	1	0	1
RAD51C	BC	SMARCA4	0	0	684	16	1	0	1
RAD51C	BC	SMC1A	6	2	684	16	0.0126699	15.9025	1
RAD51C	BC	SMG1	17	1	684	16	0.343875	2.61006	1
RAD51C	BC	SMO	0	0	684	16	1	0	1
RAD51C	BC	SMYD3	5	1	684	16	0.129979	8.96882	1
RAD51C	BC	SNCAIP	0	0	684	16	1	0	1
RAD51C	BC	SND1	0	0	684	16	1	0	1
RAD51C	BC	SNX29	0	0	684	16	1	0	1
RAD51C	BC	SOCS3	0	0	684	16	1	0	1
RAD51C	BC	SOS1	0	0	684	16	1	0	1
RAD51C	BC	SOX17	0	0	684	16	1	0	1
RAD51C	BC	SP140	0	0	684	16	1	0	1
RAD51C	BC	SPEN	0	0	684	16	1	0	1
RAD51C	BC	SPRTN	2	1	684	16	0.0671098	22.2831	1
RAD51C	BC	SQSTM1	2	1	684	16	0.0671098	22.2831	1
RAD51C	BC	SS18L1	0	0	684	16	1	0	1
RAD51C	BC	STAG1	0	0	684	16	1	0	1
RAD51C	BC	STAG2	0	0	684	16	1	0	1
RAD51C	BC	STAT1	0	0	684	16	1	0	1
RAD51C	BC	STAT2	0	0	684	16	1	0	1
RAD51C	BC	STAT3	7	1	684	16	0.169661	6.40479	1
RAD51C	BC	STAT4	0	0	684	16	1	0	1
RAD51C	BC	STAT5B	0	0	684	16	1	0	1
RAD51C	BC	STAT6	0	0	684	16	1	0	1
RAD51C	BC	STIL	0	0	684	16	1	0	1
RAD51C	BC	STRN	0	0	684	16	1	0	1
RAD51C	BC	SYK	0	0	684	16	1	0	1
RAD51C	BC	TAF1	18	1	684	16	0.359268	2.46174	1
RAD51C	BC	TAF15	0	0	684	16	1	0	1
RAD51C	BC	TAP1	0	0	684	16	1	0	1
RAD51C	BC	TAP2	0	0	684	16	1	0	1
RAD51C	BC	TBL1XR1	0	0	684	16	1	0	1
RAD51C	BC	TBX3	24	1	684	16	0.444745	1.83135	1
RAD51C	BC	TCEA1	0	0	684	16	1	0	1
RAD51C	BC	TCF12	0	0	684	16	1	0	1
RAD51C	BC	TCF7L2	0	0	684	16	1	0	1
RAD51C	BC	TEC	7	1	684	16	0.169661	6.40479	1
RAD51C	BC	TERT	0	0	684	16	1	0	1
RAD51C	BC	TET1	0	0	684	16	1	0	1
RAD51C	BC	TET2	0	0	684	16	1	0	1
RAD51C	BC	TET3	0	0	684	16	1	0	1
RAD51C	BC	TGFBR1	0	0	684	16	1	0	1
RAD51C	BC	TIPARP	0	0	684	16	1	0	1
RAD51C	BC	TLE1	0	0	684	16	1	0	1
RAD51C	BC	TLE3	0	0	684	16	1	0	1
RAD51C	BC	TLE4	0	0	684	16	1	0	1
RAD51C	BC	TLL2	0	0	684	16	1	0	1
RAD51C	BC	TLX3	0	0	684	16	1	0	1
RAD51C	BC	TMPRSS2	0	0	684	16	1	0	1
RAD51C	BC	TNFRSF17	0	0	684	16	1	0	1
RAD51C	BC	TOP1	0	0	684	16	1	0	1
RAD51C	BC	TP53	213	10	684	16	0.0125146	3.67774	1
RAD51C	BC	TP53BP1	0	0	684	16	1	0	1
RAD51C	BC	TP63	0	0	684	16	1	0	1
RAD51C	BC	TPM3	0	0	684	16	1	0	1
RAD51C	BC	TPR	17	1	684	16	0.343875	2.61006	1
RAD51C	BC	TRAF2	0	0	684	16	1	0	1
RAD51C	BC	TRAF5	0	0	684	16	1	0	1
RAD51C	BC	TRAF7	5	1	684	16	0.129979	8.96882	1
RAD51C	BC	TRIM24	0	0	684	16	1	0	1
RAD51C	BC	TRIM27	0	0	684	16	1	0	1
RAD51C	BC	TRIM33	0	0	684	16	1	0	1
RAD51C	BC	TRIP11	0	0	684	16	1	0	1
RAD51C	BC	TRIP13	0	0	684	16	1	0	1
RAD51C	BC	TRRAP	0	0	684	16	1	0	1
RAD51C	BC	TSC1	0	0	684	16	1	0	1
RAD51C	BC	TSC2	0	0	684	16	1	0	1
RAD51C	BC	TTL	0	0	684	16	1	0	1
RAD51C	BC	TYK2	0	0	684	16	1	0	1
RAD51C	BC	TYRO3	0	0	684	16	1	0	1
RAD51C	BC	U2AF1	0	0	684	16	1	0	1
RAD51C	BC	U2AF2	0	0	684	16	1	0	1
RAD51C	BC	UBR5	14	2	684	16	0.0487895	6.78965	1
RAD51C	BC	UPF1	0	0	684	16	1	0	1
RAD51C	BC	USP6	0	0	684	16	1	0	1
RAD51C	BC	VHL	0	0	684	16	1	0	1
RAD51C	BC	WDR90	0	0	684	16	1	0	1
RAD51C	BC	WIF1	0	0	684	16	1	0	1
RAD51C	BC	WRN	0	0	684	16	1	0	1
RAD51C	BC	WT1	0	0	684	16	1	0	1
RAD51C	BC	XPA	0	0	684	16	1	0	1
RAD51C	BC	XPC	0	0	684	16	1	0	1
RAD51C	BC	XPO1	0	0	684	16	1	0	1
RAD51C	BC	XRCC2	1	1	684	16	0.0452238	44.12	1
RAD51C	BC	YY1	0	0	684	16	1	0	1
RAD51C	BC	ZBTB16	0	0	684	16	1	0	1
RAD51C	BC	ZBTB20	0	0	684	16	1	0	1
RAD51C	BC	ZBTB7A	0	0	684	16	1	0	1
RAD51C	BC	ZFHX3	11	1	684	16	0.243989	4.06271	1
RAD51C	BC	ZFP36L2	0	0	684	16	1	0	1
RAD51C	BC	ZMYM2	10	1	684	16	0.226015	4.47325	1
RAD51C	BC	ZMYM3	0	0	684	16	1	0	1
RAD51C	BC	ZNF217	0	0	684	16	1	0	1
RAD51C	BC	ZNF384	0	0	684	16	1	0	1
RAD51C	BC	ZNF521	0	0	684	16	1	0	1
RAD51C	BC	ZNF703	0	0	684	16	1	0	1
RAD51C	BC	ZNF750	0	0	684	16	1	0	1
RAD51C	BC	ZNRF3	0	0	684	16	1	0	1
RAD51C	LGG	ABL1	0	0	498	13	1	0	1
RAD51C	LGG	ABL2	0	0	498	13	1	0	1
RAD51C	LGG	ACKR3	0	0	498	13	1	0	1
RAD51C	LGG	ACSL6	0	0	498	13	1	0	1
RAD51C	LGG	ACVR1	0	0	498	13	1	0	1
RAD51C	LGG	ACVR1B	0	0	498	13	1	0	1
RAD51C	LGG	ACVR2A	0	0	498	13	1	0	1
RAD51C	LGG	AFF1	0	0	498	13	1	0	1
RAD51C	LGG	AFF3	0	0	498	13	1	0	1
RAD51C	LGG	AGO1	0	0	498	13	1	0	1
RAD51C	LGG	AJUBA	0	0	498	13	1	0	1
RAD51C	LGG	AKT1	0	0	498	13	1	0	1
RAD51C	LGG	AKT2	0	0	498	13	1	0	1
RAD51C	LGG	AKT3	0	0	498	13	1	0	1
RAD51C	LGG	ALB	0	0	498	13	1	0	1
RAD51C	LGG	ALK	0	0	498	13	1	0	1
RAD51C	LGG	ALOX12B	0	0	498	13	1	0	1
RAD51C	LGG	AMER1	0	0	498	13	1	0	1
RAD51C	LGG	ANKRD11	0	0	498	13	1	0	1
RAD51C	LGG	APC	0	0	498	13	1	0	1
RAD51C	LGG	APLNR	0	0	498	13	1	0	1
RAD51C	LGG	APOBEC3B	0	1	498	13	0.0254403	Inf	1
RAD51C	LGG	AR	0	0	498	13	1	0	1
RAD51C	LGG	ARAF	0	0	498	13	1	0	1
RAD51C	LGG	ARFRP1	0	0	498	13	1	0	1
RAD51C	LGG	ARHGAP26	0	0	498	13	1	0	1
RAD51C	LGG	ARHGAP35	3	1	498	13	0.0982212	13.5003	1
RAD51C	LGG	ARHGEF28	0	0	498	13	1	0	1
RAD51C	LGG	ARID1A	0	0	498	13	1	0	1
RAD51C	LGG	ARID1B	0	0	498	13	1	0	1
RAD51C	LGG	ARID2	0	0	498	13	1	0	1
RAD51C	LGG	ARID3B	0	0	498	13	1	0	1
RAD51C	LGG	ARID3C	0	0	498	13	1	0	1
RAD51C	LGG	ARID4A	0	0	498	13	1	0	1
RAD51C	LGG	ARID5A	0	0	498	13	1	0	1
RAD51C	LGG	ARID5B	0	0	498	13	1	0	1
RAD51C	LGG	ARNT	0	0	498	13	1	0	1
RAD51C	LGG	ASMTL	0	0	498	13	1	0	1
RAD51C	LGG	ASPSCR1	0	0	498	13	1	0	1
RAD51C	LGG	ASXL1	0	0	498	13	1	0	1
RAD51C	LGG	ASXL2	0	0	498	13	1	0	1
RAD51C	LGG	ATG5	0	0	498	13	1	0	1
RAD51C	LGG	ATIC	0	0	498	13	1	0	1
RAD51C	LGG	ATM	0	0	498	13	1	0	1
RAD51C	LGG	ATP2B3	0	0	498	13	1	0	1
RAD51C	LGG	ATR	0	0	498	13	1	0	1
RAD51C	LGG	ATRIP	0	0	498	13	1	0	1
RAD51C	LGG	ATRX	190	3	498	13	0.387576	0.486929	1
RAD51C	LGG	ATXN2	0	0	498	13	1	0	1
RAD51C	LGG	ATXN7	0	0	498	13	1	0	1
RAD51C	LGG	AXIN1	0	0	498	13	1	0	1
RAD51C	LGG	AXIN2	1	1	498	13	0.050282	39.8006	1
RAD51C	LGG	AXL	0	0	498	13	1	0	1
RAD51C	LGG	B2M	0	0	498	13	1	0	1
RAD51C	LGG	BAP1	0	0	498	13	1	0	1
RAD51C	LGG	BARD1	0	0	498	13	1	0	1
RAD51C	LGG	BAX	0	0	498	13	1	0	1
RAD51C	LGG	BCL11A	0	0	498	13	1	0	1
RAD51C	LGG	BCL11B	0	0	498	13	1	0	1
RAD51C	LGG	BCL2	0	0	498	13	1	0	1
RAD51C	LGG	BCL2L2	0	0	498	13	1	0	1
RAD51C	LGG	BCL3	0	0	498	13	1	0	1
RAD51C	LGG	BCL6	0	0	498	13	1	0	1
RAD51C	LGG	BCL7A	0	0	498	13	1	0	1
RAD51C	LGG	BCL9	0	0	498	13	1	0	1
RAD51C	LGG	BCL9L	0	0	498	13	1	0	1
RAD51C	LGG	BCOR	0	0	498	13	1	0	1
RAD51C	LGG	BCORL1	0	0	498	13	1	0	1
RAD51C	LGG	BIRC3	0	0	498	13	1	0	1
RAD51C	LGG	BLM	0	0	498	13	1	0	1
RAD51C	LGG	BMPR1A	0	0	498	13	1	0	1
RAD51C	LGG	BRAF	0	0	498	13	1	0	1
RAD51C	LGG	BRCA1	0	0	498	13	1	0	1
RAD51C	LGG	BRCA2	0	0	498	13	1	0	1
RAD51C	LGG	BRD4	0	0	498	13	1	0	1
RAD51C	LGG	BRSK1	0	0	498	13	1	0	1
RAD51C	LGG	BTK	0	0	498	13	1	0	1
RAD51C	LGG	BUB1B	0	0	498	13	1	0	1
RAD51C	LGG	CACNA1D	0	0	498	13	1	0	1
RAD51C	LGG	CAD	0	0	498	13	1	0	1
RAD51C	LGG	CAMTA1	0	0	498	13	1	0	1
RAD51C	LGG	CARD11	0	0	498	13	1	0	1
RAD51C	LGG	CASP8	0	0	498	13	1	0	1
RAD51C	LGG	CBLB	0	0	498	13	1	0	1
RAD51C	LGG	CCNB1IP1	0	0	498	13	1	0	1
RAD51C	LGG	CCNB3	0	0	498	13	1	0	1
RAD51C	LGG	CCND2	0	0	498	13	1	0	1
RAD51C	LGG	CCT6B	0	0	498	13	1	0	1
RAD51C	LGG	CD22	0	0	498	13	1	0	1
RAD51C	LGG	CD276	0	0	498	13	1	0	1
RAD51C	LGG	CD58	0	0	498	13	1	0	1
RAD51C	LGG	CD79A	0	0	498	13	1	0	1
RAD51C	LGG	CD79B	0	0	498	13	1	0	1
RAD51C	LGG	CDC42	0	0	498	13	1	0	1
RAD51C	LGG	CDC73	0	0	498	13	1	0	1
RAD51C	LGG	CDH1	0	0	498	13	1	0	1
RAD51C	LGG	CDH11	0	0	498	13	1	0	1
RAD51C	LGG	CDK12	0	0	498	13	1	0	1
RAD51C	LGG	CDK6	0	0	498	13	1	0	1
RAD51C	LGG	CDKN1A	0	0	498	13	1	0	1
RAD51C	LGG	CDKN1B	0	0	498	13	1	0	1
RAD51C	LGG	CDKN2A	0	0	498	13	1	0	1
RAD51C	LGG	CHD2	0	0	498	13	1	0	1
RAD51C	LGG	CHD4	0	0	498	13	1	0	1
RAD51C	LGG	CHEK2	0	0	498	13	1	0	1
RAD51C	LGG	CIC	104	6	498	13	0.0398692	3.23752	1
RAD51C	LGG	CIITA	0	0	498	13	1	0	1
RAD51C	LGG	CLIP1	0	0	498	13	1	0	1
RAD51C	LGG	CLTC	0	0	498	13	1	0	1
RAD51C	LGG	CMTR2	0	0	498	13	1	0	1
RAD51C	LGG	CNOT3	0	0	498	13	1	0	1
RAD51C	LGG	CNTRL	0	0	498	13	1	0	1
RAD51C	LGG	COL1A1	0	0	498	13	1	0	1
RAD51C	LGG	COL2A1	0	0	498	13	1	0	1
RAD51C	LGG	CPS1	0	0	498	13	1	0	1
RAD51C	LGG	CRBN	0	0	498	13	1	0	1
RAD51C	LGG	CREB1	0	0	498	13	1	0	1
RAD51C	LGG	CREB3L1	0	0	498	13	1	0	1
RAD51C	LGG	CREB3L2	0	0	498	13	1	0	1
RAD51C	LGG	CREBBP	0	0	498	13	1	0	1
RAD51C	LGG	CRTC3	0	0	498	13	1	0	1
RAD51C	LGG	CSDE1	0	0	498	13	1	0	1
RAD51C	LGG	CSF1	0	0	498	13	1	0	1
RAD51C	LGG	CSF1R	0	0	498	13	1	0	1
RAD51C	LGG	CSF3R	0	0	498	13	1	0	1
RAD51C	LGG	CTCF	0	0	498	13	1	0	1
RAD51C	LGG	CTLA4	0	0	498	13	1	0	1
RAD51C	LGG	CTNNA1	0	0	498	13	1	0	1
RAD51C	LGG	CTNNB1	0	0	498	13	1	0	1
RAD51C	LGG	CTR9	0	0	498	13	1	0	1
RAD51C	LGG	CUL3	0	0	498	13	1	0	1
RAD51C	LGG	CUL4A	0	0	498	13	1	0	1
RAD51C	LGG	CUX1	0	0	498	13	1	0	1
RAD51C	LGG	CYLD	0	0	498	13	1	0	1
RAD51C	LGG	CYP19A1	0	0	498	13	1	0	1
RAD51C	LGG	DCTN1	0	0	498	13	1	0	1
RAD51C	LGG	DCUN1D1	0	0	498	13	1	0	1
RAD51C	LGG	DDR2	0	0	498	13	1	0	1
RAD51C	LGG	DDX41	1	1	498	13	0.050282	39.8006	1
RAD51C	LGG	DEK	0	0	498	13	1	0	1
RAD51C	LGG	DICER1	0	0	498	13	1	0	1
RAD51C	LGG	DKK1	0	0	498	13	1	0	1
RAD51C	LGG	DKK2	0	0	498	13	1	0	1
RAD51C	LGG	DNAJB1	0	0	498	13	1	0	1
RAD51C	LGG	DNM2	0	0	498	13	1	0	1
RAD51C	LGG	DNMT1	0	0	498	13	1	0	1
RAD51C	LGG	DNMT3A	0	0	498	13	1	0	1
RAD51C	LGG	DNMT3B	0	0	498	13	1	0	1
RAD51C	LGG	DOT1L	0	0	498	13	1	0	1
RAD51C	LGG	DROSHA	0	0	498	13	1	0	1
RAD51C	LGG	DTX1	3	1	498	13	0.0982212	13.5003	1
RAD51C	LGG	E2F3	0	0	498	13	1	0	1
RAD51C	LGG	EBF1	0	0	498	13	1	0	1
RAD51C	LGG	ECSIT	0	0	498	13	1	0	1
RAD51C	LGG	ECT2L	0	0	498	13	1	0	1
RAD51C	LGG	EED	0	0	498	13	1	0	1
RAD51C	LGG	EGFR	33	2	498	13	0.221501	2.55507	1
RAD51C	LGG	EGR1	0	0	498	13	1	0	1
RAD51C	LGG	EIF4A2	0	0	498	13	1	0	1
RAD51C	LGG	ELF4	0	0	498	13	1	0	1
RAD51C	LGG	ELN	0	0	498	13	1	0	1
RAD51C	LGG	ELP2	0	0	498	13	1	0	1
RAD51C	LGG	EML4	0	0	498	13	1	0	1
RAD51C	LGG	EP300	0	0	498	13	1	0	1
RAD51C	LGG	EP400	0	0	498	13	1	0	1
RAD51C	LGG	EPAS1	0	0	498	13	1	0	1
RAD51C	LGG	EPCAM	0	0	498	13	1	0	1
RAD51C	LGG	EPHA3	0	0	498	13	1	0	1
RAD51C	LGG	EPHA5	0	0	498	13	1	0	1
RAD51C	LGG	EPHA7	0	0	498	13	1	0	1
RAD51C	LGG	EPHB1	0	0	498	13	1	0	1
RAD51C	LGG	EPHB4	2	1	498	13	0.0745381	20.1545	1
RAD51C	LGG	ERBB2	0	0	498	13	1	0	1
RAD51C	LGG	ERBB3	1	1	498	13	0.050282	39.8006	1
RAD51C	LGG	ERBB4	0	0	498	13	1	0	1
RAD51C	LGG	ERCC2	0	0	498	13	1	0	1
RAD51C	LGG	ERF	0	0	498	13	1	0	1
RAD51C	LGG	ESCO2	0	0	498	13	1	0	1
RAD51C	LGG	ESR1	0	0	498	13	1	0	1
RAD51C	LGG	ETAA1	0	0	498	13	1	0	1
RAD51C	LGG	ETV1	0	0	498	13	1	0	1
RAD51C	LGG	ETV4	0	0	498	13	1	0	1
RAD51C	LGG	ETV5	0	0	498	13	1	0	1
RAD51C	LGG	ETV6	0	0	498	13	1	0	1
RAD51C	LGG	EWSR1	0	0	498	13	1	0	1
RAD51C	LGG	EXT1	0	0	498	13	1	0	1
RAD51C	LGG	EXT2	0	0	498	13	1	0	1
RAD51C	LGG	EZH1	0	0	498	13	1	0	1
RAD51C	LGG	EZH2	0	0	498	13	1	0	1
RAD51C	LGG	FANCA	0	0	498	13	1	0	1
RAD51C	LGG	FANCC	0	0	498	13	1	0	1
RAD51C	LGG	FANCD2	0	0	498	13	1	0	1
RAD51C	LGG	FAT1	6	1	498	13	0.165956	6.76839	1
RAD51C	LGG	FAT4	0	0	498	13	1	0	1
RAD51C	LGG	FBXO11	0	0	498	13	1	0	1
RAD51C	LGG	FBXO31	0	0	498	13	1	0	1
RAD51C	LGG	FBXW7	0	0	498	13	1	0	1
RAD51C	LGG	FCGR2B	0	0	498	13	1	0	1
RAD51C	LGG	FCRL4	0	0	498	13	1	0	1
RAD51C	LGG	FES	0	0	498	13	1	0	1
RAD51C	LGG	FGF12	0	0	498	13	1	0	1
RAD51C	LGG	FGF14	0	0	498	13	1	0	1
RAD51C	LGG	FGF23	0	0	498	13	1	0	1
RAD51C	LGG	FGF3	0	0	498	13	1	0	1
RAD51C	LGG	FGF6	0	0	498	13	1	0	1
RAD51C	LGG	FGFR2	0	0	498	13	1	0	1
RAD51C	LGG	FGFR4	0	0	498	13	1	0	1
RAD51C	LGG	FH	0	0	498	13	1	0	1
RAD51C	LGG	FLT1	0	0	498	13	1	0	1
RAD51C	LGG	FLT3	0	0	498	13	1	0	1
RAD51C	LGG	FLT4	0	0	498	13	1	0	1
RAD51C	LGG	FNBP1	0	0	498	13	1	0	1
RAD51C	LGG	FOXA1	0	0	498	13	1	0	1
RAD51C	LGG	FOXF1	0	0	498	13	1	0	1
RAD51C	LGG	FOXO1	0	0	498	13	1	0	1
RAD51C	LGG	FOXO3	0	0	498	13	1	0	1
RAD51C	LGG	FOXO4	0	0	498	13	1	0	1
RAD51C	LGG	FOXP1	0	0	498	13	1	0	1
RAD51C	LGG	FUBP1	43	3	498	13	0.102925	3.1634	1
RAD51C	LGG	FURIN	0	0	498	13	1	0	1
RAD51C	LGG	FYN	0	0	498	13	1	0	1
RAD51C	LGG	FZR1	0	0	498	13	1	0	1
RAD51C	LGG	GAB2	0	0	498	13	1	0	1
RAD51C	LGG	GABRA6	0	0	498	13	1	0	1
RAD51C	LGG	GAS7	0	0	498	13	1	0	1
RAD51C	LGG	GATA2	0	0	498	13	1	0	1
RAD51C	LGG	GATA3	0	0	498	13	1	0	1
RAD51C	LGG	GLI1	0	0	498	13	1	0	1
RAD51C	LGG	GNAQ	0	0	498	13	1	0	1
RAD51C	LGG	GNAS	0	0	498	13	1	0	1
RAD51C	LGG	GOLGA5	0	0	498	13	1	0	1
RAD51C	LGG	GPC3	0	0	498	13	1	0	1
RAD51C	LGG	GPHN	0	0	498	13	1	0	1
RAD51C	LGG	GRIN2A	0	0	498	13	1	0	1
RAD51C	LGG	GRM3	0	0	498	13	1	0	1
RAD51C	LGG	GSK3B	0	0	498	13	1	0	1
RAD51C	LGG	GTSE1	0	0	498	13	1	0	1
RAD51C	LGG	HDAC4	0	0	498	13	1	0	1
RAD51C	LGG	HDAC7	0	0	498	13	1	0	1
RAD51C	LGG	HERPUD1	0	0	498	13	1	0	1
RAD51C	LGG	HEY1	0	1	498	13	0.0254403	Inf	1
RAD51C	LGG	HGF	1	1	498	13	0.050282	39.8006	1
RAD51C	LGG	HIF1A	0	0	498	13	1	0	1
RAD51C	LGG	HIP1	0	0	498	13	1	0	1
RAD51C	LGG	HLA-A	0	0	498	13	1	0	1
RAD51C	LGG	HLA-B	0	0	498	13	1	0	1
RAD51C	LGG	HLA-C	0	0	498	13	1	0	1
RAD51C	LGG	HLF	0	0	498	13	1	0	1
RAD51C	LGG	HNF1A	0	0	498	13	1	0	1
RAD51C	LGG	HNRNPA2B1	0	0	498	13	1	0	1
RAD51C	LGG	HOXA11	0	0	498	13	1	0	1
RAD51C	LGG	HOXA9	0	0	498	13	1	0	1
RAD51C	LGG	HOXD13	0	0	498	13	1	0	1
RAD51C	LGG	HRAS	0	0	498	13	1	0	1
RAD51C	LGG	HSD3B1	0	0	498	13	1	0	1
RAD51C	LGG	HSP90AA1	0	0	498	13	1	0	1
RAD51C	LGG	HSP90AB1	0	0	498	13	1	0	1
RAD51C	LGG	IDH1	385	11	498	13	0.742003	1.61292	1
RAD51C	LGG	IDH2	0	0	498	13	1	0	1
RAD51C	LGG	IFNGR1	0	0	498	13	1	0	1
RAD51C	LGG	IGF1R	0	0	498	13	1	0	1
RAD51C	LGG	IKBKB	0	0	498	13	1	0	1
RAD51C	LGG	IKBKE	0	0	498	13	1	0	1
RAD51C	LGG	IKZF1	0	0	498	13	1	0	1
RAD51C	LGG	IL10	0	0	498	13	1	0	1
RAD51C	LGG	IL21R	0	0	498	13	1	0	1
RAD51C	LGG	IL6ST	0	0	498	13	1	0	1
RAD51C	LGG	IL7R	0	1	498	13	0.0254403	Inf	1
RAD51C	LGG	INHA	0	0	498	13	1	0	1
RAD51C	LGG	INHBA	0	0	498	13	1	0	1
RAD51C	LGG	INPP4B	0	0	498	13	1	0	1
RAD51C	LGG	INPPL1	0	0	498	13	1	0	1
RAD51C	LGG	INSR	0	0	498	13	1	0	1
RAD51C	LGG	INTS6	0	0	498	13	1	0	1
RAD51C	LGG	IRF2	0	0	498	13	1	0	1
RAD51C	LGG	IRS1	0	0	498	13	1	0	1
RAD51C	LGG	IRS2	0	0	498	13	1	0	1
RAD51C	LGG	IRS4	0	0	498	13	1	0	1
RAD51C	LGG	ITK	0	0	498	13	1	0	1
RAD51C	LGG	JAK1	0	0	498	13	1	0	1
RAD51C	LGG	JAK2	0	0	498	13	1	0	1
RAD51C	LGG	JAK3	0	0	498	13	1	0	1
RAD51C	LGG	JARID2	0	0	498	13	1	0	1
RAD51C	LGG	KAT6A	0	0	498	13	1	0	1
RAD51C	LGG	KAT6B	0	0	498	13	1	0	1
RAD51C	LGG	KAT7	0	0	498	13	1	0	1
RAD51C	LGG	KBTBD4	0	0	498	13	1	0	1
RAD51C	LGG	KCNJ5	0	0	498	13	1	0	1
RAD51C	LGG	KDM2B	0	0	498	13	1	0	1
RAD51C	LGG	KDM5A	0	0	498	13	1	0	1
RAD51C	LGG	KDM5C	0	0	498	13	1	0	1
RAD51C	LGG	KDM6A	0	0	498	13	1	0	1
RAD51C	LGG	KDR	0	0	498	13	1	0	1
RAD51C	LGG	KEAP1	0	0	498	13	1	0	1
RAD51C	LGG	KEL	0	0	498	13	1	0	1
RAD51C	LGG	KIF5B	0	0	498	13	1	0	1
RAD51C	LGG	KIT	6	1	498	13	0.165956	6.76839	1
RAD51C	LGG	KLF3	0	0	498	13	1	0	1
RAD51C	LGG	KLF5	0	0	498	13	1	0	1
RAD51C	LGG	KLHL6	0	0	498	13	1	0	1
RAD51C	LGG	KLK2	0	0	498	13	1	0	1
RAD51C	LGG	KMT2A	0	0	498	13	1	0	1
RAD51C	LGG	KMT2B	0	0	498	13	1	0	1
RAD51C	LGG	KMT2C	0	0	498	13	1	0	1
RAD51C	LGG	KMT2D	0	0	498	13	1	0	1
RAD51C	LGG	KNSTRN	0	0	498	13	1	0	1
RAD51C	LGG	KRAS	0	0	498	13	1	0	1
RAD51C	LGG	KSR2	0	0	498	13	1	0	1
RAD51C	LGG	KTN1	0	0	498	13	1	0	1
RAD51C	LGG	LARP4B	0	0	498	13	1	0	1
RAD51C	LGG	LATS1	0	0	498	13	1	0	1
RAD51C	LGG	LATS2	4	1	498	13	0.121344	10.147	1
RAD51C	LGG	LCP1	0	0	498	13	1	0	1
RAD51C	LGG	LGR5	0	0	498	13	1	0	1
RAD51C	LGG	LIFR	0	0	498	13	1	0	1
RAD51C	LGG	LMNA	0	0	498	13	1	0	1
RAD51C	LGG	LMO2	0	0	498	13	1	0	1
RAD51C	LGG	LPP	0	0	498	13	1	0	1
RAD51C	LGG	LRP1B	0	0	498	13	1	0	1
RAD51C	LGG	LRP5	0	0	498	13	1	0	1
RAD51C	LGG	LRP6	0	0	498	13	1	0	1
RAD51C	LGG	LRRK2	0	0	498	13	1	0	1
RAD51C	LGG	LTK	0	0	498	13	1	0	1
RAD51C	LGG	LYL1	0	0	498	13	1	0	1
RAD51C	LGG	LYN	0	0	498	13	1	0	1
RAD51C	LGG	LZTR1	0	0	498	13	1	0	1
RAD51C	LGG	MAF	0	0	498	13	1	0	1
RAD51C	LGG	MAML2	0	0	498	13	1	0	1
RAD51C	LGG	MAP2K1	0	0	498	13	1	0	1
RAD51C	LGG	MAP2K2	0	0	498	13	1	0	1
RAD51C	LGG	MAP3K1	0	0	498	13	1	0	1
RAD51C	LGG	MAP3K13	0	0	498	13	1	0	1
RAD51C	LGG	MAP3K6	0	0	498	13	1	0	1
RAD51C	LGG	MAP3K7	0	0	498	13	1	0	1
RAD51C	LGG	MAP4K4	0	0	498	13	1	0	1
RAD51C	LGG	MAPKAP1	0	0	498	13	1	0	1
RAD51C	LGG	MBD4	0	0	498	13	1	0	1
RAD51C	LGG	MBD6	0	0	498	13	1	0	1
RAD51C	LGG	MDC1	0	0	498	13	1	0	1
RAD51C	LGG	MECOM	0	0	498	13	1	0	1
RAD51C	LGG	MED12	0	0	498	13	1	0	1
RAD51C	LGG	MEN1	0	0	498	13	1	0	1
RAD51C	LGG	MERTK	0	0	498	13	1	0	1
RAD51C	LGG	MGA	0	0	498	13	1	0	1
RAD51C	LGG	MGAM	0	0	498	13	1	0	1
RAD51C	LGG	MIB1	0	0	498	13	1	0	1
RAD51C	LGG	MKI67	0	0	498	13	1	0	1
RAD51C	LGG	MLH1	0	0	498	13	1	0	1
RAD51C	LGG	MLLT1	0	0	498	13	1	0	1
RAD51C	LGG	MLLT10	0	0	498	13	1	0	1
RAD51C	LGG	MLLT3	2	1	498	13	0.0745381	20.1545	1
RAD51C	LGG	MLLT6	0	0	498	13	1	0	1
RAD51C	LGG	MN1	0	0	498	13	1	0	1
RAD51C	LGG	MNX1	0	0	498	13	1	0	1
RAD51C	LGG	MPEG1	0	0	498	13	1	0	1
RAD51C	LGG	MPL	0	0	498	13	1	0	1
RAD51C	LGG	MSH3	0	0	498	13	1	0	1
RAD51C	LGG	MSH6	0	0	498	13	1	0	1
RAD51C	LGG	MSI1	0	0	498	13	1	0	1
RAD51C	LGG	MST1R	0	0	498	13	1	0	1
RAD51C	LGG	MTOR	0	0	498	13	1	0	1
RAD51C	LGG	MYBL1	0	0	498	13	1	0	1
RAD51C	LGG	MYC	0	0	498	13	1	0	1
RAD51C	LGG	MYCL	0	0	498	13	1	0	1
RAD51C	LGG	MYCN	0	0	498	13	1	0	1
RAD51C	LGG	MYH11	0	0	498	13	1	0	1
RAD51C	LGG	MYH9	0	0	498	13	1	0	1
RAD51C	LGG	MYO18A	0	0	498	13	1	0	1
RAD51C	LGG	MYO5A	0	0	498	13	1	0	1
RAD51C	LGG	NAB2	0	0	498	13	1	0	1
RAD51C	LGG	NACA	0	0	498	13	1	0	1
RAD51C	LGG	NADK	0	0	498	13	1	0	1
RAD51C	LGG	NBN	0	0	498	13	1	0	1
RAD51C	LGG	NCOA1	0	0	498	13	1	0	1
RAD51C	LGG	NCOA2	0	0	498	13	1	0	1
RAD51C	LGG	NCOA3	0	0	498	13	1	0	1
RAD51C	LGG	NCOA4	0	0	498	13	1	0	1
RAD51C	LGG	NCOR1	0	0	498	13	1	0	1
RAD51C	LGG	NCOR2	0	0	498	13	1	0	1
RAD51C	LGG	NCSTN	0	0	498	13	1	0	1
RAD51C	LGG	NDRG1	0	0	498	13	1	0	1
RAD51C	LGG	NF1	0	0	498	13	1	0	1
RAD51C	LGG	NF2	0	0	498	13	1	0	1
RAD51C	LGG	NFATC2	0	0	498	13	1	0	1
RAD51C	LGG	NFE2	0	0	498	13	1	0	1
RAD51C	LGG	NIN	0	0	498	13	1	0	1
RAD51C	LGG	NKX2-1	3	1	498	13	0.0982212	13.5003	1
RAD51C	LGG	NOTCH1	35	2	498	13	0.240981	2.39933	1
RAD51C	LGG	NOTCH2	0	0	498	13	1	0	1
RAD51C	LGG	NOTCH4	0	0	498	13	1	0	1
RAD51C	LGG	NPM1	0	0	498	13	1	0	1
RAD51C	LGG	NR4A3	0	0	498	13	1	0	1
RAD51C	LGG	NRAS	0	0	498	13	1	0	1
RAD51C	LGG	NRG1	0	0	498	13	1	0	1
RAD51C	LGG	NSD1	0	0	498	13	1	0	1
RAD51C	LGG	NT5C2	0	0	498	13	1	0	1
RAD51C	LGG	NTRK1	0	0	498	13	1	0	1
RAD51C	LGG	NTRK2	0	0	498	13	1	0	1
RAD51C	LGG	NTRK3	0	0	498	13	1	0	1
RAD51C	LGG	NUF2	0	0	498	13	1	0	1
RAD51C	LGG	NUMA1	0	0	498	13	1	0	1
RAD51C	LGG	NUP214	0	0	498	13	1	0	1
RAD51C	LGG	NUP93	0	0	498	13	1	0	1
RAD51C	LGG	NUP98	0	0	498	13	1	0	1
RAD51C	LGG	NUTM1	0	0	498	13	1	0	1
RAD51C	LGG	NUTM2A	0	0	498	13	1	0	1
RAD51C	LGG	OLIG2	0	0	498	13	1	0	1
RAD51C	LGG	PAG1	0	0	498	13	1	0	1
RAD51C	LGG	PALB2	0	0	498	13	1	0	1
RAD51C	LGG	PARP1	0	0	498	13	1	0	1
RAD51C	LGG	PARP2	0	0	498	13	1	0	1
RAD51C	LGG	PARP3	0	0	498	13	1	0	1
RAD51C	LGG	PASK	0	0	498	13	1	0	1
RAD51C	LGG	PAX3	0	0	498	13	1	0	1
RAD51C	LGG	PAX5	0	0	498	13	1	0	1
RAD51C	LGG	PAX7	0	0	498	13	1	0	1
RAD51C	LGG	PBRM1	4	1	498	13	0.121344	10.147	1
RAD51C	LGG	PBX1	0	0	498	13	1	0	1
RAD51C	LGG	PC	0	0	498	13	1	0	1
RAD51C	LGG	PCLO	0	0	498	13	1	0	1
RAD51C	LGG	PCM1	0	0	498	13	1	0	1
RAD51C	LGG	PCSK7	0	0	498	13	1	0	1
RAD51C	LGG	PDCD1	0	0	498	13	1	0	1
RAD51C	LGG	PDCD11	0	0	498	13	1	0	1
RAD51C	LGG	PDE4DIP	0	0	498	13	1	0	1
RAD51C	LGG	PDGFRA	0	0	498	13	1	0	1
RAD51C	LGG	PDGFRB	0	0	498	13	1	0	1
RAD51C	LGG	PDPK1	0	0	498	13	1	0	1
RAD51C	LGG	PDS5B	0	0	498	13	1	0	1
RAD51C	LGG	PGBD5	0	0	498	13	1	0	1
RAD51C	LGG	PIK3C2B	0	0	498	13	1	0	1
RAD51C	LGG	PIK3C2G	0	0	498	13	1	0	1
RAD51C	LGG	PIK3C3	0	0	498	13	1	0	1
RAD51C	LGG	PIK3CA	40	2	498	13	0.290226	2.07784	1
RAD51C	LGG	PIK3CB	0	0	498	13	1	0	1
RAD51C	LGG	PIK3CD	0	0	498	13	1	0	1
RAD51C	LGG	PIK3CG	0	0	498	13	1	0	1
RAD51C	LGG	PIK3R1	0	0	498	13	1	0	1
RAD51C	LGG	PIK3R2	0	0	498	13	1	0	1
RAD51C	LGG	PIM1	0	0	498	13	1	0	1
RAD51C	LGG	PLAG1	0	0	498	13	1	0	1
RAD51C	LGG	PLCG1	0	0	498	13	1	0	1
RAD51C	LGG	PLCG2	6	1	498	13	0.165956	6.76839	1
RAD51C	LGG	PMS2	0	0	498	13	1	0	1
RAD51C	LGG	POLD1	0	0	498	13	1	0	1
RAD51C	LGG	POLE	0	0	498	13	1	0	1
RAD51C	LGG	POLG	0	0	498	13	1	0	1
RAD51C	LGG	POLQ	0	0	498	13	1	0	1
RAD51C	LGG	POU2AF1	0	0	498	13	1	0	1
RAD51C	LGG	PPFIBP1	0	0	498	13	1	0	1
RAD51C	LGG	PPP1CB	0	0	498	13	1	0	1
RAD51C	LGG	PPP2R1A	0	0	498	13	1	0	1
RAD51C	LGG	PPP4R2	0	0	498	13	1	0	1
RAD51C	LGG	PPP6C	0	0	498	13	1	0	1
RAD51C	LGG	PRCC	0	0	498	13	1	0	1
RAD51C	LGG	PRDM1	0	0	498	13	1	0	1
RAD51C	LGG	PRDM14	0	0	498	13	1	0	1
RAD51C	LGG	PRDM16	0	0	498	13	1	0	1
RAD51C	LGG	PREX2	3	1	498	13	0.0982212	13.5003	1
RAD51C	LGG	PRF1	0	0	498	13	1	0	1
RAD51C	LGG	PRKCI	0	0	498	13	1	0	1
RAD51C	LGG	PRKD1	0	0	498	13	1	0	1
RAD51C	LGG	PRKDC	0	0	498	13	1	0	1
RAD51C	LGG	PRPF8	0	0	498	13	1	0	1
RAD51C	LGG	PRRX1	0	0	498	13	1	0	1
RAD51C	LGG	PRSS8	0	0	498	13	1	0	1
RAD51C	LGG	PSIP1	0	0	498	13	1	0	1
RAD51C	LGG	PTCH1	0	0	498	13	1	0	1
RAD51C	LGG	PTEN	0	0	498	13	1	0	1
RAD51C	LGG	PTK7	0	0	498	13	1	0	1
RAD51C	LGG	PTPN1	0	0	498	13	1	0	1
RAD51C	LGG	PTPN11	0	0	498	13	1	0	1
RAD51C	LGG	PTPN13	0	0	498	13	1	0	1
RAD51C	LGG	PTPRB	0	0	498	13	1	0	1
RAD51C	LGG	PTPRC	0	0	498	13	1	0	1
RAD51C	LGG	PTPRK	0	0	498	13	1	0	1
RAD51C	LGG	PTPRO	0	0	498	13	1	0	1
RAD51C	LGG	PTPRS	0	0	498	13	1	0	1
RAD51C	LGG	PTPRT	0	0	498	13	1	0	1
RAD51C	LGG	PUM1	0	0	498	13	1	0	1
RAD51C	LGG	QKI	0	0	498	13	1	0	1
RAD51C	LGG	RAD51	0	0	498	13	1	0	1
RAD51C	LGG	RAD52	0	0	498	13	1	0	1
RAD51C	LGG	RAD54L	0	0	498	13	1	0	1
RAD51C	LGG	RAF1	0	0	498	13	1	0	1
RAD51C	LGG	RALGDS	0	0	498	13	1	0	1
RAD51C	LGG	RANBP2	0	0	498	13	1	0	1
RAD51C	LGG	RASA1	0	0	498	13	1	0	1
RAD51C	LGG	RB1	0	0	498	13	1	0	1
RAD51C	LGG	RECQL	0	0	498	13	1	0	1
RAD51C	LGG	RECQL4	0	0	498	13	1	0	1
RAD51C	LGG	REL	0	0	498	13	1	0	1
RAD51C	LGG	RELN	0	0	498	13	1	0	1
RAD51C	LGG	REST	0	0	498	13	1	0	1
RAD51C	LGG	RET	0	0	498	13	1	0	1
RAD51C	LGG	REV3L	0	0	498	13	1	0	1
RAD51C	LGG	RHOA	0	0	498	13	1	0	1
RAD51C	LGG	RICTOR	0	0	498	13	1	0	1
RAD51C	LGG	RIT1	0	0	498	13	1	0	1
RAD51C	LGG	RNASEH2B	0	0	498	13	1	0	1
RAD51C	LGG	RNF213	0	0	498	13	1	0	1
RAD51C	LGG	RNF43	0	0	498	13	1	0	1
RAD51C	LGG	ROBO1	0	0	498	13	1	0	1
RAD51C	LGG	ROS1	9	1	498	13	0.228966	4.50037	1
RAD51C	LGG	RPL10	0	0	498	13	1	0	1
RAD51C	LGG	RPS6KA4	0	0	498	13	1	0	1
RAD51C	LGG	RPTOR	0	0	498	13	1	0	1
RAD51C	LGG	RTEL1	0	0	498	13	1	0	1
RAD51C	LGG	RUNX1	0	0	498	13	1	0	1
RAD51C	LGG	RUNX1T1	3	1	498	13	0.0982212	13.5003	1
RAD51C	LGG	RUNX2	0	0	498	13	1	0	1
RAD51C	LGG	RXRA	0	0	498	13	1	0	1
RAD51C	LGG	SCG5	0	0	498	13	1	0	1
RAD51C	LGG	SDC4	0	0	498	13	1	0	1
RAD51C	LGG	SDHA	0	0	498	13	1	0	1
RAD51C	LGG	SEC31A	0	0	498	13	1	0	1
RAD51C	LGG	SERPINB3	0	0	498	13	1	0	1
RAD51C	LGG	SERPINB4	0	1	498	13	0.0254403	Inf	1
RAD51C	LGG	SETD2	9	1	498	13	0.228966	4.50037	1
RAD51C	LGG	SETD3	0	0	498	13	1	0	1
RAD51C	LGG	SETD4	0	0	498	13	1	0	1
RAD51C	LGG	SETD5	0	0	498	13	1	0	1
RAD51C	LGG	SETDB1	0	0	498	13	1	0	1
RAD51C	LGG	SETDB2	0	0	498	13	1	0	1
RAD51C	LGG	SFPQ	0	0	498	13	1	0	1
RAD51C	LGG	SFRP2	0	0	498	13	1	0	1
RAD51C	LGG	SH2D1A	0	0	498	13	1	0	1
RAD51C	LGG	SHOC2	0	0	498	13	1	0	1
RAD51C	LGG	SHQ1	0	0	498	13	1	0	1
RAD51C	LGG	SIX1	0	0	498	13	1	0	1
RAD51C	LGG	SLC1A2	0	0	498	13	1	0	1
RAD51C	LGG	SLFN11	0	0	498	13	1	0	1
RAD51C	LGG	SLX4	0	0	498	13	1	0	1
RAD51C	LGG	SMAD2	1	1	498	13	0.050282	39.8006	1
RAD51C	LGG	SMAD3	0	0	498	13	1	0	1
RAD51C	LGG	SMAD4	0	0	498	13	1	0	1
RAD51C	LGG	SMARCA1	0	0	498	13	1	0	1
RAD51C	LGG	SMARCA2	0	0	498	13	1	0	1
RAD51C	LGG	SMARCA4	0	0	498	13	1	0	1
RAD51C	LGG	SMC1A	2	2	498	13	0.00348885	43.2919	1
RAD51C	LGG	SMG1	0	0	498	13	1	0	1
RAD51C	LGG	SMO	0	0	498	13	1	0	1
RAD51C	LGG	SMYD3	0	0	498	13	1	0	1
RAD51C	LGG	SNCAIP	0	0	498	13	1	0	1
RAD51C	LGG	SND1	0	0	498	13	1	0	1
RAD51C	LGG	SNX29	0	0	498	13	1	0	1
RAD51C	LGG	SOCS3	0	0	498	13	1	0	1
RAD51C	LGG	SOS1	0	0	498	13	1	0	1
RAD51C	LGG	SOX17	2	1	498	13	0.0745381	20.1545	1
RAD51C	LGG	SP140	0	0	498	13	1	0	1
RAD51C	LGG	SPEN	0	0	498	13	1	0	1
RAD51C	LGG	SPRTN	0	0	498	13	1	0	1
RAD51C	LGG	SQSTM1	0	0	498	13	1	0	1
RAD51C	LGG	SS18L1	0	1	498	13	0.0254403	Inf	1
RAD51C	LGG	STAG1	0	0	498	13	1	0	1
RAD51C	LGG	STAG2	0	0	498	13	1	0	1
RAD51C	LGG	STAT1	0	0	498	13	1	0	1
RAD51C	LGG	STAT2	0	0	498	13	1	0	1
RAD51C	LGG	STAT3	0	0	498	13	1	0	1
RAD51C	LGG	STAT4	0	0	498	13	1	0	1
RAD51C	LGG	STAT5B	0	0	498	13	1	0	1
RAD51C	LGG	STAT6	0	0	498	13	1	0	1
RAD51C	LGG	STIL	0	0	498	13	1	0	1
RAD51C	LGG	STRN	0	0	498	13	1	0	1
RAD51C	LGG	SYK	0	0	498	13	1	0	1
RAD51C	LGG	TAF1	0	0	498	13	1	0	1
RAD51C	LGG	TAF15	0	0	498	13	1	0	1
RAD51C	LGG	TAP1	0	0	498	13	1	0	1
RAD51C	LGG	TAP2	0	0	498	13	1	0	1
RAD51C	LGG	TBL1XR1	1	1	498	13	0.050282	39.8006	1
RAD51C	LGG	TBX3	0	0	498	13	1	0	1
RAD51C	LGG	TCEA1	0	0	498	13	1	0	1
RAD51C	LGG	TCF12	0	0	498	13	1	0	1
RAD51C	LGG	TCF7L2	0	0	498	13	1	0	1
RAD51C	LGG	TEC	0	0	498	13	1	0	1
RAD51C	LGG	TERT	0	0	498	13	1	0	1
RAD51C	LGG	TET1	1	1	498	13	0.050282	39.8006	1
RAD51C	LGG	TET2	0	0	498	13	1	0	1
RAD51C	LGG	TET3	0	0	498	13	1	0	1
RAD51C	LGG	TGFBR1	0	0	498	13	1	0	1
RAD51C	LGG	TIPARP	0	0	498	13	1	0	1
RAD51C	LGG	TLE1	0	0	498	13	1	0	1
RAD51C	LGG	TLE3	0	0	498	13	1	0	1
RAD51C	LGG	TLE4	3	1	498	13	0.0982212	13.5003	1
RAD51C	LGG	TLL2	0	0	498	13	1	0	1
RAD51C	LGG	TLX3	0	0	498	13	1	0	1
RAD51C	LGG	TMPRSS2	0	0	498	13	1	0	1
RAD51C	LGG	TNFRSF17	0	0	498	13	1	0	1
RAD51C	LGG	TOP1	0	0	498	13	1	0	1
RAD51C	LGG	TP53	243	4	498	13	0.264171	0.467056	1
RAD51C	LGG	TP53BP1	0	0	498	13	1	0	1
RAD51C	LGG	TP63	0	0	498	13	1	0	1
RAD51C	LGG	TPM3	0	0	498	13	1	0	1
RAD51C	LGG	TPR	0	0	498	13	1	0	1
RAD51C	LGG	TRAF2	0	1	498	13	0.0254403	Inf	1
RAD51C	LGG	TRAF5	0	0	498	13	1	0	1
RAD51C	LGG	TRAF7	0	0	498	13	1	0	1
RAD51C	LGG	TRIM24	0	0	498	13	1	0	1
RAD51C	LGG	TRIM27	0	0	498	13	1	0	1
RAD51C	LGG	TRIM33	0	0	498	13	1	0	1
RAD51C	LGG	TRIP11	0	0	498	13	1	0	1
RAD51C	LGG	TRIP13	0	0	498	13	1	0	1
RAD51C	LGG	TRRAP	0	0	498	13	1	0	1
RAD51C	LGG	TSC1	0	0	498	13	1	0	1
RAD51C	LGG	TSC2	0	0	498	13	1	0	1
RAD51C	LGG	TTL	0	0	498	13	1	0	1
RAD51C	LGG	TYK2	0	0	498	13	1	0	1
RAD51C	LGG	TYRO3	0	0	498	13	1	0	1
RAD51C	LGG	U2AF1	0	0	498	13	1	0	1
RAD51C	LGG	U2AF2	2	1	498	13	0.0745381	20.1545	1
RAD51C	LGG	UBR5	0	0	498	13	1	0	1
RAD51C	LGG	UPF1	2	1	498	13	0.0745381	20.1545	1
RAD51C	LGG	USP6	0	0	498	13	1	0	1
RAD51C	LGG	VHL	0	0	498	13	1	0	1
RAD51C	LGG	WDR90	0	0	498	13	1	0	1
RAD51C	LGG	WIF1	0	0	498	13	1	0	1
RAD51C	LGG	WRN	0	0	498	13	1	0	1
RAD51C	LGG	WT1	0	0	498	13	1	0	1
RAD51C	LGG	XPA	0	0	498	13	1	0	1
RAD51C	LGG	XPC	0	0	498	13	1	0	1
RAD51C	LGG	XPO1	0	0	498	13	1	0	1
RAD51C	LGG	XRCC2	0	0	498	13	1	0	1
RAD51C	LGG	YY1	0	0	498	13	1	0	1
RAD51C	LGG	ZBTB16	0	0	498	13	1	0	1
RAD51C	LGG	ZBTB20	0	0	498	13	1	0	1
RAD51C	LGG	ZBTB7A	0	0	498	13	1	0	1
RAD51C	LGG	ZFHX3	0	0	498	13	1	0	1
RAD51C	LGG	ZFP36L2	0	0	498	13	1	0	1
RAD51C	LGG	ZMYM2	0	0	498	13	1	0	1
RAD51C	LGG	ZMYM3	0	0	498	13	1	0	1
RAD51C	LGG	ZNF217	0	0	498	13	1	0	1
RAD51C	LGG	ZNF384	0	0	498	13	1	0	1
RAD51C	LGG	ZNF521	0	0	498	13	1	0	1
RAD51C	LGG	ZNF703	0	0	498	13	1	0	1
RAD51C	LGG	ZNF750	0	0	498	13	1	0	1
RAD51C	LGG	ZNRF3	0	0	498	13	1	0	1
RAD51C	STAD	ABL1	8	1	368	24	0.437121	1.95211	1
RAD51C	STAD	ABL2	13	2	368	24	0.232045	2.47423	1
RAD51C	STAD	ACKR3	0	0	368	24	1	0	1
RAD51C	STAD	ACSL6	0	0	368	24	1	0	1
RAD51C	STAD	ACVR1	0	0	368	24	1	0	1
RAD51C	STAD	ACVR1B	0	0	368	24	1	0	1
RAD51C	STAD	ACVR2A	39	2	368	24	1	0.767374	1
RAD51C	STAD	AFF1	0	0	368	24	1	0	1
RAD51C	STAD	AFF3	27	2	368	24	0.694838	1.14771	1
RAD51C	STAD	AGO1	8	1	368	24	0.437121	1.95211	1
RAD51C	STAD	AJUBA	3	1	368	24	0.224091	5.24478	1
RAD51C	STAD	AKT1	0	0	368	24	1	0	1
RAD51C	STAD	AKT2	7	1	368	24	0.399596	2.23567	1
RAD51C	STAD	AKT3	7	1	368	24	0.399596	2.23567	1
RAD51C	STAD	ALB	0	0	368	24	1	0	1
RAD51C	STAD	ALK	16	1	368	24	1	0.956627	1
RAD51C	STAD	ALOX12B	0	0	368	24	1	0	1
RAD51C	STAD	AMER1	0	0	368	24	1	0	1
RAD51C	STAD	ANKRD11	30	1	368	24	0.70881	0.490541	1
RAD51C	STAD	APC	38	1	368	24	0.492679	0.378237	1
RAD51C	STAD	APLNR	8	2	368	24	0.119675	4.06504	1
RAD51C	STAD	APOBEC3B	4	1	368	24	0.272085	3.93213	1
RAD51C	STAD	AR	21	1	368	24	1	0.718973	1
RAD51C	STAD	ARAF	0	0	368	24	1	0	1
RAD51C	STAD	ARFRP1	0	0	368	24	1	0	1
RAD51C	STAD	ARHGAP26	0	0	368	24	1	0	1
RAD51C	STAD	ARHGAP35	14	1	368	24	1	1.09908	1
RAD51C	STAD	ARHGEF28	0	0	368	24	1	0	1
RAD51C	STAD	ARID1A	81	14	368	24	0.000231393	4.93446	0.0490554
RAD51C	STAD	ARID1B	18	2	368	24	0.350249	1.76447	1
RAD51C	STAD	ARID2	27	2	368	24	0.694838	1.14771	1
RAD51C	STAD	ARID3B	5	1	368	24	0.317227	3.14148	1
RAD51C	STAD	ARID3C	3	1	368	24	0.224091	5.24478	1
RAD51C	STAD	ARID4A	9	1	368	24	0.472393	1.73123	1
RAD51C	STAD	ARID5A	2	2	368	24	0.0200163	16.3004	1
RAD51C	STAD	ARID5B	0	0	368	24	1	0	1
RAD51C	STAD	ARNT	7	1	368	24	0.399596	2.23567	1
RAD51C	STAD	ASMTL	6	1	368	24	0.35968	2.61344	1
RAD51C	STAD	ASPSCR1	7	1	368	24	0.399596	2.23567	1
RAD51C	STAD	ASXL1	18	1	368	24	1	0.845734	1
RAD51C	STAD	ASXL2	8	1	368	24	0.437121	1.95211	1
RAD51C	STAD	ATG5	1	1	368	24	0.118848	15.6382	1
RAD51C	STAD	ATIC	0	0	368	24	1	0	1
RAD51C	STAD	ATM	35	2	368	24	1	0.865265	1
RAD51C	STAD	ATP2B3	18	2	368	24	0.350249	1.76447	1
RAD51C	STAD	ATR	0	0	368	24	1	0	1
RAD51C	STAD	ATRIP	0	0	368	24	1	0	1
RAD51C	STAD	ATRX	0	0	368	24	1	0	1
RAD51C	STAD	ATXN2	9	2	368	24	0.140912	3.60606	1
RAD51C	STAD	ATXN7	13	1	368	24	0.593436	1.18673	1
RAD51C	STAD	AXIN1	11	1	368	24	0.536688	1.40963	1
RAD51C	STAD	AXIN2	15	1	368	24	1	1.02313	1
RAD51C	STAD	AXL	17	1	368	24	1	0.897928	1
RAD51C	STAD	B2M	18	2	368	24	0.350249	1.76447	1
RAD51C	STAD	BAP1	10	1	368	24	0.505541	1.55439	1
RAD51C	STAD	BARD1	10	1	368	24	0.505541	1.55439	1
RAD51C	STAD	BAX	0	0	368	24	1	0	1
RAD51C	STAD	BCL11A	20	1	368	24	1	0.757029	1
RAD51C	STAD	BCL11B	0	0	368	24	1	0	1
RAD51C	STAD	BCL2	0	0	368	24	1	0	1
RAD51C	STAD	BCL2L2	2	1	368	24	0.173072	7.85746	1
RAD51C	STAD	BCL3	4	1	368	24	0.272085	3.93213	1
RAD51C	STAD	BCL6	9	1	368	24	0.472393	1.73123	1
RAD51C	STAD	BCL7A	3	1	368	24	0.224091	5.24478	1
RAD51C	STAD	BCL9	16	1	368	24	1	0.956627	1
RAD51C	STAD	BCL9L	20	3	368	24	0.158785	2.47756	1
RAD51C	STAD	BCOR	25	4	368	24	0.0907783	2.73377	1
RAD51C	STAD	BCORL1	22	2	368	24	0.650634	1.42825	1
RAD51C	STAD	BIRC3	8	1	368	24	0.437121	1.95211	1
RAD51C	STAD	BLM	0	0	368	24	1	0	1
RAD51C	STAD	BMPR1A	11	1	368	24	0.536688	1.40963	1
RAD51C	STAD	BRAF	0	0	368	24	1	0	1
RAD51C	STAD	BRCA1	0	0	368	24	1	0	1
RAD51C	STAD	BRCA2	29	4	368	24	0.132198	2.33095	1
RAD51C	STAD	BRD4	0	0	368	24	1	0	1
RAD51C	STAD	BRSK1	10	1	368	24	0.505541	1.55439	1
RAD51C	STAD	BTK	5	1	368	24	0.317227	3.14148	1
RAD51C	STAD	BUB1B	10	2	368	24	0.162923	3.23874	1
RAD51C	STAD	CACNA1D	23	3	368	24	0.206634	2.13732	1
RAD51C	STAD	CAD	18	1	368	24	1	0.845734	1
RAD51C	STAD	CAMTA1	19	1	368	24	1	0.799021	1
RAD51C	STAD	CARD11	23	1	368	24	1	0.652778	1
RAD51C	STAD	CASP8	12	3	368	24	0.0564399	4.21069	1
RAD51C	STAD	CBLB	1	1	368	24	0.118848	15.6382	1
RAD51C	STAD	CCNB1IP1	0	0	368	24	1	0	1
RAD51C	STAD	CCNB3	18	1	368	24	1	0.845734	1
RAD51C	STAD	CCND2	2	2	368	24	0.0200163	16.3004	1
RAD51C	STAD	CCT6B	0	0	368	24	1	0	1
RAD51C	STAD	CD22	0	0	368	24	1	0	1
RAD51C	STAD	CD276	0	0	368	24	1	0	1
RAD51C	STAD	CD58	5	1	368	24	0.317227	3.14148	1
RAD51C	STAD	CD79A	0	0	368	24	1	0	1
RAD51C	STAD	CD79B	0	0	368	24	1	0	1
RAD51C	STAD	CDC42	0	0	368	24	1	0	1
RAD51C	STAD	CDC73	7	1	368	24	0.399596	2.23567	1
RAD51C	STAD	CDH1	35	1	368	24	0.712433	0.414341	1
RAD51C	STAD	CDH11	32	1	368	24	0.708483	0.457206	1
RAD51C	STAD	CDK12	18	1	368	24	1	0.845734	1
RAD51C	STAD	CDK6	3	1	368	24	0.224091	5.24478	1
RAD51C	STAD	CDKN1A	3	1	368	24	0.224091	5.24478	1
RAD51C	STAD	CDKN1B	1	1	368	24	0.118848	15.6382	1
RAD51C	STAD	CDKN2A	0	0	368	24	1	0	1
RAD51C	STAD	CHD2	13	2	368	24	0.232045	2.47423	1
RAD51C	STAD	CHD4	27	2	368	24	0.694838	1.14771	1
RAD51C	STAD	CHEK2	0	0	368	24	1	0	1
RAD51C	STAD	CIC	0	0	368	24	1	0	1
RAD51C	STAD	CIITA	13	1	368	24	0.593436	1.18673	1
RAD51C	STAD	CLIP1	11	2	368	24	0.185546	2.93781	1
RAD51C	STAD	CLTC	0	0	368	24	1	0	1
RAD51C	STAD	CMTR2	0	0	368	24	1	0	1
RAD51C	STAD	CNOT3	7	2	368	24	0.0993934	4.65372	1
RAD51C	STAD	CNTRL	0	0	368	24	1	0	1
RAD51C	STAD	COL1A1	14	1	368	24	1	1.09908	1
RAD51C	STAD	COL2A1	13	2	368	24	0.232045	2.47423	1
RAD51C	STAD	CPS1	16	2	368	24	0.303118	1.99536	1
RAD51C	STAD	CRBN	4	1	368	24	0.272085	3.93213	1
RAD51C	STAD	CREB1	2	1	368	24	0.173072	7.85746	1
RAD51C	STAD	CREB3L1	0	0	368	24	1	0	1
RAD51C	STAD	CREB3L2	0	0	368	24	1	0	1
RAD51C	STAD	CREBBP	31	3	368	24	0.451816	1.55095	1
RAD51C	STAD	CRTC3	3	1	368	24	0.224091	5.24478	1
RAD51C	STAD	CSDE1	4	1	368	24	0.272085	3.93213	1
RAD51C	STAD	CSF1	0	0	368	24	1	0	1
RAD51C	STAD	CSF1R	0	0	368	24	1	0	1
RAD51C	STAD	CSF3R	7	2	368	24	0.0993934	4.65372	1
RAD51C	STAD	CTCF	20	2	368	24	0.635822	1.5796	1
RAD51C	STAD	CTLA4	4	1	368	24	0.272085	3.93213	1
RAD51C	STAD	CTNNA1	15	1	368	24	1	1.02313	1
RAD51C	STAD	CTNNB1	20	4	368	24	0.0501339	3.46232	1
RAD51C	STAD	CTR9	10	1	368	24	0.505541	1.55439	1
RAD51C	STAD	CUL3	6	1	368	24	0.35968	2.61344	1
RAD51C	STAD	CUL4A	0	0	368	24	1	0	1
RAD51C	STAD	CUX1	20	1	368	24	1	0.757029	1
RAD51C	STAD	CYLD	13	1	368	24	0.593436	1.18673	1
RAD51C	STAD	CYP19A1	0	0	368	24	1	0	1
RAD51C	STAD	DCTN1	10	2	368	24	0.162923	3.23874	1
RAD51C	STAD	DCUN1D1	0	0	368	24	1	0	1
RAD51C	STAD	DDR2	0	0	368	24	1	0	1
RAD51C	STAD	DDX41	6	1	368	24	0.35968	2.61344	1
RAD51C	STAD	DEK	0	0	368	24	1	0	1
RAD51C	STAD	DICER1	0	0	368	24	1	0	1
RAD51C	STAD	DKK1	10	1	368	24	0.505541	1.55439	1
RAD51C	STAD	DKK2	7	2	368	24	0.0993934	4.65372	1
RAD51C	STAD	DNAJB1	0	0	368	24	1	0	1
RAD51C	STAD	DNM2	0	0	368	24	1	0	1
RAD51C	STAD	DNMT1	0	0	368	24	1	0	1
RAD51C	STAD	DNMT3A	7	1	368	24	0.399596	2.23567	1
RAD51C	STAD	DNMT3B	0	0	368	24	1	0	1
RAD51C	STAD	DOT1L	0	0	368	24	1	0	1
RAD51C	STAD	DROSHA	10	1	368	24	0.505541	1.55439	1
RAD51C	STAD	DTX1	0	0	368	24	1	0	1
RAD51C	STAD	E2F3	0	0	368	24	1	0	1
RAD51C	STAD	EBF1	9	1	368	24	0.472393	1.73123	1
RAD51C	STAD	ECSIT	0	0	368	24	1	0	1
RAD51C	STAD	ECT2L	9	1	368	24	0.472393	1.73123	1
RAD51C	STAD	EED	6	2	368	24	0.080267	5.43673	1
RAD51C	STAD	EGFR	18	1	368	24	1	0.845734	1
RAD51C	STAD	EGR1	7	1	368	24	0.399596	2.23567	1
RAD51C	STAD	EIF4A2	4	2	368	24	0.0463754	8.17069	1
RAD51C	STAD	ELF4	0	0	368	24	1	0	1
RAD51C	STAD	ELN	0	0	368	24	1	0	1
RAD51C	STAD	ELP2	0	0	368	24	1	0	1
RAD51C	STAD	EML4	0	0	368	24	1	0	1
RAD51C	STAD	EP300	12	3	368	24	0.0564399	4.21069	1
RAD51C	STAD	EP400	30	3	368	24	0.441523	1.6072	1
RAD51C	STAD	EPAS1	8	3	368	24	0.0241084	6.36528	1
RAD51C	STAD	EPCAM	0	0	368	24	1	0	1
RAD51C	STAD	EPHA3	0	0	368	24	1	0	1
RAD51C	STAD	EPHA5	28	2	368	24	0.704318	1.10358	1
RAD51C	STAD	EPHA7	15	1	368	24	1	1.02313	1
RAD51C	STAD	EPHB1	0	0	368	24	1	0	1
RAD51C	STAD	EPHB4	9	1	368	24	0.472393	1.73123	1
RAD51C	STAD	ERBB2	17	2	368	24	0.326763	1.87321	1
RAD51C	STAD	ERBB3	31	3	368	24	0.451816	1.55095	1
RAD51C	STAD	ERBB4	43	2	368	24	1	0.687683	1
RAD51C	STAD	ERCC2	8	1	368	24	0.437121	1.95211	1
RAD51C	STAD	ERF	10	2	368	24	0.162923	3.23874	1
RAD51C	STAD	ESCO2	0	0	368	24	1	0	1
RAD51C	STAD	ESR1	7	2	368	24	0.0993934	4.65372	1
RAD51C	STAD	ETAA1	8	1	368	24	0.437121	1.95211	1
RAD51C	STAD	ETV1	0	0	368	24	1	0	1
RAD51C	STAD	ETV4	0	0	368	24	1	0	1
RAD51C	STAD	ETV5	7	1	368	24	0.399596	2.23567	1
RAD51C	STAD	ETV6	0	0	368	24	1	0	1
RAD51C	STAD	EWSR1	0	0	368	24	1	0	1
RAD51C	STAD	EXT1	12	2	368	24	0.208631	2.68668	1
RAD51C	STAD	EXT2	0	0	368	24	1	0	1
RAD51C	STAD	EZH1	8	1	368	24	0.437121	1.95211	1
RAD51C	STAD	EZH2	0	0	368	24	1	0	1
RAD51C	STAD	FANCA	8	2	368	24	0.119675	4.06504	1
RAD51C	STAD	FANCC	5	1	368	24	0.317227	3.14148	1
RAD51C	STAD	FANCD2	0	0	368	24	1	0	1
RAD51C	STAD	FAT1	29	2	368	24	1	1.06255	1
RAD51C	STAD	FAT4	71	7	368	24	0.288036	1.71972	1
RAD51C	STAD	FBXO11	0	0	368	24	1	0	1
RAD51C	STAD	FBXO31	9	1	368	24	0.472393	1.73123	1
RAD51C	STAD	FBXW7	32	2	368	24	1	0.954653	1
RAD51C	STAD	FCGR2B	2	1	368	24	0.173072	7.85746	1
RAD51C	STAD	FCRL4	1	1	368	24	0.118848	15.6382	1
RAD51C	STAD	FES	14	1	368	24	1	1.09908	1
RAD51C	STAD	FGF12	8	1	368	24	0.437121	1.95211	1
RAD51C	STAD	FGF14	2	2	368	24	0.0200163	16.3004	1
RAD51C	STAD	FGF23	1	1	368	24	0.118848	15.6382	1
RAD51C	STAD	FGF3	2	1	368	24	0.173072	7.85746	1
RAD51C	STAD	FGF6	0	0	368	24	1	0	1
RAD51C	STAD	FGFR2	10	1	368	24	0.505541	1.55439	1
RAD51C	STAD	FGFR4	11	2	368	24	0.185546	2.93781	1
RAD51C	STAD	FH	2	1	368	24	0.173072	7.85746	1
RAD51C	STAD	FLT1	0	0	368	24	1	0	1
RAD51C	STAD	FLT3	0	0	368	24	1	0	1
RAD51C	STAD	FLT4	17	1	368	24	1	0.897928	1
RAD51C	STAD	FNBP1	0	0	368	24	1	0	1
RAD51C	STAD	FOXA1	0	0	368	24	1	0	1
RAD51C	STAD	FOXF1	7	1	368	24	0.399596	2.23567	1
RAD51C	STAD	FOXO1	0	0	368	24	1	0	1
RAD51C	STAD	FOXO3	6	2	368	24	0.080267	5.43673	1
RAD51C	STAD	FOXO4	5	1	368	24	0.317227	3.14148	1
RAD51C	STAD	FOXP1	10	1	368	24	0.505541	1.55439	1
RAD51C	STAD	FUBP1	5	1	368	24	0.317227	3.14148	1
RAD51C	STAD	FURIN	5	1	368	24	0.317227	3.14148	1
RAD51C	STAD	FYN	0	0	368	24	1	0	1
RAD51C	STAD	FZR1	0	0	368	24	1	0	1
RAD51C	STAD	GAB2	0	0	368	24	1	0	1
RAD51C	STAD	GABRA6	9	1	368	24	0.472393	1.73123	1
RAD51C	STAD	GAS7	10	1	368	24	0.505541	1.55439	1
RAD51C	STAD	GATA2	3	2	368	24	0.0321135	10.8889	1
RAD51C	STAD	GATA3	13	1	368	24	0.593436	1.18673	1
RAD51C	STAD	GLI1	11	1	368	24	0.536688	1.40963	1
RAD51C	STAD	GNAQ	0	0	368	24	1	0	1
RAD51C	STAD	GNAS	0	0	368	24	1	0	1
RAD51C	STAD	GOLGA5	0	0	368	24	1	0	1
RAD51C	STAD	GPC3	0	0	368	24	1	0	1
RAD51C	STAD	GPHN	9	2	368	24	0.140912	3.60606	1
RAD51C	STAD	GRIN2A	21	1	368	24	1	0.718973	1
RAD51C	STAD	GRM3	20	1	368	24	1	0.757029	1
RAD51C	STAD	GSK3B	3	1	368	24	0.224091	5.24478	1
RAD51C	STAD	GTSE1	4	1	368	24	0.272085	3.93213	1
RAD51C	STAD	HDAC4	22	1	368	24	1	0.684369	1
RAD51C	STAD	HDAC7	11	1	368	24	0.536688	1.40963	1
RAD51C	STAD	HERPUD1	1	1	368	24	0.118848	15.6382	1
RAD51C	STAD	HEY1	0	0	368	24	1	0	1
RAD51C	STAD	HGF	0	0	368	24	1	0	1
RAD51C	STAD	HIF1A	0	0	368	24	1	0	1
RAD51C	STAD	HIP1	0	0	368	24	1	0	1
RAD51C	STAD	HLA-A	0	0	368	24	1	0	1
RAD51C	STAD	HLA-B	16	2	368	24	0.303118	1.99536	1
RAD51C	STAD	HLA-C	2	2	368	24	0.0200163	16.3004	1
RAD51C	STAD	HLF	0	0	368	24	1	0	1
RAD51C	STAD	HNF1A	4	1	368	24	0.272085	3.93213	1
RAD51C	STAD	HNRNPA2B1	0	0	368	24	1	0	1
RAD51C	STAD	HOXA11	3	1	368	24	0.224091	5.24478	1
RAD51C	STAD	HOXA9	7	1	368	24	0.399596	2.23567	1
RAD51C	STAD	HOXD13	0	0	368	24	1	0	1
RAD51C	STAD	HRAS	0	0	368	24	1	0	1
RAD51C	STAD	HSD3B1	0	0	368	24	1	0	1
RAD51C	STAD	HSP90AA1	8	2	368	24	0.119675	4.06504	1
RAD51C	STAD	HSP90AB1	8	2	368	24	0.119675	4.06504	1
RAD51C	STAD	IDH1	0	0	368	24	1	0	1
RAD51C	STAD	IDH2	1	1	368	24	0.118848	15.6382	1
RAD51C	STAD	IFNGR1	7	1	368	24	0.399596	2.23567	1
RAD51C	STAD	IGF1R	0	0	368	24	1	0	1
RAD51C	STAD	IKBKB	0	0	368	24	1	0	1
RAD51C	STAD	IKBKE	0	0	368	24	1	0	1
RAD51C	STAD	IKZF1	0	0	368	24	1	0	1
RAD51C	STAD	IL10	0	0	368	24	1	0	1
RAD51C	STAD	IL21R	0	0	368	24	1	0	1
RAD51C	STAD	IL6ST	0	0	368	24	1	0	1
RAD51C	STAD	IL7R	13	1	368	24	0.593436	1.18673	1
RAD51C	STAD	INHA	0	0	368	24	1	0	1
RAD51C	STAD	INHBA	11	1	368	24	0.536688	1.40963	1
RAD51C	STAD	INPP4B	9	1	368	24	0.472393	1.73123	1
RAD51C	STAD	INPPL1	13	1	368	24	0.593436	1.18673	1
RAD51C	STAD	INSR	10	1	368	24	0.505541	1.55439	1
RAD51C	STAD	INTS6	4	1	368	24	0.272085	3.93213	1
RAD51C	STAD	IRF2	16	1	368	24	1	0.956627	1
RAD51C	STAD	IRS1	19	1	368	24	1	0.799021	1
RAD51C	STAD	IRS2	7	1	368	24	0.399596	2.23567	1
RAD51C	STAD	IRS4	17	3	368	24	0.115385	2.93725	1
RAD51C	STAD	ITK	2	1	368	24	0.173072	7.85746	1
RAD51C	STAD	JAK1	14	1	368	24	1	1.09908	1
RAD51C	STAD	JAK2	5	1	368	24	0.317227	3.14148	1
RAD51C	STAD	JAK3	10	1	368	24	0.505541	1.55439	1
RAD51C	STAD	JARID2	20	1	368	24	1	0.757029	1
RAD51C	STAD	KAT6A	29	1	368	24	1	0.508929	1
RAD51C	STAD	KAT6B	13	1	368	24	0.593436	1.18673	1
RAD51C	STAD	KAT7	0	0	368	24	1	0	1
RAD51C	STAD	KBTBD4	0	0	368	24	1	0	1
RAD51C	STAD	KCNJ5	4	1	368	24	0.272085	3.93213	1
RAD51C	STAD	KDM2B	16	1	368	24	1	0.956627	1
RAD51C	STAD	KDM5A	15	1	368	24	1	1.02313	1
RAD51C	STAD	KDM5C	14	2	368	24	0.255668	2.2919	1
RAD51C	STAD	KDM6A	0	0	368	24	1	0	1
RAD51C	STAD	KDR	0	0	368	24	1	0	1
RAD51C	STAD	KEAP1	0	0	368	24	1	0	1
RAD51C	STAD	KEL	0	0	368	24	1	0	1
RAD51C	STAD	KIF5B	8	1	368	24	0.437121	1.95211	1
RAD51C	STAD	KIT	0	0	368	24	1	0	1
RAD51C	STAD	KLF3	21	2	368	24	0.642935	1.50033	1
RAD51C	STAD	KLF5	4	1	368	24	0.272085	3.93213	1
RAD51C	STAD	KLHL6	0	0	368	24	1	0	1
RAD51C	STAD	KLK2	0	0	368	24	1	0	1
RAD51C	STAD	KMT2A	35	2	368	24	1	0.865265	1
RAD51C	STAD	KMT2B	32	3	368	24	0.462599	1.4982	1
RAD51C	STAD	KMT2C	44	4	368	24	0.516495	1.47108	1
RAD51C	STAD	KMT2D	56	5	368	24	0.398282	1.46456	1
RAD51C	STAD	KNSTRN	0	0	368	24	1	0	1
RAD51C	STAD	KRAS	28	4	368	24	0.121156	2.42104	1
RAD51C	STAD	KSR2	20	1	368	24	1	0.757029	1
RAD51C	STAD	KTN1	0	0	368	24	1	0	1
RAD51C	STAD	LARP4B	0	0	368	24	1	0	1
RAD51C	STAD	LATS1	13	1	368	24	0.593436	1.18673	1
RAD51C	STAD	LATS2	12	1	368	24	0.56595	1.28892	1
RAD51C	STAD	LCP1	7	1	368	24	0.399596	2.23567	1
RAD51C	STAD	LGR5	7	1	368	24	0.399596	2.23567	1
RAD51C	STAD	LIFR	10	1	368	24	0.505541	1.55439	1
RAD51C	STAD	LMNA	7	2	368	24	0.0993934	4.65372	1
RAD51C	STAD	LMO2	0	0	368	24	1	0	1
RAD51C	STAD	LPP	8	1	368	24	0.437121	1.95211	1
RAD51C	STAD	LRP1B	106	3	368	24	0.101166	0.353838	1
RAD51C	STAD	LRP5	23	1	368	24	1	0.652778	1
RAD51C	STAD	LRP6	9	2	368	24	0.140912	3.60606	1
RAD51C	STAD	LRRK2	53	3	368	24	1	0.849394	1
RAD51C	STAD	LTK	0	0	368	24	1	0	1
RAD51C	STAD	LYL1	0	0	368	24	1	0	1
RAD51C	STAD	LYN	6	1	368	24	0.35968	2.61344	1
RAD51C	STAD	LZTR1	0	0	368	24	1	0	1
RAD51C	STAD	MAF	5	1	368	24	0.317227	3.14148	1
RAD51C	STAD	MAML2	0	0	368	24	1	0	1
RAD51C	STAD	MAP2K1	6	1	368	24	0.35968	2.61344	1
RAD51C	STAD	MAP2K2	0	0	368	24	1	0	1
RAD51C	STAD	MAP3K1	0	0	368	24	1	0	1
RAD51C	STAD	MAP3K13	0	0	368	24	1	0	1
RAD51C	STAD	MAP3K6	0	0	368	24	1	0	1
RAD51C	STAD	MAP3K7	0	0	368	24	1	0	1
RAD51C	STAD	MAP4K4	9	1	368	24	0.472393	1.73123	1
RAD51C	STAD	MAPKAP1	0	0	368	24	1	0	1
RAD51C	STAD	MBD4	4	1	368	24	0.272085	3.93213	1
RAD51C	STAD	MBD6	0	0	368	24	1	0	1
RAD51C	STAD	MDC1	21	2	368	24	0.642935	1.50033	1
RAD51C	STAD	MECOM	0	0	368	24	1	0	1
RAD51C	STAD	MED12	0	0	368	24	1	0	1
RAD51C	STAD	MEN1	0	0	368	24	1	0	1
RAD51C	STAD	MERTK	0	0	368	24	1	0	1
RAD51C	STAD	MGA	27	3	368	24	0.414288	1.80081	1
RAD51C	STAD	MGAM	13	1	368	24	0.593436	1.18673	1
RAD51C	STAD	MIB1	4	3	368	24	0.00602827	12.7733	0.958494
RAD51C	STAD	MKI67	24	3	368	24	0.223342	2.04274	1
RAD51C	STAD	MLH1	8	1	368	24	0.437121	1.95211	1
RAD51C	STAD	MLLT1	0	0	368	24	1	0	1
RAD51C	STAD	MLLT10	8	1	368	24	0.437121	1.95211	1
RAD51C	STAD	MLLT3	0	0	368	24	1	0	1
RAD51C	STAD	MLLT6	0	0	368	24	1	0	1
RAD51C	STAD	MN1	13	1	368	24	0.593436	1.18673	1
RAD51C	STAD	MNX1	0	0	368	24	1	0	1
RAD51C	STAD	MPEG1	7	1	368	24	0.399596	2.23567	1
RAD51C	STAD	MPL	4	1	368	24	0.272085	3.93213	1
RAD51C	STAD	MSH3	13	2	368	24	0.232045	2.47423	1
RAD51C	STAD	MSH6	0	0	368	24	1	0	1
RAD51C	STAD	MSI1	3	1	368	24	0.224091	5.24478	1
RAD51C	STAD	MST1R	0	0	368	24	1	0	1
RAD51C	STAD	MTOR	23	2	368	24	0.658823	1.36242	1
RAD51C	STAD	MYBL1	0	0	368	24	1	0	1
RAD51C	STAD	MYC	3	1	368	24	0.224091	5.24478	1
RAD51C	STAD	MYCL	0	0	368	24	1	0	1
RAD51C	STAD	MYCN	0	0	368	24	1	0	1
RAD51C	STAD	MYH11	23	2	368	24	0.658823	1.36242	1
RAD51C	STAD	MYH9	26	2	368	24	0.685488	1.19522	1
RAD51C	STAD	MYO18A	0	0	368	24	1	0	1
RAD51C	STAD	MYO5A	23	1	368	24	1	0.652778	1
RAD51C	STAD	NAB2	3	1	368	24	0.224091	5.24478	1
RAD51C	STAD	NACA	0	0	368	24	1	0	1
RAD51C	STAD	NADK	0	0	368	24	1	0	1
RAD51C	STAD	NBN	0	0	368	24	1	0	1
RAD51C	STAD	NCOA1	15	1	368	24	1	1.02313	1
RAD51C	STAD	NCOA2	19	1	368	24	1	0.799021	1
RAD51C	STAD	NCOA3	0	0	368	24	1	0	1
RAD51C	STAD	NCOA4	5	3	368	24	0.00925604	10.2196	0.98114
RAD51C	STAD	NCOR1	23	3	368	24	0.206634	2.13732	1
RAD51C	STAD	NCOR2	23	3	368	24	0.206634	2.13732	1
RAD51C	STAD	NCSTN	11	1	368	24	0.536688	1.40963	1
RAD51C	STAD	NDRG1	4	1	368	24	0.272085	3.93213	1
RAD51C	STAD	NF1	21	1	368	24	1	0.718973	1
RAD51C	STAD	NF2	0	0	368	24	1	0	1
RAD51C	STAD	NFATC2	18	2	368	24	0.350249	1.76447	1
RAD51C	STAD	NFE2	0	0	368	24	1	0	1
RAD51C	STAD	NIN	20	2	368	24	0.635822	1.5796	1
RAD51C	STAD	NKX2-1	0	0	368	24	1	0	1
RAD51C	STAD	NOTCH1	19	3	368	24	0.143758	2.6147	1
RAD51C	STAD	NOTCH2	24	1	368	24	1	0.623816	1
RAD51C	STAD	NOTCH4	18	3	368	24	0.129275	2.76729	1
RAD51C	STAD	NPM1	0	0	368	24	1	0	1
RAD51C	STAD	NR4A3	6	1	368	24	0.35968	2.61344	1
RAD51C	STAD	NRAS	0	0	368	24	1	0	1
RAD51C	STAD	NRG1	17	1	368	24	1	0.897928	1
RAD51C	STAD	NSD1	19	1	368	24	1	0.799021	1
RAD51C	STAD	NT5C2	6	1	368	24	0.35968	2.61344	1
RAD51C	STAD	NTRK1	7	1	368	24	0.399596	2.23567	1
RAD51C	STAD	NTRK2	12	2	368	24	0.208631	2.68668	1
RAD51C	STAD	NTRK3	13	1	368	24	0.593436	1.18673	1
RAD51C	STAD	NUF2	4	1	368	24	0.272085	3.93213	1
RAD51C	STAD	NUMA1	22	2	368	24	0.650634	1.42825	1
RAD51C	STAD	NUP214	0	0	368	24	1	0	1
RAD51C	STAD	NUP93	10	1	368	24	0.505541	1.55439	1
RAD51C	STAD	NUP98	22	2	368	24	0.650634	1.42825	1
RAD51C	STAD	NUTM1	0	0	368	24	1	0	1
RAD51C	STAD	NUTM2A	4	1	368	24	0.272085	3.93213	1
RAD51C	STAD	OLIG2	4	1	368	24	0.272085	3.93213	1
RAD51C	STAD	PAG1	5	1	368	24	0.317227	3.14148	1
RAD51C	STAD	PALB2	10	1	368	24	0.505541	1.55439	1
RAD51C	STAD	PARP1	0	0	368	24	1	0	1
RAD51C	STAD	PARP2	5	2	368	24	0.0625142	6.53222	1
RAD51C	STAD	PARP3	4	1	368	24	0.272085	3.93213	1
RAD51C	STAD	PASK	14	1	368	24	1	1.09908	1
RAD51C	STAD	PAX3	0	0	368	24	1	0	1
RAD51C	STAD	PAX5	1	1	368	24	0.118848	15.6382	1
RAD51C	STAD	PAX7	0	0	368	24	1	0	1
RAD51C	STAD	PBRM1	0	0	368	24	1	0	1
RAD51C	STAD	PBX1	0	0	368	24	1	0	1
RAD51C	STAD	PC	0	0	368	24	1	0	1
RAD51C	STAD	PCLO	68	2	368	24	0.277654	0.401769	1
RAD51C	STAD	PCM1	0	0	368	24	1	0	1
RAD51C	STAD	PCSK7	0	0	368	24	1	0	1
RAD51C	STAD	PDCD1	0	0	368	24	1	0	1
RAD51C	STAD	PDCD11	18	1	368	24	1	0.845734	1
RAD51C	STAD	PDE4DIP	28	1	368	24	1	0.528628	1
RAD51C	STAD	PDGFRA	11	1	368	24	0.536688	1.40963	1
RAD51C	STAD	PDGFRB	9	2	368	24	0.140912	3.60606	1
RAD51C	STAD	PDPK1	0	0	368	24	1	0	1
RAD51C	STAD	PDS5B	15	1	368	24	1	1.02313	1
RAD51C	STAD	PGBD5	6	1	368	24	0.35968	2.61344	1
RAD51C	STAD	PIK3C2B	15	1	368	24	1	1.02313	1
RAD51C	STAD	PIK3C2G	11	1	368	24	0.536688	1.40963	1
RAD51C	STAD	PIK3C3	12	3	368	24	0.0564399	4.21069	1
RAD51C	STAD	PIK3CA	51	14	368	24	1.6774e-06	8.62325	0.00106683
RAD51C	STAD	PIK3CB	7	1	368	24	0.399596	2.23567	1
RAD51C	STAD	PIK3CD	11	1	368	24	0.536688	1.40963	1
RAD51C	STAD	PIK3CG	23	1	368	24	1	0.652778	1
RAD51C	STAD	PIK3R1	10	1	368	24	0.505541	1.55439	1
RAD51C	STAD	PIK3R2	10	1	368	24	0.505541	1.55439	1
RAD51C	STAD	PIM1	1	1	368	24	0.118848	15.6382	1
RAD51C	STAD	PLAG1	9	1	368	24	0.472393	1.73123	1
RAD51C	STAD	PLCG1	18	1	368	24	1	0.845734	1
RAD51C	STAD	PLCG2	16	1	368	24	1	0.956627	1
RAD51C	STAD	PMS2	0	0	368	24	1	0	1
RAD51C	STAD	POLD1	12	1	368	24	0.56595	1.28892	1
RAD51C	STAD	POLE	23	2	368	24	0.658823	1.36242	1
RAD51C	STAD	POLG	7	1	368	24	0.399596	2.23567	1
RAD51C	STAD	POLQ	0	0	368	24	1	0	1
RAD51C	STAD	POU2AF1	0	0	368	24	1	0	1
RAD51C	STAD	PPFIBP1	0	0	368	24	1	0	1
RAD51C	STAD	PPP1CB	0	0	368	24	1	0	1
RAD51C	STAD	PPP2R1A	0	0	368	24	1	0	1
RAD51C	STAD	PPP4R2	3	1	368	24	0.224091	5.24478	1
RAD51C	STAD	PPP6C	2	1	368	24	0.173072	7.85746	1
RAD51C	STAD	PRCC	5	2	368	24	0.0625142	6.53222	1
RAD51C	STAD	PRDM1	0	0	368	24	1	0	1
RAD51C	STAD	PRDM14	5	3	368	24	0.00925604	10.2196	0.98114
RAD51C	STAD	PRDM16	15	1	368	24	1	1.02313	1
RAD51C	STAD	PREX2	45	2	368	24	0.753429	0.653142	1
RAD51C	STAD	PRF1	15	1	368	24	1	1.02313	1
RAD51C	STAD	PRKCI	0	0	368	24	1	0	1
RAD51C	STAD	PRKD1	0	0	368	24	1	0	1
RAD51C	STAD	PRKDC	34	1	368	24	0.710573	0.42779	1
RAD51C	STAD	PRPF8	14	2	368	24	0.255668	2.2919	1
RAD51C	STAD	PRRX1	0	0	368	24	1	0	1
RAD51C	STAD	PRSS8	0	0	368	24	1	0	1
RAD51C	STAD	PSIP1	5	1	368	24	0.317227	3.14148	1
RAD51C	STAD	PTCH1	22	1	368	24	1	0.684369	1
RAD51C	STAD	PTEN	22	4	368	24	0.0648332	3.13147	1
RAD51C	STAD	PTK7	0	0	368	24	1	0	1
RAD51C	STAD	PTPN1	0	0	368	24	1	0	1
RAD51C	STAD	PTPN11	0	0	368	24	1	0	1
RAD51C	STAD	PTPN13	0	0	368	24	1	0	1
RAD51C	STAD	PTPRB	0	0	368	24	1	0	1
RAD51C	STAD	PTPRC	14	2	368	24	0.255668	2.2919	1
RAD51C	STAD	PTPRK	0	0	368	24	1	0	1
RAD51C	STAD	PTPRO	13	1	368	24	0.593436	1.18673	1
RAD51C	STAD	PTPRS	26	1	368	24	1	0.572567	1
RAD51C	STAD	PTPRT	41	3	368	24	0.742143	1.13895	1
RAD51C	STAD	PUM1	0	0	368	24	1	0	1
RAD51C	STAD	QKI	10	1	368	24	0.505541	1.55439	1
RAD51C	STAD	RAD51	0	1	368	24	0.0612245	Inf	1
RAD51C	STAD	RAD52	2	1	368	24	0.173072	7.85746	1
RAD51C	STAD	RAD54L	0	0	368	24	1	0	1
RAD51C	STAD	RAF1	0	0	368	24	1	0	1
RAD51C	STAD	RALGDS	0	0	368	24	1	0	1
RAD51C	STAD	RANBP2	28	1	368	24	1	0.528628	1
RAD51C	STAD	RASA1	17	1	368	24	1	0.897928	1
RAD51C	STAD	RB1	0	0	368	24	1	0	1
RAD51C	STAD	RECQL	7	1	368	24	0.399596	2.23567	1
RAD51C	STAD	RECQL4	11	1	368	24	0.536688	1.40963	1
RAD51C	STAD	REL	4	2	368	24	0.0463754	8.17069	1
RAD51C	STAD	RELN	39	3	368	24	0.732723	1.2045	1
RAD51C	STAD	REST	12	1	368	24	0.56595	1.28892	1
RAD51C	STAD	RET	0	0	368	24	1	0	1
RAD51C	STAD	REV3L	38	2	368	24	1	0.789912	1
RAD51C	STAD	RHOA	19	1	368	24	1	0.799021	1
RAD51C	STAD	RICTOR	18	1	368	24	1	0.845734	1
RAD51C	STAD	RIT1	0	0	368	24	1	0	1
RAD51C	STAD	RNASEH2B	0	0	368	24	1	0	1
RAD51C	STAD	RNF213	41	3	368	24	0.742143	1.13895	1
RAD51C	STAD	RNF43	34	1	368	24	0.710573	0.42779	1
RAD51C	STAD	ROBO1	0	0	368	24	1	0	1
RAD51C	STAD	ROS1	24	1	368	24	1	0.623816	1
RAD51C	STAD	RPL10	4	1	368	24	0.272085	3.93213	1
RAD51C	STAD	RPS6KA4	0	0	368	24	1	0	1
RAD51C	STAD	RPTOR	0	0	368	24	1	0	1
RAD51C	STAD	RTEL1	8	1	368	24	0.437121	1.95211	1
RAD51C	STAD	RUNX1	0	0	368	24	1	0	1
RAD51C	STAD	RUNX1T1	10	2	368	24	0.162923	3.23874	1
RAD51C	STAD	RUNX2	8	1	368	24	0.437121	1.95211	1
RAD51C	STAD	RXRA	0	0	368	24	1	0	1
RAD51C	STAD	SCG5	2	1	368	24	0.173072	7.85746	1
RAD51C	STAD	SDC4	4	1	368	24	0.272085	3.93213	1
RAD51C	STAD	SDHA	0	0	368	24	1	0	1
RAD51C	STAD	SEC31A	0	0	368	24	1	0	1
RAD51C	STAD	SERPINB3	5	2	368	24	0.0625142	6.53222	1
RAD51C	STAD	SERPINB4	5	1	368	24	0.317227	3.14148	1
RAD51C	STAD	SETD2	14	1	368	24	1	1.09908	1
RAD51C	STAD	SETD3	5	1	368	24	0.317227	3.14148	1
RAD51C	STAD	SETD4	4	1	368	24	0.272085	3.93213	1
RAD51C	STAD	SETD5	0	0	368	24	1	0	1
RAD51C	STAD	SETDB1	12	1	368	24	0.56595	1.28892	1
RAD51C	STAD	SETDB2	0	0	368	24	1	0	1
RAD51C	STAD	SFPQ	5	2	368	24	0.0625142	6.53222	1
RAD51C	STAD	SFRP2	0	0	368	24	1	0	1
RAD51C	STAD	SH2D1A	0	0	368	24	1	0	1
RAD51C	STAD	SHOC2	6	1	368	24	0.35968	2.61344	1
RAD51C	STAD	SHQ1	0	0	368	24	1	0	1
RAD51C	STAD	SIX1	0	0	368	24	1	0	1
RAD51C	STAD	SLC1A2	0	0	368	24	1	0	1
RAD51C	STAD	SLFN11	0	0	368	24	1	0	1
RAD51C	STAD	SLX4	20	1	368	24	1	0.757029	1
RAD51C	STAD	SMAD2	0	0	368	24	1	0	1
RAD51C	STAD	SMAD3	4	1	368	24	0.272085	3.93213	1
RAD51C	STAD	SMAD4	28	1	368	24	1	0.528628	1
RAD51C	STAD	SMARCA1	8	1	368	24	0.437121	1.95211	1
RAD51C	STAD	SMARCA2	22	1	368	24	1	0.684369	1
RAD51C	STAD	SMARCA4	20	2	368	24	0.635822	1.5796	1
RAD51C	STAD	SMC1A	0	0	368	24	1	0	1
RAD51C	STAD	SMG1	14	2	368	24	0.255668	2.2919	1
RAD51C	STAD	SMO	13	2	368	24	0.232045	2.47423	1
RAD51C	STAD	SMYD3	0	0	368	24	1	0	1
RAD51C	STAD	SNCAIP	0	0	368	24	1	0	1
RAD51C	STAD	SND1	0	0	368	24	1	0	1
RAD51C	STAD	SNX29	15	1	368	24	1	1.02313	1
RAD51C	STAD	SOCS3	1	1	368	24	0.118848	15.6382	1
RAD51C	STAD	SOS1	9	2	368	24	0.140912	3.60606	1
RAD51C	STAD	SOX17	7	1	368	24	0.399596	2.23567	1
RAD51C	STAD	SP140	15	1	368	24	1	1.02313	1
RAD51C	STAD	SPEN	34	2	368	24	1	0.893273	1
RAD51C	STAD	SPRTN	0	0	368	24	1	0	1
RAD51C	STAD	SQSTM1	0	0	368	24	1	0	1
RAD51C	STAD	SS18L1	2	1	368	24	0.173072	7.85746	1
RAD51C	STAD	STAG1	0	0	368	24	1	0	1
RAD51C	STAD	STAG2	0	0	368	24	1	0	1
RAD51C	STAD	STAT1	9	2	368	24	0.140912	3.60606	1
RAD51C	STAD	STAT2	0	0	368	24	1	0	1
RAD51C	STAD	STAT3	0	0	368	24	1	0	1
RAD51C	STAD	STAT4	0	0	368	24	1	0	1
RAD51C	STAD	STAT5B	14	1	368	24	1	1.09908	1
RAD51C	STAD	STAT6	0	0	368	24	1	0	1
RAD51C	STAD	STIL	0	0	368	24	1	0	1
RAD51C	STAD	STRN	0	0	368	24	1	0	1
RAD51C	STAD	SYK	6	1	368	24	0.35968	2.61344	1
RAD51C	STAD	TAF1	14	2	368	24	0.255668	2.2919	1
RAD51C	STAD	TAF15	5	2	368	24	0.0625142	6.53222	1
RAD51C	STAD	TAP1	0	0	368	24	1	0	1
RAD51C	STAD	TAP2	10	1	368	24	0.505541	1.55439	1
RAD51C	STAD	TBL1XR1	6	1	368	24	0.35968	2.61344	1
RAD51C	STAD	TBX3	0	0	368	24	1	0	1
RAD51C	STAD	TCEA1	4	1	368	24	0.272085	3.93213	1
RAD51C	STAD	TCF12	10	2	368	24	0.162923	3.23874	1
RAD51C	STAD	TCF7L2	9	2	368	24	0.140912	3.60606	1
RAD51C	STAD	TEC	0	0	368	24	1	0	1
RAD51C	STAD	TERT	0	0	368	24	1	0	1
RAD51C	STAD	TET1	14	2	368	24	0.255668	2.2919	1
RAD51C	STAD	TET2	13	1	368	24	0.593436	1.18673	1
RAD51C	STAD	TET3	18	1	368	24	1	0.845734	1
RAD51C	STAD	TGFBR1	11	1	368	24	0.536688	1.40963	1
RAD51C	STAD	TIPARP	5	1	368	24	0.317227	3.14148	1
RAD51C	STAD	TLE1	0	0	368	24	1	0	1
RAD51C	STAD	TLE3	0	0	368	24	1	0	1
RAD51C	STAD	TLE4	15	2	368	24	0.279391	2.13377	1
RAD51C	STAD	TLL2	0	0	368	24	1	0	1
RAD51C	STAD	TLX3	4	1	368	24	0.272085	3.93213	1
RAD51C	STAD	TMPRSS2	0	0	368	24	1	0	1
RAD51C	STAD	TNFRSF17	0	0	368	24	1	0	1
RAD51C	STAD	TOP1	9	1	368	24	0.472393	1.73123	1
RAD51C	STAD	TP53	192	3	368	24	0.000182664	0.131508	0.0490554
RAD51C	STAD	TP53BP1	0	0	368	24	1	0	1
RAD51C	STAD	TP63	0	0	368	24	1	0	1
RAD51C	STAD	TPM3	0	0	368	24	1	0	1
RAD51C	STAD	TPR	0	0	368	24	1	0	1
RAD51C	STAD	TRAF2	0	0	368	24	1	0	1
RAD51C	STAD	TRAF5	4	1	368	24	0.272085	3.93213	1
RAD51C	STAD	TRAF7	6	2	368	24	0.080267	5.43673	1
RAD51C	STAD	TRIM24	6	1	368	24	0.35968	2.61344	1
RAD51C	STAD	TRIM27	0	0	368	24	1	0	1
RAD51C	STAD	TRIM33	0	0	368	24	1	0	1
RAD51C	STAD	TRIP11	15	1	368	24	1	1.02313	1
RAD51C	STAD	TRIP13	2	1	368	24	0.173072	7.85746	1
RAD51C	STAD	TRRAP	40	1	368	24	0.493067	0.357174	1
RAD51C	STAD	TSC1	0	0	368	24	1	0	1
RAD51C	STAD	TSC2	14	1	368	24	1	1.09908	1
RAD51C	STAD	TTL	0	0	368	24	1	0	1
RAD51C	STAD	TYK2	0	0	368	24	1	0	1
RAD51C	STAD	TYRO3	7	1	368	24	0.399596	2.23567	1
RAD51C	STAD	U2AF1	4	1	368	24	0.272085	3.93213	1
RAD51C	STAD	U2AF2	0	0	368	24	1	0	1
RAD51C	STAD	UBR5	0	0	368	24	1	0	1
RAD51C	STAD	UPF1	0	0	368	24	1	0	1
RAD51C	STAD	USP6	8	1	368	24	0.437121	1.95211	1
RAD51C	STAD	VHL	0	0	368	24	1	0	1
RAD51C	STAD	WDR90	14	1	368	24	1	1.09908	1
RAD51C	STAD	WIF1	0	0	368	24	1	0	1
RAD51C	STAD	WRN	16	1	368	24	1	0.956627	1
RAD51C	STAD	WT1	0	0	368	24	1	0	1
RAD51C	STAD	XPA	2	1	368	24	0.173072	7.85746	1
RAD51C	STAD	XPC	0	0	368	24	1	0	1
RAD51C	STAD	XPO1	6	2	368	24	0.080267	5.43673	1
RAD51C	STAD	XRCC2	0	0	368	24	1	0	1
RAD51C	STAD	YY1	5	1	368	24	0.317227	3.14148	1
RAD51C	STAD	ZBTB16	15	1	368	24	1	1.02313	1
RAD51C	STAD	ZBTB20	32	3	368	24	0.462599	1.4982	1
RAD51C	STAD	ZBTB7A	6	1	368	24	0.35968	2.61344	1
RAD51C	STAD	ZFHX3	33	2	368	24	1	0.923037	1
RAD51C	STAD	ZFP36L2	0	0	368	24	1	0	1
RAD51C	STAD	ZMYM2	15	1	368	24	1	1.02313	1
RAD51C	STAD	ZMYM3	7	1	368	24	0.399596	2.23567	1
RAD51C	STAD	ZNF217	11	1	368	24	0.536688	1.40963	1
RAD51C	STAD	ZNF384	0	0	368	24	1	0	1
RAD51C	STAD	ZNF521	31	1	368	24	0.708326	0.473337	1
RAD51C	STAD	ZNF703	0	0	368	24	1	0	1
RAD51C	STAD	ZNF750	9	1	368	24	0.472393	1.73123	1
RAD51C	STAD	ZNRF3	11	1	368	24	0.536688	1.40963	1
RAD51C	TGCT	ABL1	0	0	128	13	1	0	1
RAD51C	TGCT	ABL2	0	0	128	13	1	0	1
RAD51C	TGCT	ACKR3	0	0	128	13	1	0	1
RAD51C	TGCT	ACSL6	0	0	128	13	1	0	1
RAD51C	TGCT	ACVR1	0	0	128	13	1	0	1
RAD51C	TGCT	ACVR1B	0	0	128	13	1	0	1
RAD51C	TGCT	ACVR2A	0	0	128	13	1	0	1
RAD51C	TGCT	AFF1	0	0	128	13	1	0	1
RAD51C	TGCT	AFF3	0	0	128	13	1	0	1
RAD51C	TGCT	AGO1	0	0	128	13	1	0	1
RAD51C	TGCT	AJUBA	0	0	128	13	1	0	1
RAD51C	TGCT	AKT1	0	0	128	13	1	0	1
RAD51C	TGCT	AKT2	0	0	128	13	1	0	1
RAD51C	TGCT	AKT3	0	0	128	13	1	0	1
RAD51C	TGCT	ALB	0	0	128	13	1	0	1
RAD51C	TGCT	ALK	0	0	128	13	1	0	1
RAD51C	TGCT	ALOX12B	0	0	128	13	1	0	1
RAD51C	TGCT	AMER1	0	0	128	13	1	0	1
RAD51C	TGCT	ANKRD11	0	0	128	13	1	0	1
RAD51C	TGCT	APC	0	1	128	13	0.0921986	Inf	1
RAD51C	TGCT	APLNR	0	0	128	13	1	0	1
RAD51C	TGCT	APOBEC3B	0	0	128	13	1	0	1
RAD51C	TGCT	AR	0	0	128	13	1	0	1
RAD51C	TGCT	ARAF	0	0	128	13	1	0	1
RAD51C	TGCT	ARFRP1	0	0	128	13	1	0	1
RAD51C	TGCT	ARHGAP26	0	0	128	13	1	0	1
RAD51C	TGCT	ARHGAP35	0	0	128	13	1	0	1
RAD51C	TGCT	ARHGEF28	0	0	128	13	1	0	1
RAD51C	TGCT	ARID1A	0	0	128	13	1	0	1
RAD51C	TGCT	ARID1B	0	0	128	13	1	0	1
RAD51C	TGCT	ARID2	0	0	128	13	1	0	1
RAD51C	TGCT	ARID3B	0	0	128	13	1	0	1
RAD51C	TGCT	ARID3C	0	0	128	13	1	0	1
RAD51C	TGCT	ARID4A	0	0	128	13	1	0	1
RAD51C	TGCT	ARID5A	0	0	128	13	1	0	1
RAD51C	TGCT	ARID5B	0	0	128	13	1	0	1
RAD51C	TGCT	ARNT	0	0	128	13	1	0	1
RAD51C	TGCT	ASMTL	0	0	128	13	1	0	1
RAD51C	TGCT	ASPSCR1	0	0	128	13	1	0	1
RAD51C	TGCT	ASXL1	0	0	128	13	1	0	1
RAD51C	TGCT	ASXL2	0	0	128	13	1	0	1
RAD51C	TGCT	ATG5	0	0	128	13	1	0	1
RAD51C	TGCT	ATIC	0	0	128	13	1	0	1
RAD51C	TGCT	ATM	0	0	128	13	1	0	1
RAD51C	TGCT	ATP2B3	0	0	128	13	1	0	1
RAD51C	TGCT	ATR	0	0	128	13	1	0	1
RAD51C	TGCT	ATRIP	0	0	128	13	1	0	1
RAD51C	TGCT	ATRX	0	0	128	13	1	0	1
RAD51C	TGCT	ATXN2	0	0	128	13	1	0	1
RAD51C	TGCT	ATXN7	0	0	128	13	1	0	1
RAD51C	TGCT	AXIN1	0	0	128	13	1	0	1
RAD51C	TGCT	AXIN2	0	0	128	13	1	0	1
RAD51C	TGCT	AXL	0	0	128	13	1	0	1
RAD51C	TGCT	B2M	0	0	128	13	1	0	1
RAD51C	TGCT	BAP1	0	1	128	13	0.0921986	Inf	1
RAD51C	TGCT	BARD1	0	0	128	13	1	0	1
RAD51C	TGCT	BAX	0	0	128	13	1	0	1
RAD51C	TGCT	BCL11A	0	0	128	13	1	0	1
RAD51C	TGCT	BCL11B	0	0	128	13	1	0	1
RAD51C	TGCT	BCL2	0	0	128	13	1	0	1
RAD51C	TGCT	BCL2L2	0	0	128	13	1	0	1
RAD51C	TGCT	BCL3	0	0	128	13	1	0	1
RAD51C	TGCT	BCL6	0	0	128	13	1	0	1
RAD51C	TGCT	BCL7A	0	0	128	13	1	0	1
RAD51C	TGCT	BCL9	0	0	128	13	1	0	1
RAD51C	TGCT	BCL9L	0	0	128	13	1	0	1
RAD51C	TGCT	BCOR	0	0	128	13	1	0	1
RAD51C	TGCT	BCORL1	0	0	128	13	1	0	1
RAD51C	TGCT	BIRC3	0	0	128	13	1	0	1
RAD51C	TGCT	BLM	0	0	128	13	1	0	1
RAD51C	TGCT	BMPR1A	0	0	128	13	1	0	1
RAD51C	TGCT	BRAF	0	0	128	13	1	0	1
RAD51C	TGCT	BRCA1	0	0	128	13	1	0	1
RAD51C	TGCT	BRCA2	0	0	128	13	1	0	1
RAD51C	TGCT	BRD4	0	0	128	13	1	0	1
RAD51C	TGCT	BRSK1	0	0	128	13	1	0	1
RAD51C	TGCT	BTK	0	0	128	13	1	0	1
RAD51C	TGCT	BUB1B	0	0	128	13	1	0	1
RAD51C	TGCT	CACNA1D	0	0	128	13	1	0	1
RAD51C	TGCT	CAD	0	0	128	13	1	0	1
RAD51C	TGCT	CAMTA1	0	0	128	13	1	0	1
RAD51C	TGCT	CARD11	0	0	128	13	1	0	1
RAD51C	TGCT	CASP8	0	0	128	13	1	0	1
RAD51C	TGCT	CBLB	0	0	128	13	1	0	1
RAD51C	TGCT	CCNB1IP1	0	0	128	13	1	0	1
RAD51C	TGCT	CCNB3	0	0	128	13	1	0	1
RAD51C	TGCT	CCND2	0	0	128	13	1	0	1
RAD51C	TGCT	CCT6B	0	0	128	13	1	0	1
RAD51C	TGCT	CD22	0	0	128	13	1	0	1
[truncated: 590 more rows]
