# Supplementary material for: High-level tumour methylation of BRCA1 and RAD51C is required for homologous recombination deficiency in solid cancers
Source: NAR Cancer. 2024 Jul 25;6(3):zcae033. doi: 10.1093/narcan/zcae033 (PMC11270467; doi:10.1093/narcan/zcae033)
Supplement: zcae033_Supplemental_Files [file zcae033_supplemental_files.zip › Table_S8.xlsx]

## Sheet: Table_S8-1_HRD_Score
Table S8-1: Comparison of HRD score between BRCA1/RAD51C promoter methylated and cases with no promoter methylation in either gene
Dataset	Methylation	p	qvalue
OV	BRCA1	0.00441567	0.0088314
OV	RAD51C	0.0743682	0.148736
TGCT	BRCA1	0.233017	0.466035
TGCT	RAD51C	0.96789	1
STAD	RAD51C	0.0250878	-
LGG	RAD51C	0.841782	-
BC	BRCA1	1.70971e-07	<0.0001
BC	RAD51C	0.000280458	0.0003
UCEC	BRCA1	0.00060431	-
COAD	RAD51C	0.265999	-
HNSC	RAD51C	0.390403	-
TGCT cases with coobserved methylation in BRCA1 and RAD51C are considered separately for BRCA1me and RAD51Cme subgroup for statistic test Comparison was performed with two-tail Wilcoxon with Benjamini-Hochberg correction

## Sheet: Table_S8-2_Signature3
Table S8-2: Comparison of proportion of Mutational Signature 3 between BRCA1/RAD51C promoter methylated and cases with no promoter methylation in either gene
Dataset	Methylation	p	qvalye
OV	BRCA1	0.0151779	0.0303559
OV	RAD51C	0.450747	0.901493
TGCT	BRCA1	0.129457	0.258914
TGCT	RAD51C	0.061171	0.122342
STAD	RAD51C	0.452671	-
LGG	RAD51C	0.404348	-
BC	BRCA1	7.61853e-07	<0.0001
BC	RAD51C	0.000380177	0.0004
UCEC	BRCA1	8.07246e-08	-
COAD	RAD51C	0.664358	-
HNSC	RAD51C	0.398305	-
TGCT cases with coexsit methylation in BRCA1 and RAD51C are considered sepratly for BRCA1me and RAD51Cme subgroup for statistic test Comparison was performed with two-tail Wilcoxon with Bonferroni correction
