# Supplementary material for: High-level tumour methylation of BRCA1 and RAD51C is required for homologous recombination deficiency in solid cancers
Source: NAR Cancer. 2024 Jul 25;6(3):zcae033. doi: 10.1093/narcan/zcae033 (PMC11270467; doi:10.1093/narcan/zcae033)
Supplement: zcae033_Supplemental_Files [file zcae033_supplemental_files.zip › Table_S9.xlsx]

## Sheet:  
Table S9: Treatment and other malignancy history of the meBRCA1/meRAD51C cases
Project	Methylation	Sample.ID_original	DonorID	purity	median_meth	median_corr_meth	methylation level	tumor_sample_procurement_days_to	tumor_sample_procurement_method	history_other_malignancy	history_neoadjuvant_treatment
BC	BRCA1	TCGA-AN-A0XU-01	TCGA-AN-A0XU	0.61	0.676053	0.945927	high-level	0	[Not Available]	No	No
BC	BRCA1	TCGA-D8-A27F-01	TCGA-D8-A27F	0.77	0.5217	0.6656	low-level	0	Modified Radical Mastectomy	No	No
BC	BRCA1	TCGA-A7-A6VY-01	TCGA-A7-A6VY	0.59	0.41539	0.957471	high-level	12	Lumpectomy	No	No
BC	BRCA1	TCGA-OL-A5RW-01	TCGA-OL-A5RW	0.79	0.771848	0.966307	high-level	27	Lumpectomy	No	No
BC	BRCA1	TCGA-D8-A27H-01	TCGA-D8-A27H	0.75	0.545659	0.883969	high-level	0	Lumpectomy	No	No
BC	BRCA1	TCGA-EW-A1PB-01	TCGA-EW-A1PB	0.52	0.28353	0.507683	low-level	407	Modified Radical Mastectomy	No	No
BC	BRCA1	TCGA-GM-A3XL-01	TCGA-GM-A3XL	0.67	0.624608	0.915157	high-level	65	Lumpectomy	No	No
BC	BRCA1	TCGA-AR-A0TP-01	TCGA-AR-A0TP	0.93	0.813756	0.922873	high-level	7	Other Method_ specify	No	No
BC	BRCA1	TCGA-AO-A0JB-01	TCGA-AO-A0JB	0.73	0.654798	1	high-level	14	Other Method_ specify	No	No
BC	BRCA1	TCGA-D8-A1JL-01	TCGA-D8-A1JL	0.42	0.314017	0.686915	low-level	41	Modified Radical Mastectomy	No	No
BC	BRCA1	TCGA-A2-A0YM-01	TCGA-A2-A0YM	0.58	0.41836	0.608029	low-level	45	Excisional Biopsy	No	No
BC	RAD51C	TCGA-AR-A251-01	TCGA-AR-A251	0.68	0.677909	0.877013	high-level	9	Other Method_ specify	No	No
BC	RAD51C	TCGA-E2-A1LH-01	TCGA-E2-A1LH	0.32	0.409172	0.79724	high-level	1	Lumpectomy	No	No
BC	RAD51C	TCGA-C8-A1HJ-01	TCGA-C8-A1HJ	0.76	0.605625	0.789799	high-level	5	Tumor Resection	No	No
BC	RAD51C	TCGA-AN-A0XN-01	TCGA-AN-A0XN	0.47	0.456041	0.784062	high-level	0	[Not Available]	No	No
BC	RAD51C	TCGA-A7-A6VX-01	TCGA-A7-A6VX	0.8	0.595173	0.738848	high-level	37	Lumpectomy	No	No
BC	RAD51C	TCGA-C8-A27B-01	TCGA-C8-A27B	0.61	0.504817	0.814478	high-level	30	Modified Radical Mastectomy	No	No
BC	RAD51C	TCGA-A2-A3XT-01	TCGA-A2-A3XT	0.4	0.60621	0.899077	high-level	0	Lumpectomy	No	No
BC	RAD51C	TCGA-AR-A256-01	TCGA-AR-A256	0.73	0.758855	0.892762	high-level	9	Simple Mastectomy	No	No
BC	RAD51C	TCGA-A2-A3Y0-01	TCGA-A2-A3Y0	0.63	0.48217	0.653755	low-level	31	Modified Radical Mastectomy	No	No
BC	RAD51C	TCGA-AC-A3W5-01	TCGA-AC-A3W5	0.48	0.439454	0.867936	high-level	22	Lumpectomy	Yes	No
BC	RAD51C	TCGA-D8-A1XF-01	TCGA-D8-A1XF	0.78	0.366613	0.415427	low-level	0	Lumpectomy	No	No
BC	RAD51C	TCGA-AC-A2BM-01	TCGA-AC-A2BM	0.58	0.353741	0.499837	low-level	0	Modified Radical Mastectomy	No	No
BC	RAD51C	TCGA-AC-A6IX-01	TCGA-AC-A6IX	0.5	0.220881	0.390648	low-level	13	Modified Radical Mastectomy	No	No
BC	RAD51C	TCGA-5T-A9QA-01	TCGA-5T-A9QA	0.83	0.440254	0.480919	low-level	0	Other Method_ specify	No	No
BC	RAD51C	TCGA-E2-A108-01	TCGA-E2-A108	0.2	0.206408	0.82695	high-level	49	Tumor Resection	No	No
BC	RAD51C	TCGA-BH-A28Q-01	TCGA-BH-A28Q	0.66	0.317658	0.458668	low-level	52	Simple Mastectomy	No	No
UCEC	BRCA1	TCGA-AX-A1CF-01	TCGA-AX-A1CF	0.76	0.67259	0.739252	high-level	28	Surgical Resection	No	No
UCEC	BRCA1	TCGA-DF-A2KS-01	TCGA-DF-A2KS	0.71	0.487517	0.669764	low-level	-21	Surgical Resection	No	No
UCEC	BRCA1	TCGA-EO-A3AS-01	TCGA-EO-A3AS	0.79	0.530835	0.762111	high-level	85	Surgical Resection	No	No
UCEC	BRCA1	TCGA-DI-A2QY-01	TCGA-DI-A2QY	0.68	0.315598	0.401728	low-level	49	Surgical Resection	No	No
UCEC	RAD51C	TCGA-D1-A1NW-01	TCGA-D1-A1NW	0.81	0.271977	0.32263	low-level	3	Surgical Resection	No	No
UCEC	RAD51C	TCGA-EY-A548-01	TCGA-EY-A548	0.66	0.316427	0.456102	low-level	22	Full Hysterectomy	No	No
OV	BRCA1	AOCS-001-1-7	AOCS-001	0.56	0.481345	0.830423	high-level				No
OV	BRCA1	AOCS-057-1-2	AOCS-057	0.56	0.271989	0.448719	low-level				No
OV	BRCA1	AOCS-093-8-4	AOCS-093	0.98	0.824129	0.840166	high-level				No
OV	BRCA1	AOCS-094-1-1	AOCS-094	0.78	0.763935	0.899712	high-level				No
OV	RAD51C	AOCS-106-1-1	AOCS-106	0.92	0.56858	0.600238	low-level				Yes
OV	BRCA1	AOCS-107-1-4	AOCS-107	0.9	0.845991	0.906114	high-level				No
OV	BRCA1	AOCS-125-1-2	AOCS-125	0.86	0.685348	0.791958	high-level				No
OV	RAD51C	AOCS-143-1-0	AOCS-143	0.69	0.509593	0.717177	high-level				No
OV	BRCA1	AOCS-144-1-3	AOCS-144	0.7	0.70886	1	high-level				No
OV	RAD51C	AOCS-147-1-1	AOCS-147	0.63	0.479732	0.733551	high-level				No
OV	BRCA1	AOCS-158-1-6	AOCS-158	0.93	0.377253	0.399195	low-level				Yes
OV	BRCA1	AOCS-164-1-7	AOCS-164	0.94	0.878596	0.932485	high-level				No
